# Supplementary material for: Crystal structure of the 1,3,6,8-tetra­aza­tri­cyclo[4.3.1.13,8]undecane (TATU)–4-nitro­phenol (1/2) adduct: the role of anomeric effect in the formation of a second hydrogen-bond inter­action
Source: Acta Crystallogr E Crystallogr Commun. 2015 Oct 24;71(Pt 11):1356–60. doi: 10.1107/S2056989015019659 (PMC4645038; doi:10.1107/S2056989015019659)
Supplement: Supplementary file 1 [file e-71-01356-sup1.cif]

##############################################################################
#                                                                            #
# This CIF contains the data in a paper accepted for publication in          #
# Acta Crystallographica Section E. It conforms to the requirements of       #
# Notes for Authors for Acta Crystallographica Section E, and has been       #
# peer reviewed under the auspices of the IUCr Commission on Journals.       #
#                                                                            #
# Full details of the Crystallographic Information File format               #
# are given in the paper "The Crystallographic Information File (CIF):       #
# a New Standard Archive File for Crystallography" by S. R. Hall, F. H.      #
# Allen and I. D. Brown [Acta Cryst. (1991), A47, 655-685].                  #
#                                                                            #
# The current version of the core CIF dictionary is obtainable from          #
# ftp://ftp.iucr.org/pub/cif_core.dic.                                       #
#                                                                            #
# Software is freely available for graphical display of the structure(s)     #
# in this CIF. For information consult the CIF software page                 #
# http://www.iucr.org/resources/cif/software.                                #
#                                                                            #
# This file may be used for bona fide research purposes within the           #
# scientific community so long as proper attribution is given to the journal # 
# article from which it was obtained.                                        #
#                                                                            #
##############################################################################
data_I
_audit_creation_method     SHELXL-2014/6
_journal_date_recd_electronic     2015-10-01
_journal_date_accepted     2015-10-17
_journal_name_full     'Acta Crystallographica, Section E'
_journal_year     2015
_journal_volume     71
_journal_issue     11
_journal_page_first     1356
_journal_page_last     1360
_journal_paper_category     GO
_journal_paper_doi     10.1107/S2056989015019659
_journal_coeditor_code     SJ5479
_publ_contact_author_name     'Augusto Rivera'
_publ_contact_author_address
;
Universidad Nacional de Colombia, Sede Bogot\'a, Facultad de Ciencias,
Departamento de Qu\'imica, Cra 30 No. 45-03, Bogot\'a, C\'odigo Postal 111321
Colombia
;
_publ_contact_author_email     ariverau@unal.edu.co
_publ_contact_author_fax     '571-3165220'
_publ_contact_author_phone     '571-3165000'
_publ_section_title
;
Crystal structure of the 1,3,6,8-tetraazatricyclo[4.3.1.1^3,8^]undecane
(TATU)--4-nitrophenol (1/2) adduct: the role of anomeric effect in the
formation of a second hydrogen-bond interaction
;
loop_
    _publ_author_name
    _publ_author_footnote
    _publ_author_address
    'Rivera, Augusto' .
;
Universidad Nacional de Colombia, Sede Bogot\'a, Facultad de Ciencias,
Departamento de Qu\'imica, Cra 30 No. 45-03, Bogot\'a, C\'odigo Postal 111321
Colombia
;
    'Osorio, H\'ector Jairo' .
;
Universidad Nacional de Colombia,
Sede Manizales,
Colombia
;
    'Uribe, Juan Manuel' .
;
Universidad Nacional de Colombia, Sede Bogot\'a, Facultad de Ciencias,
Departamento de Qu\'imica, Cra 30 No. 45-03, Bogot\'a, C\'odigo Postal 111321
Colombia
;
    'R\'ios-Motta, Jaime' .
;
Universidad Nacional de Colombia, Sede Bogot\'a, Facultad de Ciencias,
Departamento de Qu\'imica, Cra 30 No. 45-03, Bogot\'a, C\'odigo Postal 111321
Colombia
;
    'Bolte, Michael' .
;
Institut f\"ur Anorganische Chemie, J. W. Goethe-Universit\"at Frankfurt,
Max-von Laue-Stasse
7, 60438 Frankfurt/Main,
Germany
;
_publ_section_synopsis
;
The components of the ternary cocrystalline adduct are linked by intermolecular
O---H...N hydrogen bonds This is the first example of a 1:2 adduct containing
two 4-nitrophenol molecules and one azaadamantane structure.
;
_chemical_name_systematic
;
1,3,6,8-tetraazatricyclo[4.3.1.1^3,8^]dodecane;
4-nitrophenol
;
_chemical_name_common     ?
_chemical_formula_moiety     'C7 H14 N4, 2(C6 H5 N O3)'
_chemical_formula_sum     'C19 H24 N6 O6'
_chemical_formula_iupac     'C7 H14 N4, 2C6 H5 N O3'
_chemical_formula_weight     432.44
_chemical_melting_point     ?
_shelx_space_group_comment
;
The symmetry employed for this shelxl refinement is uniquely defined
by the following loop, which should always be used as a source of
symmetry information in preference to the above space-group names.
They are only intended as comments.
;
_space_group_crystal_system     monoclinic
_space_group_name_H-M_alt     'P 21/c'
_space_group_name_Hall     '-P 2ybc'
loop_
    _space_group_symop_operation_xyz
    'x, y, z'
    '-x, y+1/2, -z+1/2'
    '-x, -y, -z'
    'x, -y-1/2, z-1/2'
_cell_length_a     5.8818(2)
_cell_length_b     11.9426(4)
_cell_length_c     28.7820(13)
_cell_angle_alpha     90
_cell_angle_beta     94.252(3)
_cell_angle_gamma     90
_cell_volume     2016.20(13)
_cell_formula_units_Z     4
_cell_measurement_reflns_used     38374
_cell_measurement_theta_min     1.9
_cell_measurement_theta_max     27.5
_cell_measurement_temperature     173(2)
_exptl_crystal_description     block
_exptl_crystal_colour     colourless
_exptl_crystal_size_max     0.290
_exptl_crystal_size_mid     0.280
_exptl_crystal_size_min     0.260
_exptl_crystal_density_diffrn     1.425
_exptl_crystal_density_meas     ?
_exptl_crystal_density_method     ?
_exptl_crystal_F_000     912
_exptl_absorpt_coefficient_mu     0.108
_exptl_absorpt_correction_type     multi-scan
_exptl_absorpt_process_details
;
(X-AREA; Stoe & Cie, 2001)
;
_shelx_estimated_absorpt_T_min     0.969
_shelx_estimated_absorpt_T_max     0.972
_exptl_absorpt_correction_T_min     0.871
_exptl_absorpt_correction_T_max     0.896
_diffrn_ambient_temperature     173(2)
_diffrn_radiation_type     MoK\a
_diffrn_radiation_wavelength     0.71073
_diffrn_measurement_device_type     'Stoe IPDS II two-circle'
_diffrn_measurement_method     \w
_diffrn_detector_area_resol_mean     ?
_diffrn_reflns_number     32192
_diffrn_reflns_av_R_equivalents     0.0658
_diffrn_reflns_theta_min     1.847
_diffrn_reflns_theta_max     27.049
_diffrn_reflns_theta_full     25.000
_diffrn_measured_fraction_theta_max     0.988
_diffrn_measured_fraction_theta_full     0.991
_diffrn_reflns_limit_h_min     -7
_diffrn_reflns_limit_h_max     7
_diffrn_reflns_limit_k_min     -15
_diffrn_reflns_limit_k_max     15
_diffrn_reflns_limit_l_min     -36
_diffrn_reflns_limit_l_max     36
_refine_special_details     ?
_reflns_number_total     4379
_reflns_number_gt     4086
_reflns_threshold_expression     'I > 2\s(I)'
_refine_ls_structure_factor_coef     Fsqd
_refine_ls_matrix_type     full
_refine_ls_R_factor_all     0.0420
_refine_ls_R_factor_gt     0.0393
_refine_ls_wR_factor_gt     0.0997
_refine_ls_wR_factor_ref     0.1014
_refine_ls_goodness_of_fit_ref     1.045
_refine_ls_restrained_S_all     1.045
_refine_ls_number_reflns     4379
_refine_ls_number_parameters     288
_refine_ls_number_restraints     0
_refine_ls_hydrogen_treatment     mixed
_refine_ls_weighting_scheme     calc
_refine_ls_weighting_details
              'w=1/[\s^2^(Fo^2^)+(0.0445P)^2^+0.6818P] where P=(Fo^2^+2Fc^2^)/3'
_atom_sites_solution_hydrogens     mixed
_atom_sites_solution_primary     ?
_atom_sites_solution_secondary     ?
_refine_ls_shift/su_max     0.001
_refine_ls_shift/su_mean     0.000
_refine_diff_density_max     0.280
_refine_diff_density_min     -0.180
_refine_ls_extinction_method     none
_refine_ls_extinction_coef     .
loop_
    _atom_type_symbol
    _atom_type_description
    _atom_type_scat_dispersion_real
    _atom_type_scat_dispersion_imag
    _atom_type_scat_source
    'C' 'C' 0.0033 0.0016
                         'International Tables Vol C Tables 4.2.6.8 and 6.1.1.4'
    'H' 'H' 0.0000 0.0000
                         'International Tables Vol C Tables 4.2.6.8 and 6.1.1.4'
    'N' 'N' 0.0061 0.0033
                         'International Tables Vol C Tables 4.2.6.8 and 6.1.1.4'
    'O' 'O' 0.0106 0.0060
                         'International Tables Vol C Tables 4.2.6.8 and 6.1.1.4'
_computing_data_collection
;
X-AREA (Stoe & Cie, 2001)
;
_computing_cell_refinement
;
X-AREA (Stoe & Cie, 2001)
;
_computing_data_reduction
;
X-AREA (Stoe & Cie, 2001)
;
_computing_structure_solution
;
SHELXS97 (Sheldrick, 2008)
;
_computing_structure_refinement
;
SHELXL2014 (Sheldrick, 2015)
;
_computing_molecular_graphics
;
XP in SHELXTL-Plus (Sheldrick, 2008)
;
_computing_publication_material
;
SHELXL2014 (Sheldrick, 2015)
;
loop_
    _atom_site_type_symbol
    _atom_site_label
    _atom_site_fract_x
    _atom_site_fract_y
    _atom_site_fract_z
    _atom_site_U_iso_or_equiv
    _atom_site_adp_type
    _atom_site_calc_flag
    _atom_site_occupancy
    _atom_site_disorder_assembly
    _atom_site_disorder_group
    N N1 0.53235(16) 0.54216(8) 0.36281(3) 0.0257(2) Uani d 1 . .
    N N2 0.53803(16) 0.30513(9) 0.34430(4) 0.0287(2) Uani d 1 . .
    N N3 0.50006(16) 0.39145(8) 0.42185(3) 0.0255(2) Uani d 1 . .
    N N4 0.85374(16) 0.41212(8) 0.38454(3) 0.0259(2) Uani d 1 . .
    C C1 0.4260(2) 0.37586(12) 0.30852(5) 0.0352(3) Uani d 1 . .
    H H1A 0.2678 0.3486 0.3022 0.042 Uiso calc 1 . .
    H H1B 0.5046 0.3656 0.2796 0.042 Uiso calc 1 . .
    C C2 0.4162(2) 0.50300(11) 0.31888(4) 0.0329(3) Uani d 1 . .
    H H2A 0.4823 0.5433 0.2930 0.039 Uiso calc 1 . .
    H H2B 0.2538 0.5251 0.3186 0.039 Uiso calc 1 . .
    C C3 0.42828(19) 0.50365(10) 0.40489(4) 0.0259(2) Uani d 1 . .
    H H3A 0.2606 0.5034 0.3984 0.031 Uiso calc 1 . .
    H H3B 0.4651 0.5585 0.4301 0.031 Uiso calc 1 . .
    C C4 0.43109(19) 0.30056(10) 0.38813(4) 0.0281(2) Uani d 1 . .
    H H4A 0.4678 0.2275 0.4031 0.034 Uiso calc 1 . .
    H H4B 0.2637 0.3038 0.3814 0.034 Uiso calc 1 . .
    C C5 0.75221(19) 0.39112(10) 0.42864(4) 0.0272(2) Uani d 1 . .
    H H5A 0.8027 0.4496 0.4515 0.033 Uiso calc 1 . .
    H H5B 0.8049 0.3177 0.4413 0.033 Uiso calc 1 . .
    C C6 0.78086(18) 0.52223(10) 0.36721(4) 0.0265(2) Uani d 1 . .
    H H6A 0.8402 0.5333 0.3362 0.032 Uiso calc 1 . .
    H H6B 0.8524 0.5797 0.3883 0.032 Uiso calc 1 . .
    C C7 0.78366(19) 0.32159(10) 0.35191(4) 0.0289(2) Uani d 1 . .
    H H7A 0.8454 0.3377 0.3215 0.035 Uiso calc 1 . .
    H H7B 0.8535 0.2508 0.3638 0.035 Uiso calc 1 . .
    N N11 0.0449(2) -0.02774(10) 0.57131(4) 0.0378(3) Uani d 1 . .
    O O11 0.24196(16) 0.38395(7) 0.49365(3) 0.0338(2) Uani d 1 . .
    H H11 0.351(3) 0.3797(17) 0.4697(7) 0.063(6) Uiso d 1 . .
    O O12 0.1721(2) -0.10676(9) 0.56483(4) 0.0520(3) Uani d 1 . .
    O O13 -0.1284(2) -0.03768(10) 0.59193(4) 0.0582(3) Uani d 1 . .
    C C11 0.20153(19) 0.28382(10) 0.51277(4) 0.0270(2) Uani d 1 . .
    C C12 0.3496(2) 0.19295(12) 0.50991(4) 0.0336(3) Uani d 1 . .
    H H12 0.4853 0.2008 0.4942 0.040 Uiso calc 1 . .
    C C13 0.2988(2) 0.09208(11) 0.52981(5) 0.0357(3) Uani d 1 . .
    H H13 0.3992 0.0302 0.5280 0.043 Uiso calc 1 . .
    C C14 0.1002(2) 0.08132(10) 0.55258(4) 0.0299(3) Uani d 1 . .
    C C15 -0.0455(2) 0.17094(11) 0.55729(4) 0.0298(2) Uani d 1 . .
    H H15 -0.1783 0.1630 0.5739 0.036 Uiso calc 1 . .
    C C16 0.0062(2) 0.27210(11) 0.53735(4) 0.0292(2) Uani d 1 . .
    H H16 -0.0920 0.3345 0.5404 0.035 Uiso calc 1 . .
    N N21 0.9793(2) 1.06407(10) 0.27085(4) 0.0391(3) Uani d 1 . .
    O O21 0.44401(17) 0.76721(8) 0.36343(4) 0.0410(2) Uani d 1 . .
    H H21 0.490(3) 0.6929(19) 0.3610(7) 0.065(6) Uiso d 1 . .
    O O22 0.9280(3) 1.16343(9) 0.27052(5) 0.0697(4) Uani d 1 . .
    O O23 1.13483(19) 1.02708(10) 0.24912(4) 0.0512(3) Uani d 1 . .
    C C21 0.5798(2) 0.83634(10) 0.34109(4) 0.0313(3) Uani d 1 . .
    C C22 0.7709(2) 0.79931(11) 0.31941(5) 0.0358(3) Uani d 1 . .
    H H22 0.8091 0.7220 0.3200 0.043 Uiso calc 1 . .
    C C23 0.9043(2) 0.87407(11) 0.29716(4) 0.0346(3) Uani d 1 . .
    H H23 1.0354 0.8491 0.2828 0.042 Uiso calc 1 . .
    C C24 0.8445(2) 0.98616(10) 0.29611(4) 0.0306(3) Uani d 1 . .
    C C25 0.6549(2) 1.02526(10) 0.31720(5) 0.0346(3) Uani d 1 . .
    H H25 0.6164 1.1025 0.3161 0.042 Uiso calc 1 . .
    C C26 0.5237(2) 0.94998(11) 0.33973(5) 0.0350(3) Uani d 1 . .
    H H26 0.3941 0.9756 0.3545 0.042 Uiso calc 1 . .
loop_
    _atom_site_aniso_label
    _atom_site_aniso_U_11
    _atom_site_aniso_U_22
    _atom_site_aniso_U_33
    _atom_site_aniso_U_12
    _atom_site_aniso_U_13
    _atom_site_aniso_U_23
    N1 0.0219(4) 0.0270(5) 0.0285(5) 0.0018(4) 0.0044(4) 0.0031(4)
    N2 0.0257(5) 0.0298(5) 0.0305(5) -0.0023(4) 0.0029(4) -0.0042(4)
    N3 0.0242(5) 0.0247(5) 0.0280(5) 0.0003(4) 0.0043(4) 0.0014(4)
    N4 0.0209(4) 0.0249(5) 0.0321(5) 0.0007(4) 0.0025(4) -0.0009(4)
    C1 0.0324(6) 0.0422(7) 0.0305(6) -0.0025(5) -0.0016(5) -0.0024(5)
    C2 0.0281(6) 0.0403(7) 0.0299(6) 0.0022(5) 0.0000(5) 0.0045(5)
    C3 0.0238(5) 0.0253(5) 0.0294(6) 0.0028(4) 0.0069(4) 0.0010(4)
    C4 0.0243(5) 0.0257(5) 0.0345(6) -0.0033(4) 0.0040(4) -0.0004(4)
    C5 0.0248(5) 0.0277(6) 0.0287(5) 0.0015(4) -0.0006(4) 0.0007(4)
    C6 0.0220(5) 0.0253(5) 0.0326(6) -0.0011(4) 0.0052(4) 0.0006(4)
    C7 0.0247(5) 0.0277(6) 0.0349(6) 0.0016(4) 0.0064(4) -0.0043(5)
    N11 0.0488(7) 0.0338(6) 0.0318(5) 0.0017(5) 0.0095(5) 0.0019(4)
    O11 0.0399(5) 0.0307(5) 0.0321(4) 0.0000(4) 0.0112(4) 0.0006(3)
    O12 0.0651(7) 0.0342(5) 0.0579(7) 0.0130(5) 0.0134(5) 0.0087(5)
    O13 0.0711(8) 0.0441(6) 0.0646(7) -0.0059(6) 0.0398(6) 0.0042(5)
    C11 0.0284(5) 0.0311(6) 0.0216(5) -0.0005(4) 0.0025(4) -0.0016(4)
    C12 0.0281(6) 0.0415(7) 0.0326(6) 0.0059(5) 0.0112(5) 0.0033(5)
    C13 0.0368(7) 0.0374(7) 0.0342(6) 0.0124(5) 0.0121(5) 0.0035(5)
    C14 0.0348(6) 0.0311(6) 0.0244(5) 0.0023(5) 0.0055(4) 0.0007(4)
    C15 0.0272(5) 0.0367(6) 0.0264(5) 0.0011(5) 0.0072(4) -0.0018(5)
    C16 0.0285(5) 0.0326(6) 0.0268(5) 0.0058(5) 0.0053(4) -0.0029(4)
    N21 0.0504(7) 0.0367(6) 0.0316(5) -0.0106(5) 0.0114(5) -0.0037(4)
    O21 0.0439(5) 0.0282(5) 0.0538(6) 0.0033(4) 0.0227(4) 0.0059(4)
    O22 0.1072(11) 0.0299(6) 0.0785(9) -0.0138(6) 0.0509(8) -0.0044(5)
    O23 0.0515(6) 0.0554(7) 0.0498(6) -0.0025(5) 0.0240(5) 0.0062(5)
    C21 0.0353(6) 0.0284(6) 0.0309(6) 0.0009(5) 0.0070(5) 0.0021(5)
    C22 0.0416(7) 0.0280(6) 0.0391(7) 0.0068(5) 0.0120(5) 0.0042(5)
    C23 0.0367(6) 0.0357(7) 0.0326(6) 0.0038(5) 0.0102(5) 0.0006(5)
    C24 0.0376(6) 0.0301(6) 0.0247(5) -0.0060(5) 0.0056(5) -0.0021(4)
    C25 0.0449(7) 0.0241(6) 0.0356(6) 0.0000(5) 0.0082(5) -0.0034(5)
    C26 0.0375(6) 0.0297(6) 0.0392(7) 0.0034(5) 0.0126(5) -0.0023(5)
_geom_special_details
;
All e.s.d.'s (except the e.s.d. in the dihedral angle between two l.s. planes)
are estimated using the full covariance matrix. The cell e.s.d.'s are taken
into account individually in the estimation of e.s.d.'s in distances, angles
and torsion angles; correlations between e.s.d.'s in cell parameters are only
used when they are defined by crystal symmetry. An approximate (isotropic)
treatment of cell e.s.d.'s is used for estimating e.s.d.'s involving l.s.
planes.
;
loop_
    _geom_bond_atom_site_label_1
    _geom_bond_atom_site_label_2
    _geom_bond_site_symmetry_2
    _geom_bond_distance
    _geom_bond_publ_flag
    N1 C2 . 1.4685(16) ?
    N1 C3 . 1.4707(14) ?
    N1 C6 . 1.4771(14) ?
    N2 C1 . 1.4517(16) ?
    N2 C4 . 1.4517(15) ?
    N2 C7 . 1.4584(15) ?
    N3 C3 . 1.4770(14) ?
    N3 C5 . 1.4815(14) ?
    N3 C4 . 1.4920(15) ?
    N4 C6 . 1.4595(15) ?
    N4 C5 . 1.4639(15) ?
    N4 C7 . 1.4708(15) ?
    C1 C2 . 1.5493(19) ?
    C1 H1A . 0.9900 ?
    C1 H1B . 0.9900 ?
    C2 H2A . 0.9900 ?
    C2 H2B . 0.9900 ?
    C3 H3A . 0.9900 ?
    C3 H3B . 0.9900 ?
    C4 H4A . 0.9900 ?
    C4 H4B . 0.9900 ?
    C5 H5A . 0.9900 ?
    C5 H5B . 0.9900 ?
    C6 H6A . 0.9900 ?
    C6 H6B . 0.9900 ?
    C7 H7A . 0.9900 ?
    C7 H7B . 0.9900 ?
    N11 O13 . 1.2225(16) ?
    N11 O12 . 1.2272(16) ?
    N11 C14 . 1.4557(16) ?
    O11 C11 . 1.3449(15) ?
    O11 H11 . 0.98(2) ?
    C11 C12 . 1.3977(17) ?
    C11 C16 . 1.4005(16) ?
    C12 C13 . 1.3762(19) ?
    C12 H12 . 0.9500 ?
    C13 C14 . 1.3872(17) ?
    C13 H13 . 0.9500 ?
    C14 C15 . 1.3839(17) ?
    C15 C16 . 1.3809(18) ?
    C15 H15 . 0.9500 ?
    C16 H16 . 0.9500 ?
    N21 O22 . 1.2242(17) ?
    N21 O23 . 1.2280(16) ?
    N21 C24 . 1.4518(16) ?
    O21 C21 . 1.3451(15) ?
    O21 H21 . 0.93(2) ?
    C21 C26 . 1.3965(18) ?
    C21 C22 . 1.3972(18) ?
    C22 C23 . 1.3776(18) ?
    C22 H22 . 0.9500 ?
    C23 C24 . 1.3838(18) ?
    C23 H23 . 0.9500 ?
    C24 C25 . 1.3899(18) ?
    C25 C26 . 1.3777(18) ?
    C25 H25 . 0.9500 ?
    C26 H26 . 0.9500 ?
loop_
    _geom_angle_atom_site_label_1
    _geom_angle_atom_site_label_2
    _geom_angle_atom_site_label_3
    _geom_angle_site_symmetry_1
    _geom_angle_site_symmetry_3
    _geom_angle
    _geom_angle_publ_flag
    C2 N1 C3 . . 114.45(9) ?
    C2 N1 C6 . . 114.63(9) ?
    C3 N1 C6 . . 110.41(9) ?
    C1 N2 C4 . . 115.79(10) ?
    C1 N2 C7 . . 114.87(10) ?
    C4 N2 C7 . . 111.27(9) ?
    C3 N3 C5 . . 107.75(9) ?
    C3 N3 C4 . . 112.82(9) ?
    C5 N3 C4 . . 107.77(9) ?
    C6 N4 C5 . . 108.81(9) ?
    C6 N4 C7 . . 112.51(9) ?
    C5 N4 C7 . . 108.34(9) ?
    N2 C1 C2 . . 117.08(10) ?
    N2 C1 H1A . . 108.0 ?
    C2 C1 H1A . . 108.0 ?
    N2 C1 H1B . . 108.0 ?
    C2 C1 H1B . . 108.0 ?
    H1A C1 H1B . . 107.3 ?
    N1 C2 C1 . . 117.14(10) ?
    N1 C2 H2A . . 108.0 ?
    C1 C2 H2A . . 108.0 ?
    N1 C2 H2B . . 108.0 ?
    C1 C2 H2B . . 108.0 ?
    H2A C2 H2B . . 107.3 ?
    N1 C3 N3 . . 115.44(9) ?
    N1 C3 H3A . . 108.4 ?
    N3 C3 H3A . . 108.4 ?
    N1 C3 H3B . . 108.4 ?
    N3 C3 H3B . . 108.4 ?
    H3A C3 H3B . . 107.5 ?
    N2 C4 N3 . . 115.05(9) ?
    N2 C4 H4A . . 108.5 ?
    N3 C4 H4A . . 108.5 ?
    N2 C4 H4B . . 108.5 ?
    N3 C4 H4B . . 108.5 ?
    H4A C4 H4B . . 107.5 ?
    N4 C5 N3 . . 110.72(9) ?
    N4 C5 H5A . . 109.5 ?
    N3 C5 H5A . . 109.5 ?
    N4 C5 H5B . . 109.5 ?
    N3 C5 H5B . . 109.5 ?
    H5A C5 H5B . . 108.1 ?
    N4 C6 N1 . . 115.99(9) ?
    N4 C6 H6A . . 108.3 ?
    N1 C6 H6A . . 108.3 ?
    N4 C6 H6B . . 108.3 ?
    N1 C6 H6B . . 108.3 ?
    H6A C6 H6B . . 107.4 ?
    N2 C7 N4 . . 115.00(9) ?
    N2 C7 H7A . . 108.5 ?
    N4 C7 H7A . . 108.5 ?
    N2 C7 H7B . . 108.5 ?
    N4 C7 H7B . . 108.5 ?
    H7A C7 H7B . . 107.5 ?
    O13 N11 O12 . . 122.61(12) ?
    O13 N11 C14 . . 118.94(11) ?
    O12 N11 C14 . . 118.43(11) ?
    C11 O11 H11 . . 112.8(12) ?
    O11 C11 C12 . . 122.44(11) ?
    O11 C11 C16 . . 118.17(11) ?
    C12 C11 C16 . . 119.37(11) ?
    C13 C12 C11 . . 119.97(11) ?
    C13 C12 H12 . . 120.0 ?
    C11 C12 H12 . . 120.0 ?
    C12 C13 C14 . . 119.62(12) ?
    C12 C13 H13 . . 120.2 ?
    C14 C13 H13 . . 120.2 ?
    C15 C14 C13 . . 121.59(12) ?
    C15 C14 N11 . . 119.91(11) ?
    C13 C14 N11 . . 118.49(11) ?
    C16 C15 C14 . . 118.63(11) ?
    C16 C15 H15 . . 120.7 ?
    C14 C15 H15 . . 120.7 ?
    C15 C16 C11 . . 120.75(11) ?
    C15 C16 H16 . . 119.6 ?
    C11 C16 H16 . . 119.6 ?
    O22 N21 O23 . . 122.49(12) ?
    O22 N21 C24 . . 118.80(12) ?
    O23 N21 C24 . . 118.64(12) ?
    C21 O21 H21 . . 111.1(13) ?
    O21 C21 C26 . . 117.55(11) ?
    O21 C21 C22 . . 123.03(11) ?
    C26 C21 C22 . . 119.42(12) ?
    C23 C22 C21 . . 120.49(12) ?
    C23 C22 H22 . . 119.8 ?
    C21 C22 H22 . . 119.8 ?
    C22 C23 C24 . . 118.98(12) ?
    C22 C23 H23 . . 120.5 ?
    C24 C23 H23 . . 120.5 ?
    C23 C24 C25 . . 121.76(11) ?
    C23 C24 N21 . . 118.93(11) ?
    C25 C24 N21 . . 119.28(11) ?
    C26 C25 C24 . . 118.81(12) ?
    C26 C25 H25 . . 120.6 ?
    C24 C25 H25 . . 120.6 ?
    C25 C26 C21 . . 120.54(12) ?
    C25 C26 H26 . . 119.7 ?
    C21 C26 H26 . . 119.7 ?
loop_
    _geom_torsion_atom_site_label_1
    _geom_torsion_atom_site_label_2
    _geom_torsion_atom_site_label_3
    _geom_torsion_atom_site_label_4
    _geom_torsion_site_symmetry_1
    _geom_torsion_site_symmetry_2
    _geom_torsion_site_symmetry_3
    _geom_torsion_site_symmetry_4
    _geom_torsion
    _geom_torsion_publ_flag
    C4 N2 C1 C2 . . . . 63.86(14) ?
    C7 N2 C1 C2 . . . . -68.06(14) ?
    C3 N1 C2 C1 . . . . -67.26(13) ?
    C6 N1 C2 C1 . . . . 61.78(14) ?
    N2 C1 C2 N1 . . . . 3.43(16) ?
    C2 N1 C3 N3 . . . . 84.49(12) ?
    C6 N1 C3 N3 . . . . -46.64(13) ?
    C5 N3 C3 N1 . . . . 54.85(12) ?
    C4 N3 C3 N1 . . . . -63.99(12) ?
    C1 N2 C4 N3 . . . . -85.86(12) ?
    C7 N2 C4 N3 . . . . 47.73(13) ?
    C3 N3 C4 N2 . . . . 64.93(12) ?
    C5 N3 C4 N2 . . . . -53.89(12) ?
    C6 N4 C5 N3 . . . . 61.14(11) ?
    C7 N4 C5 N3 . . . . -61.47(11) ?
    C3 N3 C5 N4 . . . . -61.52(11) ?
    C4 N3 C5 N4 . . . . 60.50(11) ?
    C5 N4 C6 N1 . . . . -53.68(12) ?
    C7 N4 C6 N1 . . . . 66.39(12) ?
    C2 N1 C6 N4 . . . . -85.14(12) ?
    C3 N1 C6 N4 . . . . 45.89(13) ?
    C1 N2 C7 N4 . . . . 85.71(13) ?
    C4 N2 C7 N4 . . . . -48.33(13) ?
    C6 N4 C7 N2 . . . . -64.98(13) ?
    C5 N4 C7 N2 . . . . 55.35(13) ?
    O11 C11 C12 C13 . . . . -179.47(12) ?
    C16 C11 C12 C13 . . . . 2.18(19) ?
    C11 C12 C13 C14 . . . . 0.1(2) ?
    C12 C13 C14 C15 . . . . -2.3(2) ?
    C12 C13 C14 N11 . . . . 177.01(12) ?
    O13 N11 C14 C15 . . . . -1.58(19) ?
    O12 N11 C14 C15 . . . . 176.86(12) ?
    O13 N11 C14 C13 . . . . 179.10(13) ?
    O12 N11 C14 C13 . . . . -2.46(18) ?
    C13 C14 C15 C16 . . . . 2.17(19) ?
    N11 C14 C15 C16 . . . . -177.13(11) ?
    C14 C15 C16 C11 . . . . 0.16(18) ?
    O11 C11 C16 C15 . . . . 179.27(11) ?
    C12 C11 C16 C15 . . . . -2.31(18) ?
    O21 C21 C22 C23 . . . . -179.78(13) ?
    C26 C21 C22 C23 . . . . 0.5(2) ?
    C21 C22 C23 C24 . . . . -0.8(2) ?
    C22 C23 C24 C25 . . . . 0.5(2) ?
    C22 C23 C24 N21 . . . . -177.24(12) ?
    O22 N21 C24 C23 . . . . -178.98(14) ?
    O23 N21 C24 C23 . . . . 3.85(19) ?
    O22 N21 C24 C25 . . . . 3.2(2) ?
    O23 N21 C24 C25 . . . . -173.99(13) ?
    C23 C24 C25 C26 . . . . 0.0(2) ?
    N21 C24 C25 C26 . . . . 177.83(12) ?
    C24 C25 C26 C21 . . . . -0.4(2) ?
    O21 C21 C26 C25 . . . . -179.64(12) ?
    C22 C21 C26 C25 . . . . 0.1(2) ?
loop_
    _geom_hbond_atom_site_label_D
    _geom_hbond_atom_site_label_H
    _geom_hbond_atom_site_label_A
    _geom_hbond_site_symmetry_A
    _geom_hbond_distance_DH
    _geom_hbond_distance_HA
    _geom_hbond_distance_DA
    _geom_hbond_angle_DHA
    O11 H11 N3 . 0.98(2) 1.69(2) 2.6551(13) 167.4(19)
    O21 H21 N1 . 0.93(2) 1.82(2) 2.7377(14) 168.6(19)
    C26 H26 O13 3_566 0.95 2.39 3.3242(17) 166
    C5 H5A O11 3_666 0.99 2.56 3.4940(15) 156
    C5 H5B O12 3_656 0.99 2.53 3.4284(16) 151
    C6 H6A O23 2_745 0.99 2.47 3.4214(16) 160
    C25 H25 N2 1_565 0.95 2.60 3.5117(16) 160
_shelx_hkl_file
;
  -4  -3 -28   15.66    4.05
  -4  -2 -25   69.27    5.52
  -4  -2 -24   23.26    3.90
  -4  -1 -22   53.73    5.58
  -4   0 -20   20.50    5.28
  -4   1 -19    2.56    5.12
  -4   2 -18    2.57    4.90
  -4   5 -18   13.45    6.36
  -4   8 -21  120.11    9.16
  -3  -6 -27   14.78    5.60
  -3  -6 -26   -0.15    5.44
  -3  -6 -25  477.58    6.68
  -3  -5 -21   90.04    5.53
  -3  -4 -18   58.09    5.22
  -3  -2 -14  621.18    7.94
  -3   0 -11   -1.61    3.39
  -3   2 -10  106.59    5.75
  -3   7 -11    0.98    8.73
  -3   8 -12   60.47   12.23
  -2  -8 -25   50.50    5.22
  -2  -8 -24   17.27    3.82
  -2  -7 -19  171.56    4.82
  -2  -6 -16   39.43    4.61
  -2  -5 -13 1054.99    8.73
  -2  -4 -11    0.23    4.49
  -2  -2  -8  174.78    6.70
  -2  -1  -7  131.01    6.21
  -2   0  -6 7223.43   31.08
  -2   2  -5 1867.65   21.35
  -2  11 -10   88.17    8.20
  -1  -9 -21  237.94    6.17
  -1  -7 -13  504.17    6.55
  -1  11  -6  195.38    7.96
   0 -10 -20    9.59    5.11
   0  -8 -12   31.24    3.63
   0  -4  -4 7234.02   30.42
   0   5   1   27.08    5.08
   0   9  -1 1923.74   14.62
   0  10  -2 1329.61   12.01
   1 -11 -21    1.97    5.45
   1 -10 -16  407.97    7.26
   1   7   2 1129.84   10.46
   1  14  -6  201.46    7.89
   2  -9 -11   91.02    5.57
   2   1   3 1608.76   15.19
   2  13  -3  521.26    7.89
   2  14  -5   34.12    5.71
   3   7   3   18.01    5.03
   3  10   1   53.98    5.41
   3  11   0    5.23    5.11
   3  13  -3   18.88    5.59
   4 -10 -14   71.49    6.79
   4  -4  -1  470.88   12.41
   4  -2   1  223.27    7.05
   4   1   3   75.97    5.31
   4   6   3  191.34    6.02
   4   8   2   48.04    4.04
   4  12  -2    7.33    4.09
   5  -8  -9    0.53    3.71
   5  -6  -5  213.02   13.30
   5  -4  -2   84.30    7.41
   5  -3  -1    0.63    4.78
   5  -2   0  233.15    6.88
   5   1   2    4.40    4.60
   5   6   2    7.55    3.64
   5   8   1   49.45    4.29
   6   0   0   63.93    5.61
   6   3   1    9.70    5.14
   6   4   1   14.83    5.36
   6   5   1   33.52    5.16
   6   7   0  198.43    6.75
   6   9  -1   31.07    5.76
   7  -3  -5    9.47    6.08
   7  -2  -4   42.75    5.99
   7  -1  -3   26.80    5.64
   7   1  -2   30.85    5.43
  -4  -2 -28  121.45    6.03
  -4  -2 -27   37.16    6.01
  -4  -2 -26   23.66    3.92
  -4  -1 -24   74.54    5.45
  -4  -1 -23   12.60    5.31
  -4   0 -21    0.49    4.99
  -4   1 -20   60.82    5.26
  -4   2 -19   41.73    5.33
  -4   3 -18   52.13    5.73
  -4   4 -18    1.20    4.97
  -4   6 -19  208.72    8.33
  -4   7 -20   10.43    6.71
  -4   8 -22   34.07    8.85
  -3  -6 -29   15.99    5.92
  -3  -6 -28    5.50    4.07
  -3  -5 -23  155.24    5.66
  -3  -5 -22    6.32    3.62
  -3  -4 -19  466.42    6.98
  -3  -3 -16  385.48    5.91
  -3  -1 -13  437.97    7.11
  -3   1 -11   11.07    4.56
  -3   3 -10 1025.47   12.78
  -3   5 -10    1.49    6.04
  -2  -8 -28  245.94    6.79
  -2  -8 -27   -1.11    5.23
  -2  -8 -26   72.62    4.30
  -2  -7 -21  521.56    7.02
  -2  -7 -20  238.07    5.02
  -2  -6 -17   14.69    4.47
  -2  -5 -14  227.39    5.88
  -2  -3 -10   87.85    5.02
  -2  13 -14   13.99    8.00
  -1  -9 -23  271.58    6.38
  -1  -9 -22  159.63    5.86
  -1  -8 -17   20.47    3.54
  -1  -7 -14  598.48    7.47
  -1  -6 -11  910.36    8.45
  -1  -5  -9 5493.44   20.73
  -1  -4  -7  757.74    8.80
  -1   7  -2 1166.53   14.31
  -1  13  -9   17.26    6.66
   0 -10 -21   66.61    5.16
   0  -9 -16   32.80    3.61
   0  -8 -13   22.82    4.63
   0  -7 -10  756.02    8.49
   0   6   1 2721.64   17.60
   0   8   0   44.32    5.00
   0  11  -3 1594.23   12.48
   0  13  -6    1.75    4.98
   0  14  -8   31.62    5.60
   1 -11 -22   84.08    5.74
   1 -10 -17   22.58    5.02
   1  -9 -13    3.62    4.72
   1  -8 -10  273.64    6.56
   1  -3  -1   34.56    7.62
   1   9   1  160.33    5.59
   1  10   0  384.77    6.90
   1  11  -1  392.60    7.22
   1  13  -4   17.17    5.43
   2 -11 -19    9.20    4.92
   2 -10 -15   20.41    4.96
   2  -1   2    7.64    5.48
   2   7   3   68.14    3.71
   2   9   2    5.38    4.93
   2  10   1  239.76    6.34
   2  11   0  358.53    6.58
   3 -11 -18   -1.51    5.17
   3 -10 -14   80.61    5.67
   3  -8  -8    4.08    5.91
   3   0   3   36.90    5.72
   3   3   4  360.49    7.16
   3   4   4  604.11    7.28
   3   5   4 2239.52   12.81
   3   8   3   12.23    4.54
   3   9   2 2464.56   12.21
   3  12  -1    0.85    4.90
   4  -9 -11    8.94    5.92
   4  -1   2   49.21    5.01
   4   7   3  760.89    8.15
   4   9   2   40.04    5.06
   4  10   1  131.64    5.73
   4  11   0   32.85    5.42
   4  12  -1  144.76    6.14
   5  -1   1  355.82    7.61
   5   3   3   35.15    4.65
   5   4   3  187.22    5.72
   5   5   3   27.85    4.82
   5   7   2   82.64    4.16
   5   9   1   30.14    5.32
   5  10   0   74.02    5.61
   5  11  -1    8.50    5.41
   6  -5  -5   53.15    7.02
   6   2   1  705.13    8.73
   6   6   1   25.21    5.41
   6   8   0   77.29    6.05
   7  -4  -6   29.14    7.18
   7   0  -2   11.74    5.39
   7   2  -1   64.66    5.96
   7   3  -1   55.49    5.86
   7   4  -1   13.08    3.78
   7   5  -1  176.35    6.61
  -4  -2 -29  118.35    5.23
  -4  -1 -26   32.87    5.13
  -4  -1 -25    3.79    5.14
  -4   0 -23   -1.15    4.70
  -4   0 -22  123.23    5.72
  -4   1 -21    6.05    4.87
  -4   2 -20  214.05    6.28
  -4   3 -19    2.41    4.68
  -4   4 -19   16.42    5.93
  -4   5 -19   66.49    6.63
  -3  -5 -25  358.38    6.85
  -3  -5 -24   17.79    3.49
  -3  -4 -20  201.35    5.92
  -3  -3 -17   67.37    3.98
  -3  -2 -15    6.25    4.38
  -3   0 -12  245.50    6.53
  -3   4 -10  679.84   11.50
  -2  -7 -22    5.34    4.50
  -2  -6 -18  535.57    6.73
  -2  -5 -15  138.89    5.06
  -2  -4 -12   58.86    3.47
  -2   9  -7  635.05   13.89
  -1  -9 -25  123.33    5.81
  -1  -9 -24   18.52    5.07
  -1  -8 -18   78.97    3.90
  -1  -7 -15    2.71    4.50
  -1  -6 -12  168.80    5.32
  -1  -3  -6 2335.46   15.57
  -1   1  -2 2903.89   35.51
  -1  12  -7   76.47    5.52
  -1  14 -11    0.21    6.69
   0 -10 -23   19.58    4.84
   0 -10 -22  160.94    4.62
   0  -9 -17  421.79    6.80
   0  -6  -8  221.13    6.18
   0  -5  -6  150.01    6.10
   0  -3  -3  284.44    8.77
   0  12  -4    6.38    4.93
   1 -11 -24  448.56    7.96
   1 -11 -23   90.87    4.61
   1 -10 -18   58.47    5.00
   1  -9 -14  566.41    7.59
   1  -7  -8  220.11    6.09
   1   3   3   59.15    5.11
   1   4   3 2840.72   17.08
   1   5   3  650.99    8.83
   1   8   2  235.70    5.88
   1  12  -2    3.21    4.53
   1  14  -5    7.59    5.19
   2 -11 -20   48.42    5.19
   2  -9 -12  265.74    7.28
   2  -8  -9   54.97    5.67
   2   3   4  206.05    6.33
   2   4   4   69.31    5.21
   2   5   4   83.24    5.09
   2   8   3   44.64    4.74
   2  12  -1   95.92    4.18
   2  13  -2  228.01    6.03
   2  14  -4    5.41    5.29
   3 -11 -19   17.19    5.28
   3  -9 -11 1416.80   13.92
   3   2   4   48.80    3.70
   3   6   4   89.92    3.88
   3  10   2  428.90    6.68
   3  11   1   23.93    4.81
   3  13  -2   28.29    3.97
   4   0   3    0.74    4.42
   4   3   4    8.06    4.50
   4   4   4 1508.74   10.02
   4   5   4   12.07    4.86
   4   6   4  991.25    8.87
   4   8   3   95.32    5.24
   5   0   2   39.35    4.94
   5   2   3  355.32    6.58
   5   6   3    7.78    4.92
   5   8   2  387.58    6.03
   6  -3  -2   56.42    6.54
   6  -2  -1    4.12    4.93
   6  -1   0    5.35    4.69
   6   1   1   38.19    5.08
   6   4   2  277.81    6.37
   6   5   2   14.55    4.76
   6   7   1  461.39    6.67
   6   9   0   44.58    5.77
   7   1  -1    3.69    5.18
  -4  -1 -29  137.50    6.11
  -4  -1 -28    1.94    5.23
  -4  -1 -27   31.57    3.81
  -4   0 -25   -3.33    4.98
  -4   0 -24    2.35    4.78
  -4   1 -22   62.15    5.28
  -4   2 -21   10.21    4.75
  -4   3 -20   -0.37    4.81
  -4   6 -20   40.61    5.57
  -4   7 -21  172.87    8.13
  -3  -5 -30    6.16    5.25
  -3  -5 -29  178.83    6.10
  -3  -5 -28    3.62    5.09
  -3  -5 -27   44.90    5.31
  -3  -5 -26   81.36    4.23
  -3  -4 -22   20.42    4.63
  -3  -4 -21    3.03    3.39
  -3  -3 -18    5.69    3.38
  -3  -2 -16   35.81    4.83
  -3  -1 -14    5.04    4.37
  -3   2 -11  494.28    8.12
  -2  -7 -25   67.36    5.09
  -2  -7 -24    6.28    4.64
  -2  -7 -23  331.22    5.25
  -2  -6 -19   99.25    4.82
  -2  -4 -13  399.31    6.30
  -2  -2  -9  270.40    6.51
  -2   1  -6   37.11    5.23
  -2   3  -5   89.01    7.33
  -2   8  -6  154.77    9.11
  -2  10  -8   65.31    7.33
  -1  -9 -27   39.61    5.29
  -1  -9 -26   21.61    5.34
  -1  -8 -20   79.75    4.96
  -1  -8 -19  139.41    4.32
  -1  -5 -10  681.63    7.99
  -1   9  -3  538.53    9.02
  -1  10  -4  532.88    8.78
   0 -10 -25   20.46    5.18
   0 -10 -24    4.83    4.90
   0  -9 -18  401.64    6.44
   0  -8 -14   80.72    4.95
   0  -7 -11  225.58    5.64
   0   7   1   34.12    4.74
   0  10  -1  237.73    7.60
   0  13  -5    7.30    4.78
   0  14  -7   56.56    5.43
   1 -11 -25   87.40    6.06
   1 -10 -19    0.56    4.52
   1  -8 -11    0.94    4.10
   1  -6  -6 1672.15   13.85
   1  -5  -4   14.83    4.93
   1   6   3  157.48    5.88
   1  13  -3  138.44    5.67
   2 -11 -21  105.50    5.42
   2 -10 -16  239.53    6.25
   2   0   3    0.96    4.75
   2   2   4    5.56    4.61
   2   6   4 1509.73   10.24
   2  10   2  739.71    7.90
   2  11   1    9.96    4.86
   3 -11 -20   25.18    6.26
   3 -10 -15   30.08    5.94
   3  -7  -6 1471.60   17.24
   3  -6  -4  718.57   15.63
   3   1   4  379.05    7.19
   3   7   4  182.75    4.37
   3   9   3   59.95    4.91
   3  12   0  109.74    4.30
   3  13  -1   31.58    5.25
   4 -10 -15  272.49    8.25
   4   2   4  101.19    3.94
   4   7   4  417.18    6.60
   4   9   3  352.45    6.28
   4  10   2    3.85    4.36
   4  11   1  135.60    4.33
   4  12   0  223.04    6.37
   5  -5  -3   50.87    7.96
   5   1   3   33.34    4.59
   5   7   3  373.44    5.77
   5   9   2   41.40    5.14
   5  10   1   75.29    4.07
   5  11   0   13.50    3.80
   6  -4  -3    3.89    5.99
   6   0   1    0.25    4.45
   6   2   2  217.00    6.20
   6   3   2   63.91    3.99
   6   6   2   64.51    5.19
   6   7   2   25.39    4.82
   6   8   1    3.07    3.65
   7  -5  -7   26.88    7.62
   7  -3  -4  325.59    9.10
   7  -2  -3    9.29    5.18
   7  -1  -2   28.64    5.31
   7   0  -1    1.33    4.90
   7   2   0   43.43    5.25
   7   3   0    3.65    4.95
   7   4   0   48.80    4.11
   7   5   0   23.14    4.01
  -4   0 -28   42.74    5.48
  -4   0 -27   -3.10    4.67
  -4   0 -26  448.79    7.51
  -4   1 -24   62.39    5.19
  -4   1 -23   17.89    4.84
  -4   2 -22   66.07    4.89
  -4   3 -21   -0.72    4.75
  -4   4 -20   -0.60    4.69
  -4   5 -20    2.36    4.87
  -4   6 -21   33.53    6.29
  -4   7 -22    1.75    6.35
  -3  -4 -24  407.64    6.62
  -3  -4 -23    4.43    3.20
  -3  -3 -20  331.70    6.27
  -3  -3 -19 1179.53    8.50
  -3  -2 -17   77.80    4.84
  -3  -1 -15   34.60    4.38
  -3   0 -13   -1.55    4.24
  -3   1 -12   88.04    5.01
  -2  -7 -28   18.05    4.73
  -2  -7 -27    6.17    4.65
  -2  -7 -26   -0.66    3.16
  -2  -6 -20  335.33    6.05
  -2  -5 -16    6.09    3.09
  -2  -3 -11  365.51    5.64
  -2  -1  -8 1210.45   11.35
  -2   0  -7    0.09    4.54
  -2  12 -11   31.56    7.05
  -1  -9 -28   10.90    3.77
  -1  -8 -21   34.17    4.58
  -1  -7 -16    8.53    2.94
  -1  -6 -13   25.47    4.16
  -1  -4  -8 3070.41   15.51
  -1  -2  -5 2072.09   15.67
  -1   4  -1 1317.29   20.49
  -1   5  -1  116.36    7.36
  -1   8  -2  233.33    7.21
  -1  11  -5  191.89    6.29
  -1  13  -8   75.79    6.67
  -1  14 -10  181.19    7.90
   0 -10 -27   82.28    5.51
   0 -10 -26   40.78    5.34
   0  -9 -19    7.26    4.52
   0  -8 -15  159.68    5.24
   0  -6  -9  571.64    7.71
   0   9   0    5.94    4.83
   0  11  -2  653.92    8.45
   0  12  -3    8.95    4.89
   1 -10 -20   91.02    4.72
   1  -9 -15    0.74    4.44
   1   2   3 1615.48   14.77
   1   7   3    3.29    4.30
   1   9   2 1854.22   11.57
   1  10   1 1012.67    9.09
   1  11   0  589.21    7.75
   1  12  -1   11.11    4.39
   1  14  -4    6.82    5.04
   2 -11 -23    2.44    5.14
   2 -11 -22   -0.12    4.93
   2 -10 -17  461.65    7.19
   2  -7  -7   23.67    5.06
   2   7   4  180.92    4.32
   2   9   3   77.38    5.05
   2  12   0    0.63    3.30
   2  13  -1    8.72    4.63
   2  14  -3    6.47    3.67
   3   4   5 1630.83   11.03
   3   5   5  289.41    5.91
   3   6   5    4.08    3.93
   3   8   4  796.18    7.00
   3  11   2   48.00    4.74
   4   1   4  217.39    5.68
   4   4   5  346.54    6.09
   4   5   5   16.71    4.40
   4   8   4  534.85    6.91
   5  -3   0  318.87    8.18
   5  -2   1  252.41    6.62
   5  -1   2    3.37    4.35
   5   3   4  135.12    5.05
   5   4   4   43.85    3.42
   5   5   4   76.30    3.72
   5   6   4  165.82    5.55
   5   8   3   62.44    4.10
   5  10   2   42.87    4.92
   5  11   1    3.41    4.74
   6   1   2    2.78    4.55
   6   8   2   25.45    5.18
   6   9   1   38.73    4.12
   7   1   0   96.83    5.41
   7   4   1    1.89    4.74
   7   5   1    5.99    4.89
  -4   0 -29   -1.70    4.94
  -4   1 -26   31.80    4.92
  -4   1 -25    0.26    4.78
  -4   2 -23    7.51    4.98
  -4   3 -22   66.83    5.04
  -4   4 -21  121.58    5.84
  -4   5 -21   54.52    5.52
  -4   6 -22    0.38    5.64
  -4   7 -23  212.64    8.52
  -3  -4 -27  295.62    6.24
  -3  -4 -26  823.68    8.54
  -3  -4 -25  119.14    4.19
  -3  -3 -21  339.14    6.09
  -3  -2 -18   37.05    4.67
  -3   0 -14 2256.40   13.00
  -3   3 -11   93.07    5.27
  -3   6 -11  322.56   10.36
  -2  -7 -30  101.91    4.35
  -2  -7 -29   11.39    3.52
  -2  -6 -22   64.19    4.60
  -2  -6 -21  669.97    6.38
  -2  -5 -17   77.26    3.50
  -2  -4 -14   37.85    3.26
  -2  -3 -12  562.34    7.15
  -2  -2 -10 1405.02   10.84
  -2   4  -5   32.66    8.06
  -2  11  -9    2.71    6.29
  -2  13 -13   14.04    6.30
  -1  -8 -23   30.92    4.62
  -1  -8 -22  250.17    4.78
  -1  -7 -17  206.01    4.43
  -1  -5 -11   71.06    4.41
  -1   0  -3    2.17    5.83
  -1   6  -1  267.78    7.93
  -1  12  -6   28.26    4.73
   0  -9 -21    1.60    4.35
   0  -9 -20   38.13    3.62
   0  -8 -16  618.15    7.16
   0  -7 -12   23.55    4.15
   0  -5  -7  802.44    9.18
   0  -4  -5 4939.86   23.03
   0  -2  -2 4564.59   31.95
   0   8   1 3620.69   17.12
   0  14  -6   26.23    5.00
   1 -10 -21   25.72    4.39
   1  -9 -16    4.04    4.30
   1  -8 -12  233.28    5.66
   1  -7  -9    0.97    3.84
   1   8   3 1106.78    9.16
   1  13  -2   14.77    4.72
   2 -11 -24    0.74    4.77
   2  -9 -13  421.51    6.96
   2  -8 -10    3.03    4.92
   2   8   4   13.37    4.16
   2  11   2 1866.90   11.04
   2  14  -2   94.54    5.34
   3 -11 -21  119.60    5.88
   3 -10 -16    2.18    4.61
   3  -9 -12    3.34    4.59
   3  -2   2  539.26    9.96
   3  -1   3  717.53   10.12
   3   3   5   86.52    3.87
   3   7   5  236.36    5.39
   3   9   4  289.87    5.76
   3  10   3   25.44    3.35
   3  12   1    0.36    3.18
   3  13   0   69.93    5.31
   4 -10 -16   47.57    6.20
   4  -9 -12   83.02    6.13
   4  -5  -2  770.44   20.78
   4  -2   2   35.66    5.57
   4  -1   3   68.35    5.36
   4   3   5   51.91    4.49
   4   6   5 1654.52    9.55
   4   7   5   25.59    4.36
   4   9   4   34.22    4.45
   4  10   3  157.56    4.31
   4  11   2    4.67    3.30
   4  12   1   27.55    3.70
   5  -9 -13  338.96   10.38
   5   0   3    2.25    4.24
   5   2   4  634.68    7.51
   5   7   4  541.14    6.08
   5   9   3    3.15    3.02
   6  -2   0   19.29    5.59
   6  -1   1   35.67    5.46
   6   3   3  604.34    7.50
   6   4   3  220.76    4.85
   6   5   3   28.96    3.46
   6   6   3   23.76    4.70
   6   7   3    2.00    4.64
   6   9   2   19.24    4.95
   7  -4  -5   53.06    6.52
   7   3   1   84.18    5.44
  -4   1 -29  112.05    5.74
  -4   1 -28    2.80    4.95
  -4   1 -27   30.21    3.80
  -4   2 -26   22.83    4.88
  -4   2 -25   66.51    5.22
  -4   2 -24   25.99    3.63
  -4   3 -24    3.43    5.62
  -4   3 -23   32.02    4.71
  -4   4 -23   87.95    6.29
  -4   4 -22   13.51    4.98
  -4   5 -22   16.79    4.98
  -4   6 -23   50.56    6.28
  -4   7 -24   63.01    7.01
  -3  -4 -31   99.59    5.35
  -3  -4 -30   10.84    4.96
  -3  -4 -29   18.55    3.64
  -3  -4 -28   37.43    3.66
  -3  -3 -23    7.80    4.54
  -3  -3 -22   32.55    4.65
  -3  -2 -19  838.13    8.00
  -3  -1 -16  104.71    4.80
  -3   1 -13  419.89    6.98
  -3   2 -12  851.50    9.52
  -3   4 -11  377.06    8.17
  -3   5 -11  673.75   11.43
  -2  -6 -24   23.57    4.06
  -2  -6 -23   29.72    3.09
  -2  -5 -18  259.75    4.45
  -2  -4 -15  199.61    5.10
  -1  -8 -26   14.55    4.55
  -1  -8 -25   14.75    4.50
  -1  -8 -24  890.37    7.24
  -1  -7 -18    3.86    2.78
  -1  -6 -14  460.45    5.76
  -1  -4  -9 6039.62   20.87
  -1  -3  -7   46.72    4.61
   0  -9 -22   22.86    4.20
   0   4   2 3198.71   20.27
   0   5   2 2304.16   16.09
   0   6   2 6668.53   24.90
   0  11  -1    4.31    5.35
   0  13  -4    4.76    4.67
   1 -10 -23    8.26    4.39
   1 -10 -22   44.44    4.63
   1   5   4    1.73    4.33
   1  10   2  425.12    6.40
   1  11   1   54.41    4.66
   1  12   0  211.53    5.62
   1  14  -3   10.34    4.79
   2 -10 -18   30.50    4.57
   2  -6  -5   94.28    5.90
   2  -5  -3   40.97    6.41
   2   1   4 1232.06   11.95
   2   4   5   26.89    3.35
   2   5   5   -0.26    2.82
   2   6   5 3918.99   15.72
   2   9   4  337.18    5.97
   2  10   3 1184.22    8.33
   2  12   1   14.80    3.21
   2  13   0   12.31    4.40
   3  -8  -9  388.50    7.78
   3  -3   1   28.20    6.53
   3   2   5 1814.02   11.56
   3   8   5  162.42    4.87
   3  11   3   68.91    4.63
   3  12   2   17.16    4.42
   4  -8  -9   -2.30    5.58
   4  -3   1  317.22    8.53
   4   0   4  317.89    6.42
   4   2   5  287.99    5.77
   4   8   5    0.38    4.10
   4  11   3   40.43    4.62
   4  12   2    2.84    4.65
   5  -4  -1  302.45    9.23
   5   1   4    8.97    3.98
   5   4   5   23.55    4.17
   5   5   5    6.31    4.35
   5   6   5  489.03    6.80
   5   8   4  453.94    5.89
   5  10   3    2.68    4.49
   5  11   2    4.23    3.37
   6  -3  -1   70.66    5.95
   6   0   2    0.18    4.13
   6   2   3   27.94    4.62
   6   8   3   75.45    5.32
   7  -2  -2   63.90    5.50
   7  -1  -1    2.76    4.69
   7   0   0   23.16    4.92
   7   2   1   24.57    3.54
   7   4   2   44.89    4.83
   7   5   2   20.13    4.92
  -4   2 -29  142.85    5.97
  -4   2 -28  113.71    5.80
  -4   2 -27   26.45    5.09
  -4   3 -26   15.25    4.78
  -4   3 -25  269.13    6.37
  -4   4 -24   27.69    4.65
  -4   5 -24    8.62    5.59
  -4   5 -23    7.34    4.66
  -4   6 -24   59.93    6.22
  -3  -3 -25  392.35    6.04
  -3  -3 -24   61.67    4.72
  -3  -2 -20  587.65    7.06
  -3  -1 -17  102.86    4.48
  -3   0 -15    2.57    4.11
  -2  -6 -28   74.45    4.55
  -2  -6 -27  106.13    4.68
  -2  -6 -26   24.41    4.34
  -2  -6 -25    1.66    2.96
  -2  -5 -20   39.32    3.81
  -2  -5 -19   98.79    3.39
  -2  -4 -16  114.52    4.43
  -2  -3 -13  476.94    6.57
  -2  -2 -11  175.77    5.24
  -2  -1  -9  449.50    6.65
  -2   2  -6 1108.33   14.03
  -1  -8 -30   19.37    4.74
  -1  -8 -29    7.09    4.69
  -1  -8 -28  297.34    5.92
  -1  -8 -27  217.88    5.87
  -1  -7 -20   15.30    3.94
  -1  -7 -19   51.23    3.09
  -1  -6 -15  155.20    4.82
  -1  -5 -12  678.00    7.10
  -1   7  -1   83.36    5.65
  -1   9  -2 1846.84   14.53
  -1  10  -3 1335.00   12.00
  -1  11  -4  336.46    7.00
  -1  13  -7    5.03    4.36
  -1  14  -9   24.61    5.31
   0  -9 -24  374.26    6.04
   0  -9 -23    1.13    2.87
   0  -8 -17  960.66    7.66
   0  -7 -13   84.99    3.34
   0  -6 -10   59.12    4.47
   0  -1  -1   32.84    7.20
   0   7   2  514.91    7.57
   0   9   1 1725.35   11.87
   0  10   0 1586.68   11.58
   0  12  -2   20.02    4.38
   0  14  -5    9.15    4.60
   1 -10 -25   46.25    4.81
   1 -10 -24    8.60    4.41
   1  -9 -17  125.88    4.05
   1  -8 -13 1184.55    9.29
   1  -6  -7  408.57    7.10
   1   6   4 6443.54   21.06
   1   7   4 1491.92   10.39
   1   9   3  426.99    6.55
   1  13  -1  172.43    5.55
   2 -10 -19    7.04    4.09
   2  -9 -14  721.30    8.28
   2   3   5   80.20    3.74
   2   7   5  136.24    3.93
   2  14  -1    7.77    4.61
   3 -10 -17    2.79    4.33
   3  -9 -13   34.59    5.52
   3   4   6 1085.06    8.83
   3   5   6  466.55    6.32
   3   6   6  235.10    5.24
   3   9   5  193.61    5.08
   3  10   4   17.85    3.12
   3  13   1  147.83    4.37
   4 -10 -17    4.21    5.45
   4   4   6  700.73    7.55
   4   5   6  345.18    5.90
   4   6   6    9.10    4.20
   4   9   5    3.78    3.95
   4  10   4   24.13    3.16
   5  -8 -10    0.51    6.29
   5   3   5   77.56    4.32
   5   7   5    4.70    2.93
   5   8   5  242.12    5.80
   5   9   4  165.19    4.19
   5  11   3    8.35    4.45
   6  -6  -6    6.74    8.72
   6  -5  -4   11.70    6.11
   6   1   3    2.07    4.02
   6   3   4  303.91    5.90
   6   4   4   49.12    3.55
   6   5   4    4.19    3.15
   6   6   4   86.81    3.79
   6   7   4  114.08    5.01
   7  -3  -3    2.76    4.90
   7   1   1    0.32    4.40
   7   3   2   74.08    5.07
  -4   3 -28   12.92    4.63
  -4   3 -27  146.90    5.70
  -4   4 -27    2.25    5.72
  -4   4 -26   74.48    5.20
  -4   4 -25    2.16    4.55
  -4   5 -26   13.44    5.84
  -4   5 -25   15.54    4.59
  -4   6 -26    0.36    6.22
  -4   6 -25   59.65    5.62
  -3  -3 -31   92.39    5.18
  -3  -3 -30    3.65    4.73
  -3  -3 -29  156.58    5.09
  -3  -3 -28    7.63    4.43
  -3  -3 -27  155.77    5.11
  -3  -3 -26   89.80    3.63
  -3  -2 -22   10.01    4.18
  -3  -2 -21   36.79    4.26
  -3  -1 -18  196.26    5.21
  -3   0 -16   35.12    3.92
  -3   1 -14   17.44    4.28
  -3   2 -13   43.69    4.34
  -3   3 -12  212.54    5.90
  -3   7 -12   86.83    7.65
  -2  -6 -31   28.06    3.52
  -2  -6 -30   29.15    3.42
  -2  -6 -29   29.31    3.23
  -2  -5 -21   13.22    3.97
  -2  -4 -17   32.53    3.79
  -2   0  -8 1245.65   11.80
  -2   1  -7  105.51    5.24
  -2  12 -10    4.77    6.00
  -2  13 -12    1.78    6.35
  -1  -7 -21   99.81    4.54
  -1  -6 -16   59.58    4.32
  -1  -4 -10  420.39    6.50
  -1  -2  -6 2396.39   15.41
  -1  12  -5   14.05    4.30
   0  -9 -28   37.41    4.57
   0  -9 -27   61.87    4.57
   0  -9 -26   14.74    4.39
   0  -9 -25  122.69    3.90
   0  -8 -19    0.46    3.99
   0  -8 -18 1283.35    8.43
   0  -7 -14  263.42    5.17
   0  -5  -8 4208.15   17.81
   0   3   2 4699.72   26.32
   0  13  -3   77.42    4.92
   1 -10 -27   88.79    4.95
   1 -10 -26  140.35    5.41
   1  -9 -18  211.11    5.28
   1  -7 -10  280.67    5.72
   1  -5  -5 4942.66   23.45
   1  -4  -3  987.83   13.68
   1   1   3   31.54    5.20
   1   3   4    6.17    3.87
   1   8   4  420.98    6.13
   1  14  -2  157.76    5.30
   1  15  -4    4.14    4.91
   2 -10 -21  333.99    6.30
   2 -10 -20  128.81    5.20
   2  -9 -15 1720.23   11.20
   2  -8 -11  228.08    5.64
   2   2   5 1393.73   11.06
   2   8   5  265.93    4.60
   2  10   4  305.42    5.61
   2  11   3  178.45    4.36
   2  12   2   32.41    3.19
   2  13   1    8.40    4.27
   3 -10 -18  245.90    5.99
   3   1   5   84.35    4.65
   3   3   6   57.89    4.39
   3   7   6  109.44    3.42
   3   8   6  166.39    4.53
   3  11   4  250.95    5.18
   3  12   3   19.75    4.30
   3  13   2   27.53    4.54
   4  -9 -13  147.33    6.30
   4   1   5    4.62    2.69
   4   3   6 2961.45   13.33
   4   7   6  100.80    3.50
   4   8   6   62.28    4.33
   4  10   5   97.45    4.57
   4  11   4   29.39    4.54
   4  12   3  156.40    5.27
   5  -2   2  315.26    6.99
   5  -1   3   24.57    4.11
   5   2   5  592.74    7.01
   5   5   6   43.97    4.26
   5   6   6  600.34    6.87
   5   9   5   56.86    4.50
   5  10   4   10.22    3.17
   6  -8 -12  197.55   11.38
   6  -4  -2   84.31    6.88
   6   2   4  181.50    5.37
   6   8   4   16.74    3.41
   7  -5  -6    2.39    6.37
   7  -1   0   81.83    5.74
   7   2   2  115.41    5.26
   7   4   3   37.91    4.83
   7   5   3   18.44    4.65
  -4   5 -27   13.20    5.19
  -3  -2 -24  316.15    5.59
  -3  -2 -23  467.72    6.33
  -3  -1 -19  744.60    7.30
  -3   0 -17   -0.72    3.58
  -3   1 -15   33.65    4.11
  -3   4 -12  586.11    9.23
  -2  -5 -24   11.67    3.81
  -2  -5 -23  345.30    5.65
  -2  -5 -22    6.49    2.90
  -2  -4 -18   75.23    4.08
  -2  -3 -14   77.13    3.32
  -2  -2 -12 2312.70   12.46
  -2  -1 -10   79.07    4.53
  -2   7  -5  125.42    9.84
  -2  10  -7  252.16    8.65
  -1  -7 -24  122.54    4.53
  -1  -7 -23    5.21    3.82
  -1  -7 -22   26.90    3.00
  -1  -6 -17  561.64    6.40
  -1  -5 -13  823.65    7.05
  -1  -3  -8 1024.56    9.43
  -1   8  -1    6.13    4.29
  -1  13  -6    6.95    5.34
  -1  14  -8   15.37    5.74
   0  -9 -29  176.46    4.48
   0  -8 -20    1.64    3.89
   0  -7 -15   23.71    3.90
   0  -6 -11  230.62    5.30
   0  -4  -6  931.14    9.88
   0  -3  -4 5349.06   25.78
   0   8   2  149.54    5.23
   0  11   0    5.86    3.99
   0  12  -1    7.74    4.02
   0  14  -4  118.08    5.36
   0  15  -6   83.30    5.88
   1  -9 -20  342.27    5.59
   1  -9 -19   15.06    2.94
   1  -8 -14  136.92    3.82
   1  10   3 1433.13    9.59
   1  11   2  157.75    4.03
   1  12   1  140.15    4.07
   1  13   0  234.28    5.23
   1  15  -3  102.41    5.60
   2 -10 -22    1.96    4.00
   2  -7  -8  525.26    7.77
   2   4   6  724.28    7.53
   2   5   6  621.99    6.94
   2   6   6  449.87    6.07
   2   7   6  643.89    6.72
   2   9   5    3.42    4.12
   2  14   0   12.03    4.59
   3 -10 -19    3.83    4.11
   3  -8 -10   89.82    5.65
   3  -7  -7   10.01    5.46
   3   9   6  219.85    5.05
   3  10   5   10.73    2.98
   4 -10 -18  226.94    6.68
   4   2   6  811.34    7.75
   4   9   6  116.45    4.36
   5  -9 -14  173.38    7.23
   5   0   4    2.24    3.98
   5   1   5  229.78    5.08
   5   3   6    6.96    3.67
   5   4   6    1.27    2.60
   5   7   6  218.91    4.36
   5   8   6   48.51    4.51
   5  10   5    6.11    4.04
   5  11   4    7.47    4.59
   6  -2   1  605.82    8.71
   6  -1   2    0.99    3.94
   6   0   3    4.69    3.92
   6   4   5   86.41    4.63
   6   5   5  106.96    3.81
   6   6   5    7.13    2.89
   6   7   5   53.54    4.58
   7  -4  -4    1.69    5.15
   7  -2  -1   58.90    5.09
   7   0   1   -0.52    4.23
   7   1   2   13.16    4.39
   7   3   3    6.54    4.16
  -3  -2 -32   25.65    4.53
  -3  -2 -31    1.69    4.47
  -3  -2 -30  276.00    5.83
  -3  -2 -29  165.69    5.08
  -3  -2 -28   33.52    4.52
  -3  -2 -27  729.64    7.14
  -3  -2 -26  110.27    4.93
  -3  -2 -25  611.30    6.00
  -3  -1 -21    6.91    3.86
  -3  -1 -20  289.78    4.56
  -3   0 -18  615.70    6.85
  -3   2 -14  458.90    6.80
  -3   3 -13  215.62    5.59
  -3   5 -12  906.13   11.51
  -3   6 -12  306.18    8.93
  -2  -5 -28   33.59    4.07
  -2  -5 -27  116.75    4.49
  -2  -5 -26   29.83    4.04
  -2  -5 -25  116.60    3.50
  -2  -4 -19   -0.98    3.55
  -2  -3 -15 1194.54    8.59
  -2   9  -6   33.35    5.90
  -2  11  -8  103.96    7.01
  -1  -7 -27   89.89    4.45
  -1  -7 -26  191.35    5.09
  -1  -7 -25   13.70    3.79
  -1  -6 -18  237.55    4.93
  -1  -5 -14   63.69    3.75
  -1  -4 -11  836.72    7.75
  -1  10  -2  401.80    7.49
  -1  11  -3   27.38    4.92
   0  -8 -22   16.49    4.08
   0  -8 -21  697.46    6.87
   0  10   1  218.52    4.87
   0  13  -2   42.37    4.53
   1  -9 -21   30.40    3.96
   1  -8 -15   -0.42    3.44
   1  -7 -11 1054.07    8.75
   1  -6  -8  268.19    5.74
   1   5   5   19.31    3.88
   1   6   5  486.61    6.57
   1   9   4  964.62    7.98
   1  14  -1    4.73    4.24
   2 -10 -24   26.66    4.24
   2 -10 -23   82.30    4.53
   2  -9 -16  138.66    4.68
   2  -8 -12    0.46    3.79
   2  -1   3 1325.53   14.84
   2   0   4 2191.62   16.03
   2   8   6  124.82    4.36
   2  10   5   29.35    3.93
   2  11   4   32.11    3.15
   2  12   3  146.69    3.84
   2  13   2   13.54    4.09
   2  14   1    1.56    4.15
   3 -10 -20   52.20    4.40
   3  -9 -14  351.93    6.33
   3   2   6  665.64    6.91
   3   4   7  220.34    4.92
   3   5   7 1179.91    8.48
   3   6   7 1360.86    8.29
   3   7   7  164.77    4.64
   3  11   5    3.35    4.00
   3  12   4    3.45    4.29
   3  13   3   33.17    4.46
   4 -10 -19  104.32    5.93
   4  -4   0   74.96    6.25
   4  -1   4  184.06    5.16
   4   0   5   -2.52    3.41
   4   4   7   73.99    4.44
   4   5   7 1223.76    8.04
   4   6   7  842.87    6.63
   4   7   7  127.47    4.40
   4   8   7   47.51    3.89
   4  10   6    9.09    3.82
   4  11   5   23.12    4.16
   4  12   4   30.56    3.27
   5  -3   1   18.09    4.02
   5   9   6  220.14    5.10
   6  -3   0  611.90    9.30
   6   1   4   69.23    4.41
   6   3   5   24.53    3.01
   6   8   5   90.77    3.80
   7  -3  -2    0.95    5.42
   7   2   3    0.38    4.25
   7   4   4    3.31    4.19
  -3  -1 -23   10.67    4.08
  -3  -1 -22  280.69    5.29
  -3   0 -19   -1.22    3.57
  -3   1 -16  103.19    4.34
  -3   8 -13  253.55    9.72
  -3   9 -14   41.82    8.11
  -2  -5 -32   29.15    3.28
  -2  -5 -31    1.91    2.95
  -2  -5 -30   10.54    2.81
  -2  -5 -29    4.27    2.88
  -2  -4 -21    4.85    3.36
  -2  -4 -20   13.05    2.63
  -2  -3 -16    3.86    3.62
  -2  -2 -13 4554.44   16.29
  -2  -1 -11  142.90    4.94
  -2   0  -9    0.71    3.99
  -1  -7 -31    0.70    2.89
  -1  -7 -30    6.86    2.82
  -1  -7 -29   41.26    3.11
  -1  -7 -28   10.19    2.73
  -1  -6 -20    2.36    3.27
  -1  -6 -19  127.05    3.30
  -1  -5 -15    7.15    3.41
  -1  -1  -5 3822.25   21.16
  -1  12  -4   58.46    4.49
  -1  14  -7    6.05    5.23
   0  -8 -24  159.50    4.50
   0  -8 -23   33.69    4.14
   0  -7 -16  518.79    5.52
   0  -6 -12 1091.69    8.12
   0  -5  -9  833.25    8.25
   0   5   3  142.89    4.96
   0   6   3   83.14    4.63
   0   7   3   20.63    3.65
   0   9   2  814.52    7.78
   0  14  -3   29.40    4.50
   0  15  -5   49.82    5.17
   1  -9 -23    7.33    3.80
   1  -9 -22   82.74    4.32
   1  -8 -16   11.51    3.52
   1   2   4  914.49    9.83
   1   4   5 7455.47   23.10
   1   7   5  555.38    6.17
   1   8   5   45.22    3.64
   1  10   4  456.53    5.97
   1  11   3   27.48    4.05
   1  12   2   43.16    4.00
   1  13   1  312.88    5.50
   1  15  -2    2.05    4.46
   2 -10 -26   12.47    4.19
   2 -10 -25   15.22    4.02
   2  -9 -17    5.66    3.54
   2   1   5  400.17    6.78
   2   3   6  856.53    7.84
   2   9   6   29.97    3.67
   3 -10 -21    2.28    3.89
   3  -9 -15  346.36    6.73
   3  -1   4  351.11    6.81
   3   0   5    2.94    3.82
   3   3   7  747.67    7.31
   3   8   7  414.88    4.78
   3  10   6  262.39    4.40
   4 -10 -20   23.66    5.15
   4  -9 -14  148.83    5.47
   4  -8 -10   21.67    4.73
   4  -2   3 1514.25   12.59
   4   1   6   11.77    3.49
   4   3   7   72.53    4.06
   4   9   7   44.72    4.02
   4  12   5   79.42    4.53
   5   2   6   24.28    2.62
   5   4   7  144.29    4.40
   5   5   7   79.66    3.22
   5   6   7    2.58    2.73
   5   7   7    5.43    3.86
   5   8   7  469.75    6.08
   5  10   6   -1.13    4.05
   5  11   5  119.43    3.99
   6   2   5   21.62    3.99
   6   4   6  135.87    4.63
   6   5   6   15.01    2.90
   6   6   6  100.11    3.73
   6   7   6    9.02    4.26
   6   8   6    3.27    4.50
   7  -1   1    0.98    3.98
   7   0   2  223.50    5.60
   7   3   4   25.98    4.35
  -3  -1 -32   24.76    4.21
  -3  -1 -27  110.65    4.47
  -3  -1 -26   31.84    3.91
  -3  -1 -25    2.78    3.75
  -3  -1 -24  172.86    3.75
  -3   0 -20 1599.64    9.82
  -3   1 -17   94.90    4.20
  -3   2 -15    2.94    3.59
  -3   3 -14   40.42    3.99
  -3   4 -13  507.23    7.76
  -2  -4 -23    5.13    3.86
  -2  -4 -22   55.04    3.88
  -2  -3 -17    4.98    3.67
  -2  -2 -14  598.01    7.00
  -2   1  -8 1019.16   10.16
  -2   3  -6  918.31   13.24
  -2  12  -9   38.81    5.87
  -2  13 -11  104.31    7.32
  -1  -6 -22  129.41    4.13
  -1  -6 -21    3.46    3.58
  -1  -5 -16 1151.04    7.91
  -1  -4 -12    0.54    3.51
  -1  -3  -9 2428.91   12.92
  -1  -2  -7  109.76    4.75
  -1   6   0   51.00    4.75
  -1   9  -1  125.87    4.82
  -1  13  -5  110.21    5.98
   0  -8 -31    2.18    4.07
   0  -8 -30  154.52    4.91
   0  -8 -29  140.54    4.66
   0  -8 -28  179.30    4.74
   0  -8 -27  117.12    4.37
   0  -8 -26   52.35    4.20
   0  -8 -25    8.31    2.76
   0  -7 -18  863.74    7.17
   0  -7 -17   95.36    3.27
   0  -6 -13  288.24    5.10
   0   1   1   38.71    6.49
   0   8   3  798.53    7.88
   0  10   2 1127.54    9.15
   0  11   1    5.80    3.74
   0  12   0  103.78    4.51
   0  13  -1   34.35    3.99
   1  -9 -26    1.84    3.92
   1  -9 -25  198.35    4.91
   1  -9 -24  178.15    3.92
   1  -8 -17  879.87    7.40
   1  -7 -12   34.99    3.58
   1  14   0    6.20    4.18
   2  -9 -18   22.49    3.63
   2  -8 -13  323.50    5.73
   2  -7  -9  114.81    4.48
   2  -6  -6    2.52    3.33
   2   5   7    8.78    3.38
   2   6   7   69.04    3.69
   2   7   7  312.41    5.27
   2  10   6   34.20    3.85
   2  11   5  401.13    5.64
   2  12   4  178.37    3.98
   2  13   3  114.32    3.74
   2  14   2   82.17    4.44
   3 -10 -23   20.44    4.05
   3 -10 -22   87.14    4.58
   3  -8 -11   77.47    4.99
   3  -2   3  605.18    9.52
   3   1   6   60.61    4.08
   3   6   8  125.82    4.37
   3   9   7   81.75    3.07
   3  11   6  389.93    5.62
   3  12   5  169.52    3.90
   3  13   4  101.57    4.70
   4 -10 -21   12.95    5.12
   4  -7  -7  111.11    6.81
   4   2   7    9.48    3.40
   4   5   8  129.73    4.58
   4   6   8  958.63    7.40
   4   7   8   23.27    3.64
   4  10   7   12.25    3.70
   4  11   6   58.51    3.15
   5  -9 -15   18.79    5.00
   5  -1   4    2.20    3.64
   5   0   5    9.18    3.85
   5   1   6   31.83    3.68
   5   3   7   11.22    3.63
   5   9   7    6.98    3.92
   6  -1   3    2.30    3.73
   6   0   4   67.04    4.23
   6   1   5  135.78    4.56
   6   3   6  116.40    4.50
   7  -2   0   33.23    4.29
   7   1   3   22.53    4.19
   7   2   4  221.35    5.34
   7   4   5    5.53    4.00
  -3  -1 -31   11.41    3.06
  -3  -1 -30    1.10    2.85
  -3  -1 -29    2.99    2.78
  -3  -1 -28   71.66    3.21
  -3   0 -22  344.41    5.32
  -3   0 -21   -2.89    3.52
  -3   1 -18  178.03    4.65
  -3   2 -16   32.83    3.80
  -3   5 -13    3.01    4.17
  -2  -4 -33   -0.03    3.96
  -2  -4 -32   20.17    4.09
  -2  -4 -31   44.01    4.09
  -2  -4 -30   25.87    3.83
  -2  -4 -29   42.10    4.14
  -2  -4 -28  601.55    6.37
  -2  -4 -27  125.75    4.36
  -2  -4 -26   27.47    3.87
  -2  -4 -25   52.00    3.86
  -2  -4 -24  101.46    3.34
  -2  -3 -18  114.78    3.27
  -2  -1 -12 1429.77    9.91
  -2   2  -7    1.10    3.53
  -2   8  -5  263.38    9.67
  -1  -6 -24    4.04    3.35
  -1  -6 -23  268.56    4.80
  -1  -5 -17  255.70    4.72
  -1   5   0  937.77   12.92
  -1   7   0  399.64    7.34
   0  -7 -19  507.90    5.90
   0  -5 -10 2104.41   11.61
   0  -4  -7  582.62    7.46
   0   4   3  859.72    9.87
   0  14  -2   56.64    4.57
   0  15  -4   85.41    5.18
   1  -9 -29   20.57    4.03
   1  -9 -28   27.11    3.10
   1  -9 -27   12.98    2.69
   1  -8 -18    3.63    3.48
   1  -6  -9  749.08    7.80
   1  -5  -6 3595.57   18.09
   1   3   5   13.22    3.64
   1   9   5   19.41    2.67
   1  11   4  285.39    5.12
   1  12   3  177.78    4.68
   1  13   2   45.71    3.94
   1  15  -1  226.06    5.67
   2  -9 -19   43.26    3.86
   2  -2   2  249.65    8.56
   2   2   6  989.72    8.80
   2   4   7  357.49    5.52
   2   8   7  248.44    4.05
   3 -10 -24   33.35    4.06
   3  -9 -16    6.76    3.64
   3   2   7 1248.70    9.02
   3   4   8 1434.00    8.81
   3   5   8   40.34    2.78
   3   7   8 2258.68   10.02
   3   8   8   21.18    3.49
   3  10   7  135.95    3.54
   4  -9 -15   19.76    3.90
   4  -3   2  829.85   10.91
   4   4   8   80.20    3.24
   4   8   8    7.09    2.62
   4   9   8  193.96    4.47
   4  11   7    5.28    3.67
   4  12   6    8.49    4.09
   5  -8 -11   71.24    5.98
   5  -5  -2    8.24    6.25
   5  -4   0  505.72    9.68
   5  -2   3  311.51    6.04
   5   2   7  122.76    4.26
   5   5   8    3.99    3.74
   5   6   8  259.76    4.28
   5   7   8    6.25    3.59
   5   8   8   25.37    4.02
   5  10   7  156.27    5.02
   6  -2   2  184.90    5.38
   6   2   6    7.61    3.65
   6   4   7    0.95    3.61
   6   5   7  208.96    4.96
   6   6   7  117.81    3.73
   6   7   7   58.05    3.19
   6   8   7  130.54    4.60
   7  -4  -3    1.63    4.90
   7   3   5    6.11    3.89
  -3   0 -32   14.52    4.00
  -3   0 -31    3.31    4.01
  -3   0 -26  310.49    5.22
  -3   0 -25    1.64    3.59
  -3   0 -24   11.33    3.59
  -3   0 -23   -0.63    2.41
  -3   1 -20  264.57    5.22
  -3   1 -19  715.89    7.04
  -3   2 -17   67.68    3.98
  -3   3 -15  130.24    4.63
  -3   4 -14   42.84    4.54
  -3   6 -13  165.24    6.32
  -3   7 -13   29.07    5.43
  -2  -3 -20 2764.89   11.46
  -2  -3 -19  669.18    5.84
  -2  -2 -15   16.73    2.59
  -2   0 -10 6093.57   20.60
  -1  -6 -32  102.81    4.51
  -1  -6 -31   -0.97    3.57
  -1  -6 -30    2.83    3.40
  -1  -6 -29   16.35    3.77
  -1  -6 -28   15.72    3.74
  -1  -6 -27   51.06    3.83
  -1  -6 -26  286.19    4.05
  -1  -6 -25    4.98    2.43
  -1  -5 -18  274.20    4.63
  -1  -4 -13 1537.98    8.91
  -1  -3 -10 1555.52   10.18
  -1   8   0  102.56    4.41
  -1  10  -1  862.28    8.88
  -1  11  -2  143.85    4.93
  -1  12  -3  175.97    5.15
  -1  14  -6   21.65    4.25
   0  -7 -21  672.26    6.25
   0  -7 -20  536.39    6.00
   0  -6 -14   30.43    2.52
   0  -3  -5   39.13    4.11
   0   2   2 4009.52   26.12
   0   9   3  209.65    5.10
   0  11   2  578.68    6.73
   0  12   1    6.44    3.49
   1  -8 -19  737.19    6.68
   1  -7 -13  123.33    3.35
   1   5   6  153.25    4.47
   1   6   6  239.39    4.31
   1   7   6 3458.07   13.64
   1   8   6  532.62    5.89
   1  10   5  757.99    6.79
   1  14   1   25.23    3.89
   2  -9 -21  277.55    5.10
   2  -9 -20   35.21    2.77
   2  -8 -14  268.80    5.08
   2  -7 -10  718.01    8.16
   2   9   7  528.80    5.40
   2  11   6  258.54    5.07
   2  12   5  153.79    3.67
   2  13   4   13.54    2.86
   2  14   3    4.59    3.95
   3  -9 -17   79.85    4.08
   3  -8 -12  155.49    5.35
   3  -7  -8 1468.50   12.94
   3  -6  -5  166.94    6.98
   3   9   8  178.30    3.73
   3  11   7  305.49    5.22
   3  12   6   11.45    2.76
   3  13   5    5.16    2.83
   4  -8 -11   53.19    4.58
   4   0   6   41.32    3.58
   4   3   8    0.15    3.26
   4   6   9  296.12    4.83
   4   7   9   44.50    3.57
   4  10   8   77.10    4.02
   5  -9 -16   14.39    4.74
   5   4   8  134.96    3.22
   5   9   8    6.72    3.74
   6  -7  -9    1.61    7.65
   6  -5  -3  319.10    9.53
   6  -4  -1  222.42    6.85
   6   3   7   45.41    3.74
   7  -5  -5    2.91    5.66
   7  -3  -1   47.61    5.23
   7  -1   2   10.68    3.90
   7   0   3    3.83    3.69
   7   1   4   20.61    4.13
   7   4   6  169.97    5.01
  -3   0 -30   34.97    2.81
  -3   0 -29    4.42    2.57
  -3   0 -28    3.88    2.55
  -3   0 -27    1.93    2.59
  -3   1 -21    6.62    3.54
  -3   2 -18   27.69    3.82
  -3   3 -16  306.25    5.63
  -3  10 -16   62.17    7.74
  -3  11 -18   28.84    7.42
  -2  -3 -23   52.98    4.05
  -2  -3 -22  616.12    6.23
  -2  -3 -21 1411.41    7.95
  -2  -2 -16   56.50    2.76
  -2  10  -6   36.58    5.48
  -2  11  -7   42.57    5.67
  -2  13 -10    0.12    5.87
  -1  -5 -20   81.99    3.48
  -1  -5 -19    2.79    3.22
  -1  -4 -14   -0.13    3.06
  -1  -2  -8 3132.72   15.01
  -1  13  -4   21.47    4.03
   0  -7 -23  350.25    5.06
   0  -7 -22    2.35    3.54
   0  -6 -15  234.52    4.70
   0  -5 -11 3304.14   13.68
   0   6   4   37.99    4.08
   0   7   4  218.52    4.90
   0  10   3 1689.96   10.47
   0  13   0    2.83    3.87
   0  14  -1  187.86    6.00
   0  15  -3   57.36    4.60
   1  -8 -21  202.17    4.54
   1  -8 -20  243.73    4.09
   1  -7 -14  850.53    7.19
   1  -6 -10   41.67    3.53
   1  -4  -4   92.45    4.81
   1   4   6 1266.57    9.52
   1   9   6   14.31    3.47
   1  11   5  177.71    4.47
   1  12   4   50.25    3.64
   1  13   3   55.98    3.85
   1  15   0   30.08    4.46
   2  -9 -23   12.80    3.58
   2  -9 -22   34.48    3.75
   2  -8 -15  456.81    5.95
   2  -5  -4  464.41    8.87
   2   3   7 1328.72    8.90
   2   5   8   82.89    3.59
   2   6   8   90.01    3.67
   2   7   8    4.39    3.33
   2   8   8  244.44    4.63
   2  10   7  246.30    3.95
   2  13   5   82.67    4.07
   3  -9 -18    4.15    3.44
   3   3   8 2471.86   11.11
   3   5   9 1085.53    7.53
   3   6   9   41.18    3.53
   3   7   9  117.24    3.89
   3   8   9  132.94    3.88
   3  10   8   27.30    2.77
   3  12   7   66.07    4.02
   3  13   6   13.22    3.86
   4  -9 -16   19.37    3.79
   4  -1   5    3.42    3.17
   4   1   7  153.82    4.22
   4   2   8   76.21    3.66
   4   4   9 1235.69    8.10
   4   5   9  921.55    6.54
   4   8   9  284.27    4.05
   4   9   9  117.28    4.21
   4  11   8   -2.70    3.61
   4  12   7   12.26    2.81
   5  -3   2   58.72    4.91
   5   0   6  552.88    6.37
   5   1   7   82.08    3.80
   5   3   8    3.65    2.44
   5   5   9   95.22    4.08
   5   6   9  311.57    5.13
   5   7   9   62.04    4.20
   5   8   9  258.44    5.08
   5  10   8   20.11    2.97
   6  -8 -13   13.28    6.20
   6  -3   1   -1.39    4.21
   6  -1   4   63.25    4.05
   6   0   5    0.09    3.54
   6   1   6  263.52    5.19
   6   5   8   32.87    4.00
   6   6   8    9.73    2.78
   6   7   8   93.61    3.41
   6   8   8   44.80    4.22
   7  -2   1   28.04    4.84
   7   2   5    8.73    2.73
   7   3   6   52.76    4.06
  -3   1 -32   19.20    4.15
  -3   1 -31   15.59    3.79
  -3   1 -30   -1.26    3.41
  -3   1 -25    2.80    3.42
  -3   1 -24  162.53    4.35
  -3   1 -23   -0.14    3.64
  -3   1 -22  266.47    4.34
  -3   2 -19  757.79    7.25
  -3   3 -17   62.57    4.55
  -3   4 -15   12.45    3.37
  -3   5 -14   87.91    4.42
  -3   8 -14   79.23    6.05
  -2  -3 -33    8.24    2.82
  -2  -3 -32   22.84    3.87
  -2  -3 -31   12.95    3.74
  -2  -3 -30    5.41    3.75
  -2  -3 -29   16.32    3.61
  -2  -3 -28    2.26    3.32
  -2  -3 -27    5.39    3.28
  -2  -3 -26   18.52    3.62
  -2  -3 -25  333.37    5.06
  -2  -3 -24  376.89    4.46
  -2  -2 -18   33.59    3.55
  -2  -2 -17  214.51    3.84
  -2  -1 -14  845.59    7.52
  -2   0 -11   -0.82    3.58
  -2   1  -9  407.91    6.53
  -1  -5 -22   12.76    3.17
  -1  -5 -21   38.40    3.29
  -1  -4 -15  458.83    5.42
  -1  -3 -11 1095.35    8.00
  -1   9   0  110.45    4.42
  -1  14  -5   35.04    4.99
   0  -7 -32   97.92    4.46
   0  -7 -31   80.03    4.08
   0  -7 -30   23.52    3.82
   0  -7 -29   11.06    3.69
   0  -7 -28    8.46    3.41
   0  -7 -27   10.91    3.47
   0  -7 -26  162.00    4.40
   0  -7 -25  388.37    5.28
   0  -7 -24   37.60    2.68
   0  -6 -16   61.68    3.74
   0  -4  -8 2856.12   14.09
   0   3   3  251.80    6.53
   0   5   4 1141.90    9.71
   0   8   4  148.02    4.33
   1  -8 -24    4.34    3.43
   1  -8 -23   98.56    3.88
   1  -8 -22 2094.52    9.95
   1  -7 -15  459.20    5.57
   1  -5  -7   85.82    4.13
   1  10   6   48.01    3.67
   1  14   2   57.14    3.30
   1  15   1   10.16    4.19
   2  -9 -28    5.39    3.69
   2  -9 -27   48.92    3.93
   2  -9 -26    6.62    3.72
   2  -9 -25    1.13    3.43
   2  -9 -24    5.77    3.48
   2  -8 -16  466.03    5.85
   2  -6  -7   53.05    3.69
   2   4   8    4.60    3.28
   2   9   8 1184.76    7.82
   2  11   7   45.73    3.69
   2  12   6   45.78    2.84
   2  14   4   10.05    2.68
   3  -9 -19   53.71    3.62
   3  -8 -13   45.63    4.41
   3   0   6  184.27    4.95
   3   1   7   28.46    3.46
   3   4   9  620.77    6.08
   3   9   9  809.44    6.63
   3  11   8   21.71    3.82
   4  -9 -17   -2.24    3.60
   4  -2   4   84.07    4.70
   4   7  10    5.42    3.41
   4  10   9   16.85    3.55
   4  12   8   58.85    4.14
   5  -9 -17    4.37    4.64
   5  -1   5  229.88    4.91
   5   2   8   31.38    3.56
   5   4   9    5.61    3.39
   5   9   9   21.71    2.76
   5  10   9   15.31    3.71
   6  -2   3   23.93    4.41
   6   2   7   33.91    3.64
   6   4   8   26.53    2.67
   6   7   9   14.60    3.81
   7   0   4   13.60    4.53
   7   1   5   51.05    4.12
  -3   1 -29    5.03    2.49
  -3   1 -28   68.05    3.07
  -3   1 -27  110.26    3.24
  -3   1 -26   31.76    2.72
  -3   2 -21   31.83    3.56
  -3   2 -20  548.19    6.38
  -3   3 -18    3.75    3.54
  -3   4 -16   18.56    3.84
  -3   6 -14   36.65    4.60
  -3   7 -14   23.70    4.95
  -3   9 -15    2.01    5.61
  -2  -2 -19   37.79    3.65
  -2   2  -8  139.54    5.71
  -2   9  -5    3.35    5.32
  -2  12  -8   18.84    5.18
  -1  -5 -33  237.04    4.99
  -1  -5 -32   38.86    3.69
  -1  -5 -31   -0.45    3.33
  -1  -5 -30    6.23    3.31
  -1  -5 -29   62.78    3.63
  -1  -5 -28   19.43    3.34
  -1  -5 -27   15.07    3.18
  -1  -5 -26   61.42    3.39
  -1  -5 -25   10.44    3.10
  -1  -5 -24   12.45    3.21
  -1  -5 -23   -0.48    2.19
  -1  -4 -16  675.68    6.04
  -1  -3 -12   14.74    3.43
  -1   1  -3   31.94    5.72
  -1   4   0 1258.88   16.34
  -1  10   0  326.78    6.43
  -1  11  -1   51.98    3.84
  -1  12  -2   43.36    3.88
  -1  13  -3   56.83    4.84
   0  -6 -18    1.40    3.48
   0  -6 -17 2111.58    9.45
   0  -5 -12  478.35    5.89
   0   9   4  596.84    6.58
   0  11   3 1348.93    9.06
   0  12   2   21.89    3.58
   0  13   1   34.50    3.62
   0  15  -2   84.41    4.34
   1  -8 -31   43.67    3.83
   1  -8 -30   27.83    3.80
   1  -8 -29   49.35    3.70
   1  -8 -28  140.88    4.16
   1  -8 -27    3.15    3.34
   1  -8 -26   10.82    3.27
   1  -8 -25   28.35    3.48
   1  -7 -16  786.64    6.53
   1  -6 -11  718.79    7.01
   1  -3  -2  863.23   13.90
   1   0   3    0.38    4.31
   1   2   5 1913.58   12.64
   1   6   7  127.66    4.04
   1   7   7  175.86    4.32
   1   8   7  517.25    5.73
   1  12   5   17.20    3.44
   1  13   4   16.30    3.52
   1  14   3  126.06    4.38
   2  -8 -17   47.90    3.53
   2  -7 -11  588.78    6.82
   2   0   5    9.40    3.42
   2   1   6   30.71    2.78
   2   2   7    2.70    3.30
   2  10   8   54.07    3.67
   2  12   7   67.32    3.77
   2  13   6   19.27    3.63
   2  14   5   18.47    3.85
   3  -9 -20   97.91    3.93
   3  -3   2  265.71    8.14
   3  -1   5   72.96    4.14
   3   2   8  373.22    5.50
   3   7  10   41.19    3.30
   3  10   9  966.28    6.49
   3  12   8   41.82    3.71
   3  13   7   66.05    4.07
   4  -9 -18   80.26    4.25
   4  -8 -12   49.19    4.44
   4   3   9    8.54    2.33
   4   5  10   -0.77    3.32
   4   6  10    1.81    2.35
   4   8  10  429.47    4.60
   4   9  10   69.58    3.77
   4  11   9    1.24    3.55
   5  -9 -18   21.86    4.67
   5  -8 -12    3.82    3.99
   5  -2   4  514.21    6.86
   5   3   9  133.47    4.03
   5   5  10   11.22    3.43
   5   6  10  102.66    3.91
   5   7  10   63.34    3.95
   5   8  10   23.88    3.74
   6   3   8   72.49    2.88
   6   5   9  155.22    4.36
   6   6   9    2.63    2.67
   7  -4  -2   77.08    6.17
   7  -3   0    0.91    4.33
   7  -1   3   26.64    3.67
   7   2   6    4.31    3.68
  -3   2 -32   16.55    3.75
  -3   2 -31    4.55    3.69
  -3   2 -30  277.83    5.09
  -3   2 -29  169.40    4.58
  -3   2 -28   13.73    3.88
  -3   2 -27  753.15    6.91
  -3   2 -26   94.39    4.18
  -3   2 -25  588.53    6.36
  -3   2 -24  319.45    5.08
  -3   2 -23  411.84    5.50
  -3   2 -22    9.69    3.64
  -3   3 -19  970.86    7.94
  -3   4 -17  158.58    4.96
  -3   5 -15    8.32    3.27
  -3  11 -19  115.69    8.14
  -2  -2 -34   36.66    3.83
  -2  -2 -33   14.54    3.66
  -2  -2 -32   30.24    3.66
  -2  -2 -22   46.99    3.67
  -2  -2 -21  727.61    6.38
  -2  -2 -20  673.56    5.63
  -2  -1 -15  438.21    5.07
  -2   0 -12  124.06    4.30
  -2   1 -10   81.14    4.07
  -1  -4 -17   94.22    3.75
  -1  -2  -9 1490.38    9.83
  -1   7   1 2065.76   13.90
  -1   8   1   11.49    3.71
   0  -6 -19  153.63    4.07
   0  -5 -13  538.20    5.87
   0  -4  -9    1.62    3.23
   0  -3  -6 2668.09   14.69
   0   4   4 5566.95   21.60
   0  10   4   10.90    3.33
   0  14   0  391.06    6.19
   1  -7 -17   78.90    3.43
   1   3   6 1857.60   11.37
   1   5   7  690.18    6.83
   1   9   7  397.34    5.24
   1  11   6  158.90    4.11
   1  15   2    7.37    3.92
   2  -8 -18 1005.13    7.38
   2   3   8   52.28    3.51
   2   5   9  474.62    5.28
   2   6   9  613.60    5.41
   2   7   9  180.12    3.57
   2   8   9   32.72    2.58
   2   9   9  622.78    5.83
   2  11   8   94.84    3.81
   3  -9 -23    3.77    3.42
   3  -9 -22   32.37    3.53
   3  -9 -21   44.87    3.61
   3  -8 -14  344.01    5.56
   3  -7  -9 1163.60   10.40
   3   3   9   37.81    3.41
   3   5  10   -0.29    3.15
   3   6  10   40.71    2.57
   3   8  10  372.22    4.26
   3   9  10    4.01    3.30
   3  11   9   44.07    3.79
   4  -9 -19    0.70    3.40
   4  -7  -8  272.04    7.32
   4   0   7    1.16    3.13
   4   1   8   81.98    3.59
   4   2   9    4.47    2.98
   4   4  10   37.28    3.59
   4  10  10    5.36    3.32
   4  12   9   16.95    3.69
   5  -7  -8    0.86    5.26
   5   0   7    7.07    3.96
   5   1   8   52.17    3.45
   5   4  10    6.68    3.05
   5   9  10    5.04    2.42
   5  10  10  258.97    4.87
   6  -1   5  138.62    4.91
   6   0   6    5.69    3.39
   6   1   7   47.65    3.85
   6   2   8  155.44    4.19
   6   4   9   25.79    3.46
   6   7  10   73.49    4.03
   7  -2   2  108.88    5.39
   7   3   7   37.61    2.99
  -3   3 -31   85.70    4.28
  -3   3 -21  353.61    5.40
  -3   3 -20  276.79    5.23
  -3   4 -18   48.81    4.22
  -3   5 -16  125.27    4.86
  -3   6 -15    5.07    4.00
  -3   7 -15   13.40    4.81
  -3   8 -15  319.22    8.18
  -3  10 -17   38.37    6.46
  -2  -2 -31  452.50    4.97
  -2  -2 -30   12.50    3.68
  -2  -2 -29  107.94    3.98
  -2  -2 -28    4.73    3.31
  -2  -2 -27  103.31    3.92
  -2  -2 -26  156.94    4.11
  -2  -2 -25   80.95    3.73
  -2  -2 -24   47.52    3.44
  -2  -2 -23   48.48    2.58
  -2  -1 -17  973.65    7.01
  -2  -1 -16   10.41    2.32
  -2   0 -13    9.50    3.45
  -2   3  -7 1248.63   13.31
  -2   4  -6  681.35   12.38
  -2  13  -9   14.32    5.13
  -1  -4 -19   -4.42    3.28
  -1  -4 -18 1199.46    7.02
  -1  -3 -13  277.80    4.76
  -1   6   1 1904.35   14.22
  -1   9   1   89.57    4.54
  -1  12  -1  110.14    4.87
  -1  14  -4    9.63    3.68
   0  -6 -33  118.31    4.22
   0  -6 -22    7.74    3.01
   0  -6 -21  432.10    4.97
   0  -6 -20  433.99    4.63
   0  -5 -14   56.70    3.48
   0   6   5 4046.31   15.81
   0   7   5   36.63    3.35
   0   8   5    9.94    3.06
   0  12   3    6.48    3.19
   0  13   2   42.47    3.50
   0  15  -1   58.68    4.16
   1  -7 -18   48.14    3.30
   1  -6 -12  431.58    5.46
   1  -5  -8   50.45    3.56
   1   4   7  633.83    6.68
   1  10   7 1175.19    7.52
   1  12   6   22.00    3.48
   1  13   5  105.76    3.76
   1  14   4    9.24    3.45
   2  -8 -19   20.96    3.33
   2  -7 -12   42.84    3.45
   2  -6  -8 1248.18   10.19
   2  -1   4 1027.00   11.29
   2  10   9  156.44    4.13
   2  12   8   17.43    3.36
   2  13   7   34.73    3.56
   2  14   6   13.87    3.93
   3  -9 -26   -0.34    3.35
   3  -9 -25  167.17    4.50
   3  -9 -24   37.76    3.68
   3   4  10  465.09    5.26
   3  10  10   94.80    3.00
   3  12   9  564.41    5.87
   3  13   8    2.16    2.51
   4  -9 -20   79.30    4.04
   4  -8 -13  593.38    7.52
   4  -1   6   12.35    3.13
   4   3  10  353.27    4.80
   4   5  11 1459.17    7.89
   4   6  11  191.15    4.33
   4   7  11    7.58    2.24
   4   8  11    6.64    2.25
   4   9  11    7.50    3.32
   4  11  10   24.85    2.64
   5  -1   6   26.94    3.89
   5   2   9  577.02    6.01
   5   6  11  124.22    3.92
   5   7  11    4.16    3.33
   5   8  11    5.53    3.32
   5   9  11   64.42    3.93
   6  -4   0   43.90    5.17
   6  -3   2   60.39    4.77
   6   3   9   52.80    3.56
   6   5  10    0.64    3.55
   6   6  10   22.80    2.67
   7   0   5   -0.55    3.58
   7   1   6    8.56    3.57
   7   2   7   91.31    4.27
  -3   3 -30   -1.95    3.59
  -3   3 -29  151.32    4.40
  -3   3 -28    9.23    3.61
  -3   3 -27  150.46    4.39
  -3   3 -26   86.81    3.88
  -3   3 -25  384.95    5.45
  -3   3 -24   44.86    3.68
  -3   3 -23    2.10    3.29
  -3   3 -22   21.05    3.28
  -3   4 -19  392.11    5.64
  -3   5 -17  133.27    4.90
  -3   6 -16   51.57    4.47
  -3   9 -16  293.79    8.25
  -2  -1 -34    4.87    3.62
  -2  -1 -18 1089.00    7.42
  -2   0 -14 3613.72   13.81
  -2   1 -11  143.59    4.43
  -2  11  -6  258.92    7.61
  -1  -4 -34  144.10    3.50
  -1  -4 -33   10.38    2.50
  -1  -4 -32   33.37    3.31
  -1  -4 -31    1.85    3.21
  -1  -4 -22  711.21    5.65
  -1  -4 -21   10.23    3.22
  -1  -4 -20   33.25    2.31
  -1  -3 -14  915.22    6.99
  -1  -2 -10  915.50    7.75
  -1   0  -5   -1.98    4.38
  -1  11   0  461.58    6.39
  -1  13  -2   46.64    4.07
   0  -6 -32   72.35    3.06
   0  -6 -31  242.71    3.96
   0  -6 -30   18.10    3.61
   0  -6 -29   19.76    3.43
   0  -6 -28   10.37    3.16
   0  -6 -27    8.29    3.16
   0  -6 -26  179.26    3.93
   0  -6 -25   25.29    3.21
   0  -6 -24   29.46    3.20
   0  -6 -23    4.19    2.27
   0  -5 -15 1637.42    8.66
   0  -4 -10  128.99    4.12
   0   9   5   78.49    3.79
   0  11   4 1092.19    8.12
   0  14   1  168.61    4.72
   0  15   0    1.05    4.36
   1  -7 -21  146.67    3.78
   1  -7 -20  452.05    5.07
   1  -7 -19   47.14    2.72
   1  -6 -13 1244.06    8.21
   1  -4  -5  712.94    9.04
   1   6   8  252.57    4.51
   1   7   8  458.28    5.33
   1   8   8 1253.74    7.99
   1   9   8   28.61    3.33
   1  11   7   28.06    3.48
   1  15   3  388.50    5.86
   2  -8 -22  239.46    4.48
   2  -8 -21  143.41    4.05
   2  -8 -20   22.59    2.40
   2  -7 -13   48.43    3.47
   2   4   9  129.86    3.10
   2   7  10   10.47    3.31
   2   8  10  546.22    5.61
   2  11   9    4.02    3.18
   3  -8 -15    3.35    3.13
   3  -7 -10   11.21    3.77
   3  -2   4   38.68    3.58
   3   0   7    0.79    3.01
   3   1   8  153.81    4.29
   3   2   9  657.88    6.42
   3   6  11  272.09    4.31
   3   7  11    1.84    2.08
   3   8  11    7.71    3.18
   3   9  11  192.49    4.12
   3  11  10   12.39    2.46
   3  13   9    7.82    3.45
   4  -9 -22    0.65    3.44
   4  -9 -21  300.44    5.33
   4  -3   3    2.86    3.97
   4  10  11  279.34    3.97
   4  12  10   -1.04    3.74
   5  -8 -13  186.03    5.67
   5  -4   1  224.88    6.92
   5  -3   3   30.93    4.27
   5   3  10  110.88    3.05
   5   5  11   63.74    2.75
   5  10  11   14.60    3.68
   6  -2   4  160.65    4.55
   6   1   8  160.20    4.28
   6   4  10   39.71    3.57
   6   7  11   15.54    3.76
   7  -5  -4   14.59    5.72
   7  -1   4   19.07    3.59
   7   3   8    3.48    3.47
  -3   4 -31   79.06    4.41
  -3   4 -30    7.36    3.59
  -3   4 -29   22.57    3.60
  -3   4 -22   21.84    3.92
  -3   4 -21   -1.95    2.94
  -3   4 -20  162.03    4.41
  -3   5 -18    2.17    3.10
  -3   7 -16  300.34    6.59
  -3   8 -16  149.28    6.19
  -3  10 -18    3.63    4.91
  -2  -1 -33   14.01    2.51
  -2  -1 -32    5.13    3.39
  -2  -1 -31   93.56    3.74
  -2  -1 -30    5.77    3.16
  -2  -1 -21  215.46    4.18
  -2  -1 -20   36.19    3.31
  -2  -1 -19  126.24    3.07
  -2   2  -9  214.52    5.16
  -2  10  -5   31.11    4.98
  -2  12  -7   70.28    5.51
  -1  -4 -30   24.09    2.36
  -1  -4 -29   34.03    2.48
  -1  -4 -28    6.73    2.09
  -1  -4 -27    2.67    2.98
  -1  -4 -26   17.20    3.13
  -1  -4 -25   88.72    3.42
  -1  -4 -24   -1.36    2.09
  -1  -4 -23    3.12    2.06
  -1  -3 -15   61.23    3.26
  -1   5   1    2.03    4.00
  -1  10   1  787.79    7.79
  -1  14  -3  115.59    4.65
   0  -5 -16  666.09    5.97
   0  -2  -4  701.48    9.27
   0   5   5  228.65    5.00
   0  10   5    3.61    3.03
   0  12   4    4.15    3.19
   0  13   3   72.32    3.89
   1  -7 -32  104.98    3.26
   1  -7 -31   61.33    3.53
   1  -7 -30   66.45    3.62
   1  -7 -29  100.59    3.83
   1  -7 -28   44.07    3.51
   1  -7 -27   27.40    3.19
   1  -7 -26   14.46    3.05
   1  -7 -25    2.78    2.96
   1  -7 -24   18.56    3.17
   1  -7 -23   40.51    3.12
   1  -7 -22  345.74    4.51
   1   5   8  550.21    5.85
   1  10   8    4.42    3.08
   1  12   7   63.08    3.48
   1  13   6    0.76    3.15
   1  14   5   29.25    3.58
   2  -8 -30  114.44    3.89
   2  -8 -29   85.99    3.86
   2  -8 -28    9.48    3.19
   2  -8 -27    3.73    3.24
   2  -8 -26   24.02    3.30
   2  -8 -25   48.83    3.40
   2  -8 -24   13.55    3.06
   2  -8 -23  102.58    3.60
   2  -7 -14  945.52    7.44
   2   1   7   97.26    4.02
   2   2   8  122.12    4.19
   2   5  10   56.74    3.11
   2   6  10   61.12    2.47
   2   9  10  638.36    5.20
   2  10  10  270.42    4.42
   2  12   9   33.92    3.34
   2  13   8    5.69    3.19
   2  14   7    4.49    3.77
   3  -8 -16   78.81    3.70
   3  -6  -6   23.45    3.96
   3   3  10  817.20    6.45
   3   5  11  569.52    5.05
   3  10  11   21.48    2.45
   3  12  10   40.30    3.70
   4  -9 -23   70.54    3.99
   4  -8 -14   70.18    4.40
   4  -4   1   54.55    5.18
   4  -2   5  235.18    5.46
   4   1   9  790.39    6.64
   4   2  10  851.81    6.48
   4   4  11  423.20    4.55
   4   6  12 1163.74    7.10
   4   7  12   72.35    3.45
   4   8  12    5.29    2.22
   4   9  12  141.10    3.86
   4  11  11    2.99    2.43
   5  -2   5  517.66    6.89
   5   1   9   37.20    3.31
   5   4  11  240.31    3.59
   5   6  12   68.45    3.59
   5   7  12    5.91    3.28
   5   8  12    6.64    3.31
   5   9  12    4.38    3.40
   6   0   7    1.72    3.23
   6   2   9   22.43    3.27
   6   3  10    4.34    3.12
   6   5  11  213.83    4.43
   6   6  11   19.00    2.59
   7  -3   1   78.25    4.81
   7   1   7   59.13    3.81
   7   2   8    1.03    3.42
  -3   4 -28   25.57    3.66
  -3   4 -27  237.92    4.97
  -3   4 -26  742.38    7.08
  -3   4 -25   95.87    3.98
  -3   4 -24  374.07    5.29
  -3   4 -23    2.63    3.25
  -3   5 -30    2.31    3.34
  -3   5 -20   26.66    3.95
  -3   5 -19    0.83    3.10
  -3   6 -17  181.80    4.82
  -3   9 -17  180.38    6.79
  -2  -1 -29   52.73    2.58
  -2  -1 -28  122.99    3.78
  -2  -1 -27   11.19    3.37
  -2  -1 -26  184.59    4.06
  -2  -1 -25   25.85    3.26
  -2  -1 -24  153.99    3.74
  -2  -1 -23    1.86    2.94
  -2  -1 -22  122.57    2.94
  -2   0 -34   10.67    3.40
  -2   0 -16 1298.57    8.19
  -2   0 -15   -1.01    2.40
  -2   1 -12 1303.28    9.29
  -1  -3 -35  118.61    4.05
  -1  -3 -34   12.17    3.19
  -1  -3 -16   50.86    3.08
  -1  -2 -11  858.68    6.99
  -1  -1  -8  971.44    8.74
  -1   8   2   34.96    3.79
  -1  12   0  177.31    4.61
  -1  13  -1  321.98    6.28
   0  -5 -34    0.25    3.27
   0  -5 -17  458.27    5.10
   0  -4 -11 2941.85   12.43
   0  -3  -7    7.05    2.18
   0   7   6   10.96    3.05
   0   8   6  137.76    3.78
   0   9   6 2123.99   10.35
   0  11   5  778.70    6.62
   0  14   2   52.86    3.81
   0  15   1   56.55    3.84
   1  -6 -14 1928.82    9.59
   1  -5  -9 1597.86   10.06
   1   2   6 2155.98   12.49
   1   3   7   37.60    3.31
   1   8   9  144.32    3.82
   1  11   8  455.05    5.22
   2  -7 -15  154.49    4.04
   2  -6  -9 1064.50    8.85
   2   3   9  988.21    7.32
   2  11  10   63.46    3.38
   3  -8 -18    2.46    3.64
   3  -8 -17  177.59    4.10
   3  -1   6   56.24    3.56
   3   4  11  332.34    4.68
   3   6  12  284.52    4.19
   3   7  12   68.86    3.21
   3   8  12   43.48    3.22
   3   9  12   30.12    3.08
   3  11  11   10.35    2.40
   3  13  10   -0.38    3.47
   4  -7  -9  284.57    6.38
   4  -6  -5   13.43    5.31
   4   0   8 1331.04    8.94
   4   3  11  263.05    4.32
   4   5  12    3.74    3.13
   4  10  12    1.62    2.23
   4  11  12   38.34    3.55
   5  -8 -14  209.76    5.68
   5   0   8   94.37    3.60
   5   2  10   19.91    2.37
   5   3  11  154.41    3.76
   5   5  12   30.75    3.28
   6  -5  -2    6.38    5.48
   6  -1   6  255.74    4.97
   6   4  11    9.55    3.14
   6   6  12   56.72    3.61
   6   7  12    7.34    3.50
   7  -4  -1    7.38    4.73
   7  -2   3    1.27    3.21
   7   0   6   17.07    3.48
  -3   5 -29  151.90    4.47
  -3   5 -28   -0.99    3.34
  -3   5 -27   43.35    3.55
  -3   5 -26   63.29    3.75
  -3   5 -25  320.08    5.12
  -3   5 -24   13.01    3.23
  -3   5 -23  142.21    4.08
  -3   5 -22    5.38    3.07
  -3   5 -21   70.07    3.65
  -3   6 -29   14.65    4.25
  -3   6 -19   16.33    3.97
  -3   6 -18  156.50    4.50
  -3   7 -18  127.71    4.87
  -3   7 -17   52.41    3.86
  -3   8 -17  154.69    5.59
  -3   9 -18   99.85    5.68
  -3  10 -20    2.38    4.91
  -3  10 -19   46.83    4.87
  -2   0 -33    6.56    3.23
  -2   0 -32   22.01    3.31
  -2   0 -17    0.66    2.97
  -2   2 -10 1459.25   10.61
  -2   3  -8   59.61    4.32
  -2   8  -4    9.83    4.66
  -2  13  -8    2.17    4.84
  -1  -3 -33   17.34    2.46
  -1  -3 -32    4.42    3.04
  -1  -3 -31   42.10    3.18
  -1  -3 -18  326.34    4.43
  -1  -3 -17  107.02    2.73
  -1  -2 -12 1388.87    8.58
  -1   7   2  394.42    6.31
  -1   9   2  142.28    4.15
  -1  11   1  300.84    5.33
  -1  14  -2   49.82    4.57
  -1  15  -4    3.29    3.73
   0  -5 -33   41.63    2.65
   0  -5 -32   69.16    3.53
   0  -5 -31   15.50    3.32
   0  -5 -19  184.61    3.85
   0  -5 -18    5.37    2.20
   0  -4 -12   15.45    3.24
   0  -1  -2  793.02   13.33
   0   3   4 5344.22   21.75
   0   6   6  463.87    5.84
   0  10   6   11.23    2.87
   0  13   4    4.33    3.07
   1  -6 -15   70.21    3.47
   1   1   5 3595.71   17.85
   1   4   8 2390.96   11.10
   1   6   9 1225.41    7.58
   1   7   9  523.62    4.91
   1   9   9   24.74    2.44
   1  10   9    2.74    2.90
   1  12   8   59.54    3.36
   1  13   7    4.15    3.13
   1  14   6   21.32    3.31
   2  -7 -16   48.30    3.25
   2   4  10  458.19    5.13
   2   6  11    5.48    2.81
   2   7  11 1332.37    7.06
   2   8  11  672.66    5.31
   2   9  11  458.01    4.47
   2  10  11  182.35    3.97
   2  12  10    9.35    3.07
   2  13   9   11.85    2.41
   2  14   8   13.32    2.54
   3  -8 -19   42.25    3.29
   3  -7 -11    5.37    2.90
   3  -5  -3  355.56    9.78
   3   2  10   83.93    3.42
   3   5  12  831.52    6.10
   3  10  12   22.58    2.33
   3  11  12  390.72    4.89
   3  12  11   10.31    2.37
   4  -8 -15  258.85    5.04
   4  -1   7  145.21    4.18
   4   4  12  513.10    5.32
   4   6  13  108.05    3.61
   4   7  13   24.23    3.17
   4   8  13   33.18    2.28
   4   9  13   83.56    3.48
   4  10  13  189.61    4.01
   5  -7  -9    2.02    4.61
   5  -1   7   79.06    3.54
   5   4  12   12.49    2.93
   5   6  13   37.92    3.27
   5   7  13   28.55    3.43
   5   8  13   22.68    2.48
   5   9  13   14.30    3.52
   6  -3   3  490.74    7.34
   6   0   8  252.99    5.30
   6   1   9    2.12    3.03
   6   2  10   91.14    3.68
   6   3  11   53.47    3.36
   6   5  12   65.78    3.62
   7  -1   5   42.70    3.69
  -3   6 -28    2.31    3.37
  -3   6 -27    5.42    3.35
  -3   6 -26    0.51    3.39
  -3   6 -25  349.63    6.14
  -3   6 -24  220.67    5.44
  -3   6 -23   14.45    3.97
  -3   6 -22   52.82    4.14
  -3   6 -21    3.26    3.06
  -3   6 -20  118.12    4.14
  -3   7 -19   49.85    4.16
  -3   8 -18   15.49    4.22
  -3   9 -19    2.11    3.93
  -3  10 -22   13.55    4.44
  -3  10 -21   67.86    5.16
  -2   0 -31    1.53    2.30
  -2   0 -30   12.84    3.13
  -2   0 -29   -0.24    3.05
  -2   0 -28   98.23    3.42
  -2   0 -20    1.90    2.84
  -2   0 -19    0.47    2.72
  -2   0 -18  286.54    3.89
  -2   1 -34    0.28    3.29
  -2   7  -4  145.79    9.75
  -2   9  -4  304.14    8.25
  -2  11  -5  379.62    8.71
  -1  -3 -30  117.06    3.00
  -1  -3 -29   86.45    3.50
  -1  -3 -28   61.90    3.21
  -1  -3 -27    7.19    2.98
  -1  -3 -26    1.67    3.00
  -1  -3 -25   33.10    3.22
  -1  -3 -23  284.32    4.09
  -1  -3 -22  353.81    4.40
  -1  -3 -21   41.17    3.19
  -1  -3 -20  236.63    4.10
  -1  -3 -19   90.96    2.67
  -1  -2 -13 3686.38   13.04
  -1   6   2  482.07    7.44
  -1  10   2  270.52    5.10
   0  -5 -30   79.45    2.68
   0  -5 -29    5.15    2.15
   0  -5 -28    8.57    3.02
   0  -5 -27  117.46    3.46
   0  -5 -26    1.43    2.98
   0  -5 -25  231.27    3.97
   0  -5 -24   72.65    3.28
   0  -5 -23   74.79    3.16
   0  -5 -22   10.47    2.81
   0  -5 -21  111.91    3.58
   0  -5 -20  244.08    3.54
   0  -3  -8 3561.21   14.86
   0   4   5 4647.13   17.95
   0  11   6    3.95    3.17
   0  12   5  172.33    4.17
   0  14   3   26.95    3.61
   0  15   2   69.79    4.01
   1  -6 -33  248.89    4.68
   1  -6 -17  232.97    4.10
   1  -6 -16  828.61    5.98
   1  -5 -10  979.51    7.83
   1  -4  -6  189.15    4.86
   1  11   9  320.27    4.59
   2  -7 -17    1.97    2.75
   2  -6 -10  118.11    3.74
   2   5  11 1429.00    7.76
   2  11  11   19.80    3.20
   2  13  10   -0.45    3.20
   2  14   9   15.31    3.43
   3  -8 -22    4.27    2.96
   3  -8 -21   14.50    3.01
   3  -8 -20  238.38    4.52
   3  -7 -12   33.84    3.71
   3   1   9 2478.37   10.95
   3   3  11   70.38    3.28
   3   7  13   26.41    2.95
   3   8  13  228.17    3.99
   3   9  13   18.88    2.98
   3  12  12    8.00    3.26
   3  13  11   55.69    3.84
   4  -8 -16  207.80    4.71
   4   1  10   54.84    3.23
   4   2  11  424.73    4.79
   4   5  13  378.29    4.68
   4  11  13  291.68    4.59
   5  -8 -15  269.79    5.78
   5   1  10  223.85    4.29
   5   2  11    1.64    2.90
   5   3  12   45.71    3.03
   5   5  13  235.04    4.21
   6  -7 -10    2.03    4.99
   6  -4   1   11.91    4.54
   6  -2   5   25.81    3.30
   6   4  12   84.93    3.43
   6   6  13   80.80    3.80
   7   0   7    6.13    3.18
   7   1   8   89.17    3.91
   7   2   9   68.73    3.21
  -3   7 -27   61.76    4.06
  -3   7 -26   46.32    3.59
  -3   7 -25   10.62    3.20
  -3   7 -24  175.33    5.25
  -3   7 -23  145.23    5.05
  -3   7 -22  259.98    5.90
  -3   7 -21  387.15    6.02
  -3   7 -20  327.98    5.80
  -3   8 -26    4.63    4.19
  -3   8 -25   35.26    4.50
  -3   8 -21  180.30    5.61
  -3   8 -20   84.30    4.59
  -3   8 -19  270.32    5.72
  -3   9 -24   53.15    4.92
  -3   9 -23   15.26    4.35
  -3   9 -22   24.34    4.49
  -3   9 -21   29.82    4.37
  -3   9 -20   10.77    4.05
  -2   0 -27    4.06    1.98
  -2   0 -26  201.76    4.04
  -2   0 -25    0.64    2.83
  -2   0 -24   32.34    3.00
  -2   0 -23   -0.99    2.84
  -2   0 -22   42.94    3.25
  -2   0 -21    5.08    2.08
  -2   1 -33   13.32    3.27
  -2   1 -32    4.95    3.06
  -2   1 -14  761.24    7.03
  -2   2 -11  169.59    4.44
  -2  12  -6   47.64    5.12
  -1  -3 -24  759.58    5.25
  -1  -2 -35   36.78    2.52
  -1  -2 -34   55.08    3.54
  -1  -2 -14 7659.18   17.94
  -1  -1  -9 4566.06   16.64
  -1  11   2  443.35    6.41
  -1  12   1   10.64    3.13
  -1  13   0  224.96    5.07
  -1  14  -1   26.57    4.26
  -1  15  -3  373.88    6.20
   0  -4 -35    5.61    3.15
   0  -4 -13   67.39    2.58
   0   5   6  121.53    4.07
   0   7   7   26.64    3.07
   0   8   7 1870.93    9.43
   0   9   7  251.05    4.47
   0  13   5    4.38    3.07
   0  14   4  106.95    4.67
   1  -6 -32    4.35    2.31
   1  -6 -31   47.91    3.39
   1  -6 -30  172.12    3.94
   1  -6 -29   21.44    3.26
   1  -6 -19  429.45    4.77
   1  -6 -18  759.81    6.03
   1   5   9 4932.34   14.50
   1   7  10   47.17    3.00
   1   8  10    2.52    2.95
   1   9  10   35.87    3.31
   1  12   9  106.24    3.65
   1  13   8   63.63    3.40
   1  14   7    5.93    3.13
   2  -7 -31  185.26    4.37
   2  -7 -30   34.61    3.40
   2  -7 -19  188.04    3.85
   2  -7 -18   11.54    2.91
   2   2   9  222.31    4.40
   2   3  10   58.39    3.20
   2   7  12   52.91    3.17
   2   8  12   59.09    2.61
   2   9  12   94.84    3.54
   2  10  12   34.80    3.19
   2  12  11   27.32    3.31
   3  -8 -28   19.93    2.57
   3  -8 -27    2.37    3.06
   3  -8 -26   52.92    3.35
   3  -8 -25   22.84    3.20
   3  -8 -24    9.71    3.06
   3  -8 -23   52.48    2.79
   3  -6  -7  394.71    6.83
   3   0   8  719.95    6.72
   3   4  12  520.31    4.76
   3   6  13  154.61    3.46
   3  10  13   37.31    2.48
   3  11  13    2.13    3.13
   4  -8 -18   23.07    3.75
   4  -8 -17  131.73    4.11
   4  -7 -10  825.42    8.87
   4   0   9    2.34    3.03
   4   3  12   10.94    2.16
   4   4  13 1143.09    6.87
   4   7  14   10.03    2.91
   4   8  14    1.09    2.09
   4   9  14    9.79    3.13
   4  10  14   18.95    3.21
   5  -8 -16    7.86    3.20
   5  -5  -1  288.55   10.99
   5  -3   4  118.61    4.87
   5  -2   6   20.62    3.79
   5   0   9    1.41    2.84
   5   4  13    4.53    2.86
   5   6  14    8.41    2.90
   5   7  14   52.03    3.64
   5   8  14    3.31    2.28
   5   9  14   47.06    2.81
   6  -1   7   49.46    3.39
   6   2  11   30.34    3.19
   6   5  13  139.42    3.91
   7  -3   2   63.08    4.63
   7  -2   4  174.92    5.17
   7  -1   6    4.29    3.95
  -3   8 -24    5.67    3.40
  -3   8 -23    1.55    3.20
  -3   8 -22    7.09    3.23
  -2   1 -31   94.21    3.62
  -2   1 -30    7.43    2.99
  -2   1 -16   10.77    3.00
  -2   1 -15  429.61    5.44
  -2   2 -34   34.99    3.46
  -2   3  -9 1024.55   10.00
  -2   4  -7  345.24    7.64
  -2  10  -4  271.78    7.57
  -2  13  -7   37.69    4.95
  -2  14  -9   13.69    5.21
  -1  -2 -33  109.16    2.94
  -1  -2 -32   43.45    3.30
  -1  -2 -31  111.39    3.56
  -1  -2 -15 3783.33   12.50
  -1   8   3   80.16    3.45
  -1   9   3   52.67    3.24
   0  -4 -34   30.30    2.46
   0  -4 -33   27.91    3.21
   0  -4 -32    3.03    2.92
   0  -4 -15   25.86    2.96
   0  -4 -14 1685.76    8.47
   0  -3  -9   47.63    3.47
   0  -2  -5 3292.92   17.38
   0  10   7  168.13    3.88
   0  12   6  172.72    4.04
   0  15   3   50.25    3.68
   1  -6 -28   37.39    2.37
   1  -6 -27   90.04    3.36
   1  -6 -26    2.61    2.98
   1  -6 -25    3.28    3.04
   1  -6 -24   62.81    3.18
   1  -6 -23   91.78    3.31
   1  -6 -22    1.21    2.76
   1  -6 -21 1090.55    6.83
   1  -6 -20  215.55    3.39
   1  -5 -11  990.29    7.26
   1  -3  -3 1457.01   14.53
   1   3   8  878.61    7.23
   1   6  10  279.51    4.23
   1  10  10  101.24    2.68
   1  11  10  572.29    5.42
   2  -7 -29  185.96    3.43
   2  -7 -28   29.70    3.13
   2  -7 -27  306.39    4.36
   2  -7 -26   14.75    2.92
   2  -7 -25    7.59    2.89
   2  -7 -24   18.66    2.96
   2  -7 -23  326.21    4.33
   2  -7 -22   17.63    2.89
   2  -7 -21   39.37    3.14
   2  -7 -20  102.17    2.85
   2  -6 -11  102.11    3.57
   2  -5  -6   88.11    3.86
   2  -2   3  995.70   12.85
   2  -1   5  417.08    6.86
   2   1   8  923.06    7.37
   2   4  11    6.67    2.64
   2   6  12    1.54    1.98
   2  11  12   40.88    3.22
   2  13  11  102.99    3.77
   2  14  10   -1.05    3.26
   3  -7 -13    1.07    2.87
   3  -2   5 1546.81   11.99
   3   5  13    4.36    2.82
   3   7  14   20.20    2.88
   3   8  14   71.45    3.29
   3   9  14   35.40    2.99
   3  12  13    0.51    3.32
   4  -8 -20  176.50    4.68
   4  -8 -19    1.52    3.04
   4  -3   4    7.89    3.56
   4  -2   6  757.23    7.61
   4   5  14   20.79    3.05
   4   6  14   13.62    2.13
   4  11  14   10.37    2.37
   5  -8 -17   36.55    3.60
   5  -6  -5  432.27   11.73
   5  -1   8   48.38    3.29
   5   5  14   44.59    3.10
   6   0   9   -1.09    2.93
   6   1  10  198.33    4.34
   6   3  12   21.33    3.19
   6   4  13   65.63    3.31
   6   6  14   85.74    3.71
   7   1   9   27.33    3.29
   7   2  10  100.17    4.26
  -2   1 -29   51.05    2.58
  -2   1 -28  131.07    3.67
  -2   1 -27   10.36    2.85
  -2   1 -26  174.68    3.84
  -2   1 -18 1169.90    7.44
  -2   1 -17  908.06    6.79
  -2   2 -33   11.89    3.30
  -2   2 -32   18.44    3.28
  -2   2 -12 2243.71   11.68
  -1  -2 -30    4.85    2.18
  -1  -2 -29    6.32    2.93
  -1  -2 -28   89.22    3.34
  -1  -2 -17  662.42    5.56
  -1  -2 -16   85.03    3.45
  -1  -1 -35   25.35    3.29
  -1  -1 -10 1365.57    8.78
  -1   7   3   36.86    3.19
  -1  10   3 1262.85    8.97
  -1  12   2    1.57    2.89
  -1  13   1  153.48    4.44
  -1  15  -2    2.70    3.48
   0  -4 -31   25.16    3.02
   0  -4 -30    0.26    2.88
   0  -4 -29    3.67    2.87
   0  -4 -16  101.25    3.39
   0   6   7  320.46    4.39
   0  11   7    5.91    3.19
   0  13   6    1.47    3.11
   0  14   5    7.21    3.30
   1  -5 -34   69.11    3.53
   1  -5 -12  297.88    4.64
   1  -4  -7 3240.02   15.02
   1   2   7  116.05    3.39
   1   4   9 6086.03   16.38
   1   8  11  883.29    6.29
   1   9  11 1143.01    6.93
   1  12  10  459.81    5.09
   1  13   9   11.14    3.16
   1  14   8   16.80    2.46
   2  -6 -12  716.89    6.50
   2   5  12  310.07    4.30
   2   7  13    1.72    2.73
   2   8  13  190.53    3.79
   2   9  13  325.47    4.39
   2  10  13    3.14    2.97
   2  12  12  104.16    3.63
   3  -7 -14  161.81    3.88
   3  -1   7   28.55    3.00
   3   1  10    5.73    2.88
   3   2  11  419.67    4.38
   3   3  12  174.31    3.15
   3   4  13  470.17    4.89
   3   6  14   31.39    2.93
   3  10  14    2.38    2.22
   3  11  14   67.82    3.42
   4  -8 -25    5.04    3.13
   4  -8 -24  158.69    4.16
   4  -8 -23   26.69    3.24
   4  -8 -22   91.72    3.80
   4  -8 -21   19.20    3.10
   4  -7 -11   41.12    3.88
   4  -1   8   80.20    3.50
   4   1  11   16.94    2.62
   4   2  12   39.99    2.91
   4   3  13 1650.73    8.13
   4   7  15   20.53    2.95
   4   8  15  219.78    3.41
   4   9  15  114.25    2.99
   4  10  15    0.12    3.06
   5  -8 -19  124.52    4.64
   5  -8 -18   49.05    3.70
   5  -7 -10   53.46    4.79
   5  -4   2  121.19    5.45
   5   1  11   77.48    3.45
   5   2  12  297.17    4.07
   5   3  13   73.77    3.16
   5   4  14    6.83    2.80
   5   6  15  185.32    3.84
   5   7  15  186.37    3.40
   5   8  15   47.06    2.70
   6  -3   4  295.57    5.92
   6  -2   6    3.92    3.11
   6   5  14   18.47    3.21
   7  -5  -3  190.32    8.71
   7  -4   0   44.84    4.51
   7   0   8   37.62    3.45
  -2   1 -25   28.03    3.05
  -2   1 -24  166.46    3.68
  -2   1 -23    3.31    2.82
  -2   1 -22  123.82    3.43
  -2   1 -21  206.53    3.89
  -2   1 -20   34.98    2.97
  -2   1 -19  128.29    3.59
  -2   2 -31  467.43    5.06
  -2   2 -30    5.48    3.06
  -2   2 -13 4046.78   14.84
  -2   5  -6  603.72   12.43
  -2  12  -5  151.20    6.07
  -1  -2 -27  205.80    3.26
  -1  -2 -26  149.54    3.69
  -1  -2 -25  812.70    5.76
  -1  -2 -24  429.29    4.63
  -1  -2 -23   43.30    3.04
  -1  -2 -22  115.14    3.40
  -1  -2 -21   15.18    2.86
  -1  -2 -20  131.30    3.46
  -1  -2 -19   35.72    3.03
  -1  -2 -18   43.03    2.31
  -1  -1 -34   19.95    2.33
  -1  -1 -33   25.02    3.25
  -1  -1 -11 1316.32    8.62
  -1   0  -7   -1.60    4.04
  -1   4   1  151.90    5.96
  -1  11   3   17.84    3.22
  -1  14   0    6.09    3.19
   0  -4 -28  129.05    2.83
   0  -4 -27  146.89    3.93
   0  -4 -26 1085.76    6.44
   0  -4 -25   10.07    3.03
   0  -4 -20   19.68    2.76
   0  -4 -19   12.76    3.41
   0  -4 -18 1454.50    7.55
   0  -4 -17  417.81    4.25
   0  -3 -35    8.92    3.04
   0  -3 -10  610.53    6.22
   0   1   2  879.18   13.28
   0   3   5   44.26    3.59
   0   4   6  817.07    7.62
   0   7   8   82.51    3.26
   0   8   8  887.49    6.63
   0   9   8    8.22    2.91
   0  10   8  168.00    3.89
   0  12   7   45.00    3.14
   0  15   4   89.04    3.78
   1  -5 -33   42.74    3.30
   1  -5 -32   23.69    3.09
   1  -5 -13   42.75    3.07
   1   5  10  578.02    5.14
   1   7  11    8.67    2.79
   1  10  11  120.10    3.36
   1  11  11   51.16    3.29
   1  14   9   15.69    3.24
   2  -6 -13  492.23    5.48
   2   0   7    0.19    2.25
   2   2  10 1416.80    8.33
   2   3  11  325.93    4.37
   2   6  13   94.87    3.32
   2  11  13   67.31    3.20
   2  13  12    2.32    3.28
   3  -7 -15    0.41    2.68
   3  -6  -8   19.25    3.42
   3  -3   3  750.31   10.68
   3   0   9   12.85    2.96
   3   5  14   80.98    3.18
   3   8  15  290.52    4.05
   3   9  15    0.32    2.77
   3  10  15    2.51    2.89
   3  12  14   31.60    3.41
   4   0  10  756.04    6.44
   4   4  14  134.03    3.59
   4   6  15  136.16    2.92
   5  -8 -21    1.92    3.20
   5  -8 -20  184.55    4.54
   5   0  10  228.43    4.33
   5   5  15   49.66    3.05
   5   8  16   22.25    3.35
   6  -7 -11   38.64    4.79
   6  -1   8  150.60    4.07
   6   1  11  268.21    4.51
   6   2  12   12.64    3.02
   6   3  13    6.06    3.07
   6   4  14   48.98    3.24
   7  -3   3    3.67    3.90
   7  -2   5    6.48    3.32
   7  -1   7   59.84    3.54
   7   1  10    0.57    3.14
  -2   2 -29  102.47    3.49
  -2   2 -28    1.37    2.86
  -2   2 -14  521.44    6.13
  -2   3 -33    5.61    3.18
  -2   3 -32   25.59    3.27
  -2   3 -10   64.35    3.58
  -2  11  -4   28.40    3.95
  -2  13  -6   21.48    4.61
  -2  14  -8   12.53    4.85
  -1  -1 -32   74.10    3.33
  -1  -1 -31    0.60    3.10
  -1  -1 -12 3688.30   13.10
  -1   6   3  391.66    6.25
  -1   9   4   13.55    3.54
  -1  13   2   14.52    3.90
  -1  15  -1   10.67    3.45
   0  -4 -24   14.38    2.05
   0  -4 -23  532.99    4.46
   0  -4 -22  845.92    5.38
   0  -4 -21   20.05    2.15
   0  -3 -34  113.99    2.91
   0  -3 -33   25.17    3.06
   0  -3 -11 1821.31    9.64
   0   5   7  706.28    6.76
   0  11   8   56.28    3.21
   0  13   7  128.28    3.78
   0  14   6   22.12    3.11
   1  -5 -31    6.38    2.93
   1  -5 -30    9.65    2.89
   1  -5 -15 2374.48    9.89
   1  -5 -14   62.42    3.18
   1   6  11  782.62    5.91
   1  12  11  133.65    3.72
   1  13  10   66.11    2.67
   2  -6 -32  151.27    3.71
   2  -6 -31    3.64    2.89
   2  -6 -14  106.93    3.47
   2  -5  -7  333.29    5.47
   2   4  12   46.43    2.20
   2   5  13  862.07    5.82
   2   8  14  176.05    3.53
   2   9  14   18.50    2.99
   2  10  14   15.83    2.92
   2  12  13  154.13    3.15
   3  -7 -30    6.13    3.16
   3  -7 -29    5.99    2.98
   3  -7 -17   25.31    2.85
   3  -7 -16   76.60    3.21
   3   2  12  750.92    5.88
   3   3  13  225.85    3.89
   3   6  15    4.23    2.70
   3   7  15   13.86    2.02
   3  11  15  134.69    3.72
   4  -7 -12  199.35    4.83
   4  -6  -6    1.80    4.07
   4   5  15   46.84    2.37
   4   7  16    0.24    2.82
   4   8  16    2.27    2.10
   4   9  16    5.03    2.07
   4  10  16   23.01    2.26
   5  -3   5   67.36    4.18
   5  -2   7  133.46    3.96
   5  -1   9   42.88    3.06
   5   1  12    7.12    2.89
   5   2  13  251.74    4.14
   5   3  14   56.47    3.09
   5   6  16   10.43    2.93
   5   7  16   22.69    2.26
   6  -4   2  238.39    6.55
   6   0  10   39.84    3.03
   6   5  15   14.72    2.91
   7   0   9    4.40    3.23
  -2   2 -27  111.95    3.40
  -2   2 -26  165.49    3.66
  -2   2 -25   83.92    3.41
  -2   2 -16   51.87    3.09
  -2   2 -15   11.36    2.97
  -2   3 -31   18.18    3.16
  -2   4  -8    5.40    3.36
  -2   9  -3   64.56    5.05
  -2  10  -3 1032.18   12.54
  -1  -1 -30    9.37    2.91
  -1  -1 -29   57.87    3.07
  -1  -1 -13  376.07    4.97
  -1   0 -35    0.61    2.29
  -1   0 -34  163.82    3.80
  -1   8   4   99.25    3.55
  -1  10   4    6.35    3.09
  -1  12   3  120.69    3.77
  -1  14   1    3.17    3.16
  -1  15   0   17.04    4.26
   0  -3 -32  254.64    3.46
   0  -3 -31   58.61    3.15
   0  -2 -36   -0.36    2.95
   0   6   8  196.08    4.08
   0   9   9  217.32    4.13
   0  10   9  401.55    4.86
   0  12   8    6.99    2.96
   0  15   5   39.81    3.49
   1  -5 -29  107.92    2.57
   1  -5 -28  143.36    3.47
   1  -5 -27    3.64    2.82
   1  -5 -17   73.29    3.00
   1  -5 -16  361.49    4.47
   1  -4 -35   56.86    3.43
   1  -4  -8   21.75    3.07
   1   3   9 2391.85   10.85
   1   4  10  386.38    5.03
   1   7  12  142.03    3.49
   1   8  12   40.78    3.11
   1   9  12  311.06    3.80
   1  10  12  122.81    3.39
   1  11  12   19.84    3.02
   1  13  11  250.50    4.34
   1  14  10  147.60    3.89
   2  -6 -30   32.53    3.36
   2  -6 -29   35.96    3.10
   2  -6 -15  139.40    3.55
   2   1   9  373.42    4.77
   2   7  14  371.67    3.86
   2  11  14    0.41    2.77
   2  13  13   10.76    3.28
   3  -7 -28   11.89    2.21
   3  -7 -27   38.70    3.27
   3  -7 -26  117.11    3.57
   3  -7 -25   88.01    3.44
   3  -7 -24   25.56    2.97
   3  -7 -23   76.34    3.19
   3  -7 -22  276.37    4.30
   3  -7 -21  125.99    3.46
   3  -7 -20   88.05    3.34
   3  -7 -19  454.84    4.98
   3  -7 -18  177.44    3.69
   3   1  11    7.88    2.85
   3   4  14   41.34    2.39
   3   8  16  138.31    3.30
   3   9  16  303.41    4.14
   3  10  16   50.14    3.15
   3  12  15    5.41    2.26
   4  -7 -13   16.03    3.64
   4  -4   2  453.56    9.37
   4  -2   7    7.45    3.33
   4  -1   9  886.21    7.47
   4   1  12   58.66    3.05
   4   2  13   60.35    2.43
   4   3  14  272.19    3.54
   4   4  15   81.68    3.17
   4   6  16  100.96    2.65
   4   9  17    5.48    2.77
   5  -7 -11  211.58    5.50
   5   0  11    4.59    2.76
   5   4  15   10.57    2.10
   5   5  16   58.24    3.30
   5   8  17   25.55    3.22
   6  -5  -1   33.30    6.61
   6  -2   7   36.64    3.94
   6  -1   9    3.05    3.45
   6   1  12  218.96    4.18
   6   2  13   31.52    3.04
   6   3  14    7.84    3.05
   6   4  15    3.98    2.89
  -2   2 -24   45.08    3.23
  -2   2 -23   57.69    3.23
  -2   2 -22   11.74    3.24
  -2   2 -21  725.64    5.89
  -2   2 -20  677.28    5.83
  -2   2 -19   35.98    2.96
  -2   2 -18   36.24    2.94
  -2   2 -17  187.19    3.89
  -2   3 -30    0.65    2.05
  -2   3 -29   13.41    2.89
  -2   3 -11  309.27    5.20
  -2   4 -33    1.35    2.15
  -2   4 -32   25.32    3.22
  -2   8  -3   40.19    5.01
  -1  -1 -28   11.83    2.06
  -1  -1 -27   45.81    3.05
  -1  -1 -26    7.22    2.89
  -1  -1 -14 2680.19   10.67
  -1   0 -33   -0.50    2.94
  -1   7   4 1008.43    8.35
  -1  11   4 1771.69    9.95
  -1  13   3  113.95    4.62
   0  -3 -30  208.35    3.09
   0  -3 -29   38.06    3.06
   0  -3 -13   92.70    3.29
   0  -3 -12  110.41    2.88
   0  -2 -35    7.70    2.98
   0   2   4  748.30    8.72
   0   7   9  102.48    3.44
   0   8   9   42.54    2.27
   0  11   9   53.14    3.31
   0  13   8    5.14    2.90
   0  14   7   49.14    3.34
   0  15   6   62.68    3.84
   1  -5 -26  242.81    3.34
   1  -5 -25  349.08    3.74
   1  -5 -24    0.54    2.75
   1  -5 -23  349.49    4.18
   1  -5 -22   -3.63    2.83
   1  -5 -21  443.01    4.61
   1  -5 -20   10.63    2.84
   1  -5 -19 1008.12    6.38
   1  -5 -18   10.89    2.81
   1  -4 -34   69.24    3.41
   1   2   8 3669.51   13.97
   1   5  11   57.69    2.41
   1  12  12   90.33    3.31
   2  -6 -28  146.07    2.95
   2  -6 -27   44.84    3.06
   2  -6 -26   58.90    3.05
   2  -6 -25  576.22    5.08
   2  -6 -18  235.17    3.90
   2  -6 -17   37.02    2.87
   2  -6 -16   56.36    3.04
   2  -5  -8  271.32    5.09
   2  -4  -3  231.01    6.97
   2   3  12  439.96    4.85
   2   4  13  395.90    4.34
   2   6  14  251.76    3.37
   2   8  15  155.86    3.52
   2   9  15  279.85    4.05
   2  10  15   37.56    2.92
   2  12  14   50.60    2.51
   2  13  14   10.65    3.11
   3  -6  -9  191.08    4.35
   3  -1   8  150.50    3.90
   3   5  15    6.88    2.01
   3   7  16  289.02    3.53
   3  11  16    1.83    2.13
   3  12  16   66.24    3.65
   4  -7 -14   29.80    3.68
   4   0  11    0.84    2.86
   4   5  16  121.51    2.76
   4   7  17    4.95    2.96
   4   8  17  242.94    3.40
   4  10  17    0.67    2.04
   5  -7 -12  310.71    6.17
   5   2  14   48.97    3.03
   5   3  15    5.85    2.74
   5   6  17   15.03    2.98
   5   7  17   31.33    2.36
   6  -7 -12    9.27    3.65
   6  -3   5   25.37    3.80
   6   0  11   -0.90    2.90
   6   5  16   12.37    3.14
   7  -4   1    0.56    4.20
   7  -2   6   -0.46    3.11
   7  -1   8   87.14    3.93
   7   0  10    1.68    3.68
  -2   3 -28    1.47    1.93
  -2   3 -27    2.03    2.83
  -2   3 -12  499.06    6.03
  -2   4 -31   47.28    3.40
  -2   4 -30   25.78    3.14
  -2  11  -3  183.46    6.25
  -2  12  -4  178.45    6.14
  -2  13  -5   87.20    5.47
  -2  14  -7    5.45    4.56
  -1  -1 -25   64.15    2.39
  -1  -1 -24    5.90    2.82
  -1  -1 -23  149.65    3.47
  -1  -1 -22   86.33    3.20
  -1  -1 -21  169.91    3.66
  -1  -1 -19  802.41    5.91
  -1  -1 -18  354.46    4.35
  -1  -1 -17    4.34    2.80
  -1  -1 -16    1.16    2.80
  -1  -1 -15 1046.83    6.52
  -1   0 -32   49.74    2.41
  -1   0 -31    2.58    2.75
  -1   0  -9   -0.30    3.21
  -1   1 -35   26.55    3.24
  -1   9   5    4.02    2.94
  -1  10   5   68.18    3.99
  -1  12   4    1.84    2.79
  -1  14   2  163.96    4.20
  -1  15   1  215.29    5.38
   0  -3 -28  617.73    4.73
   0  -3 -27  831.55    5.73
   0  -3 -26   67.65    3.29
   0  -3 -14  307.93    4.29
   0  -2 -34    1.64    1.99
   0  -2 -33    9.02    2.84
   0  -1  -3 1064.70   12.54
   0   4   7  507.18    5.92
   0   5   8 3976.60   13.69
   0  12   9    9.22    2.91
   1  -4 -33    7.90    2.16
   1  -4 -32   65.38    3.32
   1  -4  -9  104.96    3.71
   1  -3  -4 2405.23   16.12
   1   6  12  145.61    2.87
   1   8  13    3.06    2.93
   1   9  13   -0.99    2.76
   1  10  13   32.97    2.94
   1  11  13   70.99    3.10
   1  13  12  227.83    4.14
   1  14  11   -0.24    3.13
   2  -6 -24  129.95    2.77
   2  -6 -23   70.75    3.11
   2  -6 -22  566.09    5.06
   2  -6 -21  251.52    3.98
   2  -6 -20  495.54    4.96
   2  -6 -19  390.36    4.55
   2  -1   6   34.83    3.43
   2   0   8 1080.45    8.64
   2   2  11  162.10    3.22
   2   5  14  218.56    3.74
   2   7  15   81.56    3.03
   2  11  15    4.20    2.03
   2  12  15  133.46    3.63
   3  -6 -10  146.92    4.39
   3  -5  -4   20.17    4.14
   3  -2   6  616.08    7.30
   3   0  10   84.41    3.35
   3   2  13   39.68    2.88
   3   3  14   41.09    2.99
   3   4  15   15.90    2.77
   3   6  16   57.17    2.34
   3   8  17  140.32    3.31
   3   9  17  189.59    3.67
   3  10  17   33.34    3.00
   3  11  17   11.08    2.98
   4  -7 -15   81.84    3.40
   4  -3   5   44.53    4.06
   4   2  14   35.77    2.86
   4   3  15  275.81    3.98
   4   4  16   64.47    3.07
   4   6  17  110.74    2.71
   4   8  18   62.23    3.23
   4   9  18   27.54    3.02
   4  10  18    2.41    2.90
   5  -2   8   31.35    3.72
   5  -1  10  221.76    4.11
   5   1  13   71.29    3.21
   5   4  16    3.61    2.00
   5   5  17   -0.24    2.79
   5   7  18   35.03    3.21
   6  -7 -13   16.23    4.35
   6   2  14    8.09    2.95
   6   3  15   24.27    2.98
   6   4  16    7.14    2.92
   7  -3   4   19.05    3.88
  -2   3 -26    4.88    2.22
  -2   3 -25  335.63    4.55
  -2   3 -24  368.45    4.68
  -2   3 -14   68.90    3.76
  -2   3 -13  441.93    5.52
  -2   4 -29   27.71    3.13
  -2   4  -9  129.10    4.74
  -2   5 -32   32.77    3.22
  -2   5 -31    4.70    3.08
  -1  -1 -20  257.12    3.40
  -1   0 -30    1.41    1.90
  -1   0 -29   -2.45    2.71
  -1   1 -34   19.04    2.26
  -1   1 -33   26.45    2.96
  -1   3   0  113.63    7.07
  -1   5   3 2992.27   16.46
  -1   6   4 2654.46   13.91
  -1   8   5  273.58    4.61
  -1  11   5  150.92    4.08
   0  -3 -25  812.80    5.13
   0  -3 -24   42.05    3.04
   0  -3 -23  408.31    4.40
   0  -3 -22   -1.15    2.78
   0  -3 -21  261.70    3.94
   0  -3 -20   35.08    2.90
   0  -3 -19  320.86    4.63
   0  -3 -18 5101.21   13.09
   0  -3 -17  773.59    5.94
   0  -3 -16  377.00    4.48
   0  -3 -15    4.02    1.89
   0  -2 -32   17.99    2.89
   0  -1 -36    2.98    2.93
   0   3   6 2385.90   12.45
   0   6   9  520.58    5.41
   0   8  10 1604.22    8.06
   0   9  10  858.99    5.83
   0  10  10  767.85    6.06
   0  11  10 1439.14    7.76
   0  13   9   11.05    3.05
   0  14   8   26.98    3.16
   1  -4 -31   24.13    2.20
   1  -4 -30   70.35    3.11
   1  -4 -10  613.10    6.16
   1   0   5   -4.26    4.06
   1   3  10 1463.72    8.31
   1   4  11  840.35    6.21
   1   5  12  754.13    5.80
   1   7  13  403.95    4.06
   1  12  13    1.28    2.79
   2  -5 -33  140.55    3.13
   2  -5 -32   34.45    3.04
   2  -5  -9   76.64    3.51
   2   1  10   83.08    3.55
   2   6  15    3.75    2.63
   2   8  16  541.36    4.93
   2   9  16    3.39    2.74
   2  10  16    1.87    2.77
   2  11  16  102.47    3.47
   2  13  15    8.71    3.10
   3  -6 -31   22.45    3.04
   3   1  12   79.18    3.16
   3   5  16  112.75    2.61
   3   7  17   50.89    2.26
   4  -7 -27   18.13    3.07
   4  -7 -26   17.51    3.00
   4  -7 -25  108.63    3.72
   4  -7 -24  117.08    3.56
   4  -7 -18  103.60    3.96
   4  -7 -17   40.81    3.04
   4  -7 -16  386.94    5.01
   4  -6  -7  805.17    9.70
   4   1  13    2.04    2.57
   4   5  17   97.59    3.29
   4   7  18  112.79    3.37
   5  -7 -13   19.93    3.67
   5  -4   3  142.28    5.52
   5   0  12 1276.99    7.53
   5   6  18    4.55    2.92
   6  -6  -6    6.34    5.36
   6  -2   8  161.56    4.80
   6  -1  10  219.34    4.32
   6   1  13    9.80    2.94
   7  -2   7   79.36    4.75
   7  -1   9   30.36    3.79
  -2   3 -23   37.94    3.20
  -2   3 -22  722.67    6.00
  -2   3 -21 1390.95    7.93
  -2   3 -20 3375.13   11.85
  -2   3 -19  685.00    6.14
  -2   3 -17    1.70    2.80
  -2   3 -16    2.36    2.63
  -2   3 -15 1084.46    7.63
  -2   4 -28  583.63    5.56
  -2   4 -27  135.26    3.61
  -2   5 -30   12.27    3.11
  -2  14  -6   17.26    5.11
  -1   0 -28    3.51    1.96
  -1   0 -27   -0.18    2.69
  -1   0 -10  854.77    7.32
  -1   1 -32   73.49    3.34
  -1   2 -35   37.71    3.18
  -1   7   5    5.65    2.52
  -1  12   5  128.32    3.76
  -1  13   4   11.54    3.10
  -1  14   3    8.46    3.06
  -1  15   2   -2.41    4.13
   0  -2 -31   40.94    2.22
   0  -2 -30  125.59    3.24
   0  -2  -8 3160.05   13.78
   0  -1 -35   78.34    3.25
   0   7  10  718.18    5.86
   0  12  10  223.09    4.04
   1  -4 -29  182.61    3.05
   1  -4 -28  178.58    3.53
   1  -4 -11 2970.33   11.93
   1  -3 -35   -1.96    2.15
   1  -3 -34  154.50    3.71
   1   2   9 1619.69    9.23
   1   6  13   24.24    2.78
   1   8  14  898.34    5.93
   1   9  14   55.12    2.98
   1  10  14  157.72    3.42
   1  11  14  117.80    3.34
   1  13  13   11.50    3.11
   1  14  12  147.98    3.32
   2  -5 -31   25.75    2.10
   2  -5 -30   74.14    3.16
   2   3  13  459.75    4.80
   2   4  14   35.08    2.78
   2   5  15  118.27    3.23
   2   7  16   35.95    2.73
   2  12  16  185.41    3.80
   3  -6 -30   46.20    2.40
   3  -6 -29  364.34    4.58
   3  -6 -11   23.21    2.91
   3   3  15  140.65    3.37
   3   4  16   18.49    2.71
   3   6  17  183.90    2.99
   3   8  18   15.00    2.80
   3   9  18   97.35    3.33
   3  10  18    4.48    2.75
   3  11  18   32.77    3.17
   4  -7 -23   79.98    3.28
   4  -7 -22   46.32    3.05
   4  -7 -21    2.91    2.73
   4  -7 -20  363.40    4.77
   4  -7 -19   18.38    2.98
   4  -2   8   80.71    3.86
   4  -1  10   48.45    3.17
   4   0  12  424.17    4.99
   4   3  16   20.01    2.69
   4   4  17   34.37    2.93
   4   6  18   16.29    2.06
   4   8  19   33.49    2.92
   4   9  19   26.03    2.99
   5  -7 -14    1.26    2.83
   5  -3   6    2.01    2.76
   5   1  14   22.39    2.89
   5   2  15  146.04    3.60
   5   3  16   51.63    2.27
   5   4  17  194.84    3.23
   5   5  18    4.09    2.91
   5   7  19  250.78    4.15
   6  -7 -15    3.12    3.65
   6  -7 -14    7.72    3.59
   6  -4   3  206.50    6.08
   6   0  12  107.78    3.61
   6   2  15   52.41    3.15
   6   3  16   99.70    3.53
   6   4  17   68.19    3.38
  -2   3 -18  110.86    2.96
  -2   4 -26   20.97    3.07
  -2   4 -25   53.79    3.06
  -2   4 -10  476.33    6.58
  -2   5 -29    2.37    2.97
  -2   5 -28   30.91    3.27
  -2   5  -7   11.35    4.20
  -2   6 -31   26.76    3.28
  -2   9  -2    2.61    4.05
  -2  10  -2  665.03    9.91
  -2  12  -3  140.65    5.67
  -2  13  -4   15.27    4.44
  -1   0 -26    2.76    1.86
  -1   0 -25    7.18    2.81
  -1   0 -11   -0.04    2.87
  -1   1 -31    1.07    1.91
  -1   1 -30    6.38    2.78
  -1   2 -34   59.21    3.31
  -1   4   2  202.77    6.02
  -1   9   6 1433.88    8.74
  -1  10   6 1184.86    7.98
  -1  11   6  195.56    4.10
   0  -2 -29  159.62    2.85
   0  -2 -28   24.34    3.01
   0  -1 -34    9.79    1.91
   0  -1 -33   23.50    2.86
   0   5   9 1022.31    7.19
   0   8  11    5.15    2.77
   0   9  11  591.29    5.39
   0  10  11  419.24    4.71
   0  11  11  176.40    3.90
   0  13  10  136.38    3.74
   0  14   9   49.29    3.39
   1  -4 -27  311.11    3.62
   1  -4 -26 1248.22    6.53
   1  -4 -25   14.46    2.94
   1  -4 -12 3002.86   11.44
   1  -3 -33  103.94    3.37
   1   7  14  564.18    5.00
   1  12  14    2.97    2.82
   1  14  13    1.33    2.98
   2  -5 -29   64.26    2.32
   2  -5 -28   34.43    2.81
   2  -5 -10  431.77    5.35
   2  -2   4    5.09    3.17
   2   2  12 2285.26    9.58
   2   6  16   32.64    2.78
   2   8  17  799.86    5.58
   2   9  17   34.66    2.95
   2  10  17    3.05    2.77
   2  11  17    4.59    2.76
   3  -6 -28   11.95    1.93
   3  -6 -27  133.87    3.41
   3  -6 -26    2.73    2.79
   3  -6 -12   81.95    3.41
   3  -3   4  317.63    7.18
   3  -1   9 2680.63   11.99
   3   0  11   -0.39    2.65
   3   2  14  469.81    4.71
   3   5  17  146.87    3.33
   3   7  18  129.48    2.72
   4   1  14    8.55    2.71
   4   2  15  996.81    5.94
   4   5  18    7.44    2.76
   4   7  19   -0.09    1.94
   5  -7 -23   15.80    3.61
   5  -7 -17    3.22    3.41
   5  -7 -16    1.59    3.35
   5  -7 -15   45.04    3.33
   5  -6  -6  246.91    7.35
   5  -1  11   84.59    3.22
   5   6  19    3.97    2.86
   6  -7 -16   89.98    4.33
   6  -3   6  101.50    3.88
   6   1  14    3.81    2.72
   7  -4   2   43.88    4.71
   7  -3   5    3.68    3.66
  -2   4 -24   91.80    3.23
  -2   4 -23    1.51    2.66
  -2   4 -11    6.07    2.60
  -2   5 -27  122.61    3.62
  -2   6 -30   24.63    2.39
  -2   6 -29   28.66    3.07
  -2  11  -2 1760.97   14.45
  -1   0 -24  360.21    3.80
  -1   0 -23    1.17    2.85
  -1   0 -22   91.47    3.18
  -1   0 -13    3.71    2.98
  -1   0 -12   46.51    3.29
  -1   1 -29   56.41    3.08
  -1   2 -33  117.42    3.00
  -1   2 -32   50.78    3.16
  -1   3 -35  135.47    3.65
  -1   8   6 1227.37    8.23
  -1  12   6    8.10    2.85
  -1  13   5  317.74    4.91
  -1  14   4    3.54    3.10
  -1  15   3   81.83    4.21
   0  -2 -27  558.02    4.38
   0  -2 -26  304.02    4.11
   0  -2  -9  258.31    4.14
   0  -1 -32    8.73    2.88
   0   0 -36   45.13    3.36
   0   2   5 3809.16   17.46
   0   4   8 2890.15   11.97
   0   6  10   56.74    2.47
   0   7  11  222.78    3.86
   0  12  11  177.13    3.79
   0  14  10  189.74    4.20
   1  -4 -24 1328.73    6.34
   1  -4 -23   60.68    3.23
   1  -4 -22  144.35    3.51
   1  -4 -14  111.79    3.38
   1  -4 -13  185.34    3.84
   1  -3 -32  170.55    2.95
   1  -3 -31    2.27    2.76
   1  -3  -5 2391.16   14.46
   1  -2 -36    3.59    2.91
   1   3  11 1197.99    7.34
   1   4  12   19.48    2.14
   1   5  13  775.31    5.29
   1   6  14  457.87    4.56
   1   8  15   25.19    3.06
   1   9  15   42.23    2.92
   1  10  15    9.43    2.97
   1  11  15  146.77    3.48
   1  13  14   10.63    2.16
   2  -5 -27   27.50    2.09
   2  -5 -26   84.44    3.15
   2  -5 -25  688.59    5.17
   2  -5 -11   77.18    3.09
   2  -4 -34   44.15    2.35
   2  -4 -33   -0.48    2.91
   2   0   9   -0.81    3.11
   2   1  11  154.04    3.87
   2   4  15  149.33    3.30
   2   7  17   30.74    2.84
   2  12  17   33.02    2.43
   3  -6 -25  526.76    4.93
   3  -6 -24  694.99    5.48
   3  -6 -23  160.67    3.64
   3  -6 -14  935.26    7.07
   3  -6 -13   53.05    3.22
   3  -2   7 1511.02   10.60
   3   1  13  388.68    4.59
   3   6  18  156.07    2.83
   3   8  19  291.90    3.99
   3   9  19   -1.03    1.94
   3  10  19   38.71    2.25
   3  11  19  101.65    2.80
   4  -6  -8  669.79    8.24
   4  -5  -2  729.95   15.18
   4   3  17   78.21    2.88
   4   6  19  168.54    3.12
   4   8  20    8.54    2.90
   4   9  20   60.11    2.53
   5  -7 -22   26.80    3.03
   5  -7 -21   51.98    3.28
   5  -7 -20  304.00    4.65
   5  -7 -19    2.51    2.83
   5  -7 -18  120.07    3.73
   5  -2   9  611.69    6.31
   5   0  13    2.47    2.96
   5   2  16   26.17    2.86
   5   3  17   -1.06    1.89
   5   4  18  128.21    2.84
   5   5  19   25.69    3.14
   6  -2   9   27.22    3.86
   6  -1  11  279.85    4.76
   6   0  13    1.00    2.80
   6   2  16   26.54    3.07
   6   3  17   84.31    3.33
   7  -2   8    1.24    3.70
   7  -1  10    0.21    3.01
  -2   4 -22   51.77    3.13
  -2   4 -21    2.63    2.82
  -2   4 -20   13.89    2.91
  -2   4 -13  371.45    5.59
  -2   4 -12   53.81    3.16
  -2   5 -26   38.14    3.19
  -2   5 -25  114.30    3.57
  -2   6 -28   69.17    3.36
  -2   7 -30   90.11    3.95
  -2   8  -2  746.75   12.49
  -2  14  -5   23.25    4.66
  -1   0 -21    4.51    2.03
  -1   0 -20  329.69    3.76
  -1   0 -19    3.76    2.65
  -1   0 -18    7.46    2.60
  -1   0 -17   -0.32    2.71
  -1   0 -16   21.36    2.89
  -1   0 -15   -0.97    2.67
  -1   0 -14   79.25    2.62
  -1   1 -28   12.03    2.07
  -1   1 -27   44.98    2.97
  -1   2 -31  118.51    3.30
  -1   3 -34    5.02    2.99
  -1   6   5  569.03    6.53
  -1   7   6  289.73    4.62
  -1   9   7   42.12    3.98
  -1  10   7 1151.80    7.76
  -1  14   5    2.37    3.60
   0  -2 -25   21.03    2.06
   0  -2 -24   76.24    3.22
   0  -2 -23  514.96    4.75
   0  -2 -11  481.65    5.63
   0  -2 -10  770.61    6.47
   0  -1 -31   75.61    2.39
   0  -1 -30    9.83    2.80
   0  -1  -4   51.41    4.10
   0   0 -35   -0.18    2.07
   0   0 -34    9.51    2.87
   0   3   7    5.77    2.92
   0   9  12  706.96    5.46
   0  10  12   91.72    3.33
   0  11  12   91.75    3.19
   0  13  11  618.26    5.62
   1  -4 -21  321.95    3.67
   1  -4 -20   48.52    2.24
   1  -4 -19   53.69    3.05
   1  -4 -18   84.23    3.07
   1  -4 -17   26.08    2.73
   1  -4 -16  132.45    3.36
   1  -4 -15  125.91    2.79
   1  -3 -30   23.51    2.83
   1  -2 -35    3.78    2.92
   1  -1   3   31.10    4.29
   1   1   8  951.87    7.98
   1   7  15   -1.02    2.72
   1  12  15   67.96    2.56
   1  13  15  200.21    4.10
   2  -5 -24   45.75    2.93
   2  -5 -23  910.90    5.76
   2  -5 -22  534.91    4.83
   2  -5 -13   93.67    3.18
   2  -5 -12  431.35    4.95
   2  -4 -32  126.45    3.39
   2  -4  -4  290.93    6.56
   2  -1   7   96.13    3.87
   2   2  13 4575.66   12.99
   2   3  14   69.05    2.45
   2   5  16    7.23    1.94
   2   6  17   11.00    2.60
   2   8  18  294.22    4.06
   2   9  18   41.25    2.95
   2  10  18    2.71    1.98
   2  11  18    1.85    2.81
   2  12  18   79.76    3.59
   3  -6 -22  185.97    3.77
   3  -6 -21   44.41    2.96
   3  -6 -20   64.87    3.15
   3  -6 -19   13.23    2.89
   3  -6 -18  497.51    5.09
   3  -6 -17 1286.26    7.58
   3  -6 -16 1660.18    8.41
   3  -6 -15  587.41    5.77
   3  -5 -32   54.85    3.28
   3  -5  -5    2.20    3.28
   3   2  15    1.62    2.76
   3   3  16  308.09    4.18
   3   4  17  168.00    2.84
   3   5  18    6.53    2.68
   3   7  19   48.55    2.22
   3   9  20    6.01    2.76
   3  10  20    2.29    2.86
   4  -3   6 2602.83   14.35
   4  -1  11   18.35    2.95
   4   0  13    0.10    2.79
   4   2  16   41.53    2.92
   4   4  18    2.56    1.93
   4   5  19   55.66    2.99
   4   7  20   11.37    2.16
   5   1  15   91.48    3.29
   5   6  20    3.19    2.90
   6   1  15    5.95    2.79
  -2   4 -19    0.89    2.84
  -2   4 -18   74.42    3.33
  -2   4 -17   37.64    3.12
  -2   4 -16  108.97    3.56
  -2   4 -15  140.70    3.80
  -2   4 -14   36.82    3.08
  -2   5 -24    4.70    2.85
  -2   5  -8   98.64    4.73
  -2   6 -27  112.22    3.69
  -2   6 -26   19.01    3.63
  -2   7 -29    8.48    3.10
  -2   7 -28    8.48    3.02
  -2  10  -1  214.58    6.69
  -2  12  -2   28.64    3.96
  -2  13  -3  115.20    5.55
  -1   1 -26    7.81    2.72
  -1   1 -25   73.55    3.09
  -1   2 -30    3.92    2.70
  -1   3 -33   19.12    3.03
  -1   5   4   41.03    3.50
  -1   8   7  203.93    4.14
  -1  11   7   25.40    2.99
  -1  12   7   40.88    3.03
  -1  13   6   34.61    3.21
  -1  15   4   -0.29    3.32
   0  -2 -22   53.35    3.55
   0  -2 -21 1899.80    7.89
   0  -2 -20   70.66    3.26
   0  -2 -12  774.42    6.27
   0  -1 -29   33.98    3.04
   0   0 -33    6.42    2.70
   0   1 -36    3.44    2.92
   0   1   3 1128.27   12.54
   0   5  10 2089.52    9.53
   0   6  11  244.43    4.06
   0   8  12   18.26    2.04
   0  12  12  148.39    3.72
   0  14  11    1.81    2.94
   1  -3 -29  309.59    3.51
   1  -3 -28   27.00    2.78
   1  -2 -34  201.56    3.35
   1  -2 -33  515.99    4.74
   1   2  10  969.90    7.14
   1   4  13 1655.15    7.79
   1   5  14   89.69    3.02
   1   8  16  176.64    3.54
   1   9  16   12.00    2.73
   1  10  16    4.76    1.96
   1  11  16   18.88    2.79
   1  12  16  153.60    3.73
   2  -5 -21  683.33    4.84
   2  -5 -20 1164.67    6.56
   2  -5 -19  616.88    5.15
   2  -5 -18   42.39    2.73
   2  -5 -17  482.10    4.71
   2  -5 -16   76.40    3.05
   2  -5 -15  821.02    6.04
   2  -5 -14    1.48    2.61
   2  -4 -31    4.37    2.03
   2  -4 -30  422.09    4.67
   2  -3 -35  103.62    3.49
   2   7  18  920.30    5.74
   3  -5 -31   33.23    2.36
   3  -5 -30   14.20    2.85
   3  -1  10    5.81    2.75
   3   0  12  204.53    3.97
   3   6  19   14.94    1.98
   3   8  20   85.58    2.52
   4  -6 -28    8.21    2.02
   4  -6 -27    4.28    2.82
   4  -6  -9 1244.83   10.04
   4  -2   9    4.02    2.83
   4   1  15 1241.52    7.04
   4   6  20   31.91    2.13
   4   7  21  133.50    3.60
   4   8  21   92.12    2.69
   5  -6  -7  371.77    7.34
   5  -3   7    9.87    2.80
   5  -1  12    6.68    2.77
   5   0  14  605.15    5.33
   5   2  17  144.88    3.33
   5   3  18    4.59    1.96
   5   4  19    2.83    1.99
   5   5  20   34.39    3.09
   6  -6  -7    1.00    4.23
   6  -3   7   49.11    3.78
   6  -1  12  226.08    4.88
   6   2  17   41.28    3.08
   6   3  18   47.74    3.10
   7  -3   6   61.33    4.18
  -2   5 -23  343.99    4.42
  -2   5 -22    0.85    2.70
  -2   6 -25    0.94    2.76
  -2   7 -27    6.30    3.06
  -2   8 -28  220.36    4.41
  -2   9  -1  107.54    5.81
  -2  11  -1   10.28    4.22
  -2  14  -4    9.92    4.87
  -1   1 -24    5.79    2.86
  -1   1 -23  174.59    3.54
  -1   2 -29   -0.40    2.09
  -1   2 -28   88.76    2.92
  -1   3 -32    1.23    2.02
  -1   4 -34  154.82    3.82
  -1  10   8   34.15    3.65
  -1  13   7  197.75    4.60
  -1  14   6  153.93    4.17
   0  -2 -19   20.48    2.38
   0  -2 -18  966.03    6.02
   0  -2 -17   27.52    3.08
   0  -2 -16  508.97    4.96
   0  -2 -15  104.10    3.68
   0  -2 -14  310.03    4.55
   0  -2 -13    3.46    2.00
   0  -1 -28  451.47    4.03
   0  -1 -27  361.05    4.23
   0   0 -32    3.89    2.81
   0   1 -35   74.43    3.26
   0   4   9    2.64    2.96
   0   7  12   21.40    2.83
   0   9  13  905.78    6.00
   0  10  13  117.68    3.59
   0  11  13   99.63    3.37
   0  13  12    2.80    3.08
   1  -3 -27   43.59    2.33
   1  -3 -26  338.06    4.12
   1  -3  -6  374.76    5.94
   1  -2 -32   31.64    2.83
   1  -1 -36    1.54    2.84
   1   3  12   14.42    3.03
   1   6  15  146.29    2.83
   1   7  16    8.83    2.88
   1  13  16   57.49    3.53
   2  -4 -29  623.05    5.16
   2  -3 -34   29.43    3.03
   2   1  12 1537.10    8.20
   2   3  15 1172.24    6.62
   2   4  16  110.17    2.60
   2   5  17   68.16    2.32
   2   6  18  475.62    4.41
   2   8  19   85.63    3.03
   2   9  19   -1.96    1.90
   2  10  19   35.51    2.13
   2  11  19    1.13    2.06
   2  12  19    1.70    2.94
   3  -5 -29    6.45    2.85
   3  -5 -28   34.36    2.94
   3   1  14    5.65    1.98
   3   3  17   59.98    3.03
   3   4  18   49.71    3.04
   3   5  19    1.13    2.66
   3   7  20  340.65    3.57
   3   9  21   23.49    2.72
   3  10  21   73.35    3.12
   4  -6 -26   92.83    2.79
   4  -6 -25   80.36    3.10
   4  -6 -24   13.37    2.87
   4  -6 -10  364.89    5.92
   4  -4   3  114.14    6.19
   4   2  17   53.98    2.90
   4   3  18   37.63    1.99
   4   4  19   12.06    1.94
   4   5  20    1.62    2.63
   4   6  21   33.58    3.00
   5  -4   4   40.90    4.39
   5  -2  10   21.49    2.93
   5   1  16   44.47    2.97
   5   6  21   21.20    2.18
   6  -4   4   46.02    4.37
   6  -2  10  105.47    3.76
   6   0  14   17.12    2.92
   6   1  16    3.64    2.68
   7  -4   3   39.33    5.06
   7  -2   9   87.85    4.50
  -2   5 -21   14.05    2.77
  -2   5 -20   42.01    3.01
  -2   5  -9  475.80    7.38
  -2   6 -24   31.44    3.00
  -2   7 -26    0.56    2.84
  -2   8 -27    5.89    2.94
  -2  12  -1   12.45    4.14
  -2  13  -2   13.21    4.19
  -1   1 -22   87.51    3.26
  -1   1 -21  169.82    3.72
  -1   1  -8  956.08    8.84
  -1   2 -27  211.84    3.79
  -1   3 -31   35.83    2.22
  -1   3 -30  128.05    3.46
  -1   4 -33    7.60    3.03
  -1   6   6 1478.74    9.59
  -1   7   7  104.39    3.35
  -1   9   8  701.81    6.29
  -1  11   8 1194.21    7.76
  -1  12   8   14.16    2.88
   0  -1 -26  306.56    3.96
   0   0 -31    3.61    1.95
   0   1 -34   15.12    2.94
   0   8  13   14.31    2.79
   0  12  13   45.82    2.30
   0  13  13  259.04    4.57
   0  14  12  161.64    4.18
   1  -3 -25  558.10    4.70
   1  -3 -24   -2.44    2.73
   1  -2 -31    8.10    2.73
   1  -1 -35  296.53    3.69
   1   5  15    2.43    2.62
   1   8  17   20.05    2.75
   1   9  17  109.15    3.29
   1  10  17  440.46    3.97
   1  11  17    1.33    1.94
   1  12  17  302.83    4.45
   2  -4 -28  149.00    2.77
   2  -4 -27  140.19    3.36
   2  -4  -5  712.97    8.61
   2  -3 -33   83.38    3.28
   2   2  14  599.13    5.61
   2   7  19  142.48    3.31
   2   9  20   -0.17    2.68
   2  10  20    8.97    2.79
   2  11  20   -0.66    2.86
   3  -5 -27   15.54    2.80
   3  -5  -6  442.12    6.98
   3  -4 -33    3.96    2.73
   3  -2   8  390.51    5.92
   3   2  16   36.08    2.98
   3   6  20  124.70    2.66
   3   7  21  408.80    4.35
   3   8  21  195.31    3.06
   4  -6 -23  201.63    3.92
   4  -6 -22   17.37    2.78
   4  -6 -11   28.02    3.06
   4  -1  12   61.66    3.16
   4   0  14 1406.74    7.61
   4   1  16  763.19    5.75
   4   7  22    1.10    2.84
   4   8  22   25.14    2.28
   5   2  18  116.66    3.14
   5   3  19   -1.76    2.64
   5   4  20   80.50    2.64
   5   5  21   68.39    3.14
  -2   5 -19   94.65    3.39
  -2   5 -18  233.79    4.17
  -2   5 -17   70.56    3.95
  -2   5 -10   53.35    4.08
  -2   6 -23   29.14    2.87
  -2   6 -22   70.58    3.28
  -2   7 -25   58.71    3.25
  -2   8 -26   77.12    3.42
  -2   9 -27   28.75    3.18
  -2  14  -3    4.55    4.30
  -1   1 -20  274.13    4.14
  -1   1 -19  880.38    6.02
  -1   2 -26  132.12    3.63
  -1   3 -29   91.35    3.21
  -1   4 -32   32.54    2.12
  -1   4   3  944.88   10.06
  -1   5 -33  257.93    4.56
  -1   8   8  194.14    4.01
  -1  13   8   36.13    3.03
  -1  14   7    1.83    2.86
   0  -1 -25   22.18    2.34
   0  -1 -24 1201.54    6.34
   0   0 -30   22.29    2.11
   0   0 -29    4.79    2.75
   0   1 -33   22.29    3.01
   0   2 -36    1.36    2.08
   0   2 -35    1.93    2.83
   0   3   8 3469.32   13.42
   0   5  11 3663.02   11.79
   0   6  12 1094.37    6.39
   0   7  13   73.02    3.01
   0   9  14   67.89    3.23
   0  10  14   53.13    3.13
   0  11  14    9.99    2.81
   0  12  14  110.09    3.46
   0  14  13  213.91    4.47
   1  -3 -23  393.85    4.45
   1  -3 -22  104.56    3.20
   1  -2 -30    1.13    1.76
   1  -2 -29    1.98    2.62
   1  -1 -34   25.14    2.21
   1   2  11  953.61    6.86
   1   4  14    5.23    1.89
   1   6  16   56.28    2.34
   1   7  17  202.41    3.67
   1  10  18  106.28    3.26
   1  11  18   26.48    2.83
   1  13  17  239.70    3.68
   2  -4 -26   23.31    2.12
   2  -4 -25   13.65    2.77
   2  -3 -32    0.65    1.88
   2  -2   5 1580.40   12.96
   2  -1   8 1022.08    8.18
   2   3  16    5.63    2.80
   2   4  17   38.86    2.79
   2   5  18  228.62    3.62
   2   6  19   92.34    3.06
   2   8  20    2.19    2.57
   3  -5 -26   86.82    2.56
   3  -5 -25  326.80    4.10
   3  -4 -32    1.13    2.73
   3   0  13    6.62    2.82
   3   1  15   29.21    2.84
   3   3  18    8.94    3.02
   3   4  19  401.92    4.33
   3   5  20   25.97    2.78
   3   6  21    5.79    2.69
   3   8  22    5.36    2.71
   3   9  22   28.59    2.82
   3  10  22   12.81    1.98
   4  -6 -21   22.63    2.97
   4  -6 -20   56.87    3.13
   4  -6 -19  234.38    4.04
   4  -6 -18  756.51    6.12
   4  -6 -17  507.40    5.75
   4  -6 -15  426.98    5.41
   4  -6 -14  140.72    4.33
   4  -6 -13  418.15    5.32
   4  -6 -12   15.39    2.79
   4  -5 -30   32.51    3.13
   4  -3   7   69.02    4.01
   4  -2  10  863.29    7.00
   4   2  18    1.34    2.50
   4   3  19    2.27    2.61
   4   4  20    1.98    1.92
   4   5  21   39.54    2.24
   4   6  22    1.85    2.86
   5  -6 -25   23.83    3.12
   5  -6  -8    1.93    3.23
   5  -3   8    5.59    3.24
   5  -1  13   72.92    3.20
   5   0  15    2.30    2.68
   5   1  17   96.69    3.17
   6  -6  -8    2.18    3.97
   6  -3   8   74.73    3.86
   6  -1  13   14.75    2.90
   6   0  15    1.79    2.91
   6   1  17    3.77    2.80
   6   2  18   12.00    2.12
   7  -3   7   35.46    3.99
  -2   5 -16    7.69    2.80
  -2   5 -15  114.72    3.63
  -2   5 -14  219.11    4.42
  -2   5 -13  889.47    7.58
  -2   5 -12  338.37    5.39
  -2   5 -11 1695.16   11.05
  -2   6 -21  598.03    5.73
  -2   6  -6  451.44   10.78
  -2   7 -24    3.42    2.89
  -2   7 -23  297.76    5.05
  -2   8 -25   38.68    3.10
  -2   9 -26    1.41    2.96
  -2  10   0 1114.57   11.27
  -2  11   0  354.05    6.63
  -1   1 -18  374.96    4.07
  -1   1 -17    6.69    2.85
  -1   1 -16   30.74    3.36
  -1   1 -15 1165.94    7.58
  -1   1 -12 3692.39   13.35
  -1   1 -11 1455.56    8.98
  -1   1 -10 1416.74    9.23
  -1   2 -25  921.07    5.49
  -1   2 -24  463.33    4.78
  -1   3 -28   65.44    3.06
  -1   4 -31    0.54    1.98
  -1   5 -32   40.96    3.19
  -1   9   9 1464.13    8.39
  -1  10   9   40.69    3.12
  -1  11   9  223.38    4.26
  -1  12   9   55.21    3.25
   0  -1 -23  325.77    3.66
   0  -1 -22   28.60    2.87
   0   0 -28   44.74    2.92
   0   1 -32   12.27    1.99
   0   2 -34    1.15    2.84
   0   4  10  138.77    3.24
   0   8  14   76.31    3.18
   0  13  14   35.34    3.22
   1  -3 -21   75.54    2.81
   1  -3 -20 2140.31    8.40
   1  -3  -8 2591.97   12.33
   1  -2 -28  448.82    4.40
   1  -1 -33   94.57    2.50
   1  -1 -32   46.97    2.94
   1   0 -36    4.73    1.99
   1   3  13  304.00    3.80
   1   8  18   73.78    3.01
   1   9  18    6.07    2.04
   1  12  18  234.00    3.45
   1  13  18    5.00    3.04
   2  -4 -24   19.21    2.63
   2  -4 -23   33.91    2.78
   2  -4  -6  127.00    4.52
   2  -3 -31  231.82    3.27
   2  -3 -30  156.46    3.57
   2  -2 -35  448.07    4.49
   2   0  11   -0.08    3.05
   2   7  20  204.40    3.59
   2   9  21  207.22    3.64
   2  10  21    2.21    2.78
   2  11  21   39.90    3.01
   3  -5 -24  131.02    2.71
   3  -5 -23   18.90    2.79
   3  -5  -7   27.05    2.98
   3  -4 -31    7.84    2.11
   3  -4 -30   62.69    3.00
   3  -3   5   78.65    4.37
   3  -1  11   14.89    2.76
   3   2  17  106.05    3.32
   3   7  22  255.30    3.87
   4  -6 -16    6.79    2.79
   4  -5 -29  146.16    3.62
   4  -5 -28   73.71    3.20
   4   0  15    3.08    2.75
   4   7  23  174.04    3.73
   5  -6 -24   32.01    3.14
   5  -6 -23   14.44    2.91
   5  -6 -22   51.67    3.70
   5  -6  -9   14.74    3.52
   5  -2  11   -0.52    2.75
   5   2  19   19.48    2.70
   5   3  20   38.48    2.89
   5   4  21    1.30    2.02
   5   5  22   17.28    2.90
   6  -2  11   26.75    3.01
   7  -2  10  106.32    4.38
  -2   6 -20  298.73    4.54
  -2   6 -19   95.82    3.37
  -2   7 -22    1.85    2.87
  -2   8 -24   13.05    2.91
  -2   8  -1   56.53    5.02
  -2   9 -25   57.81    3.37
  -2   9   0 1217.20   12.48
  -2  10 -25   -1.13    3.77
  -2  12   0    2.97    3.45
  -2  13  -1    3.93    3.45
  -2  14  -2   81.35    5.27
  -1   1 -14 2746.93   10.66
  -1   1 -13  413.88    4.82
  -1   2 -23   39.11    3.18
  -1   3 -27    6.78    2.58
  -1   4 -30   30.39    2.19
  -1   4 -29   40.46    2.88
  -1   5 -31    6.56    2.87
  -1   6   7  420.03    5.27
  -1   7   8  195.08    3.94
  -1   8   9    1.20    2.81
  -1  13   9   15.33    2.85
  -1  14   8    3.76    2.92
   0  -1 -21  187.47    3.01
   0  -1 -20  118.39    3.33
   0  -1  -6 2175.83   12.87
   0   0 -27   10.43    2.71
   0   1 -31   79.67    2.51
   0   1 -30   12.83    2.80
   0   2 -33   15.09    2.90
   0   5  12  538.52    5.25
   0   6  13  334.77    4.34
   0   7  14  295.78    4.08
   0   9  15  757.40    5.48
   0  10  15  190.61    3.20
   0  11  15   63.89    2.39
   0  12  15  196.18    3.83
   0  14  14  415.20    5.15
   1  -3 -19  195.71    3.20
   1  -3 -18  919.84    5.91
   1  -3 -17 1224.91    7.14
   1  -3 -16 3668.04   11.34
   1  -3 -10  129.53    3.73
   1  -3  -9  629.13    5.92
   1  -2 -27  420.90    3.88
   1  -2 -26   -6.18    2.85
   1  -1 -31   15.70    2.84
   1   0 -35    5.29    2.09
   1   0   7   -3.09    4.00
   1   4  15  567.96    4.82
   1   5  16 1212.66    6.12
   1   6  17  586.56    4.46
   1   7  18    3.73    2.67
   1   9  19  472.39    4.61
   1  10  19   14.90    2.78
   1  11  19   24.99    2.90
   1  12  19   10.38    2.90
   2  -4 -22   56.41    3.08
   2  -4 -21  744.59    5.45
   2  -3 -29   12.19    2.69
   2  -2 -34    1.72    1.93
   2  -2 -33   -1.68    2.70
   2   2  15   15.52    2.03
   2   4  18   73.79    3.13
   2   5  19   96.78    3.05
   2   6  20  292.17    3.83
   2   8  21    0.26    2.60
   3  -5 -22  510.77    4.42
   3  -5 -21   71.83    3.14
   3  -5 -20  232.50    3.88
   3  -5  -8  457.07    6.19
   3  -4 -29    0.56    2.66
   3   3  19 1061.70    6.17
   3   4  20  172.87    3.50
   3   5  21   79.80    2.98
   3   6  22   62.90    3.01
   3   8  23   -2.04    2.62
   3   9  23   13.80    2.09
   4  -5 -27   65.53    3.11
   4  -1  13    0.35    2.82
   4   1  17    7.92    1.97
   4   2  19   38.10    2.87
   4   3  20    0.74    2.76
   4   4  21  103.75    2.50
   4   5  22   14.84    2.16
   4   6  23   43.24    2.99
   5  -6 -21   48.29    3.13
   5  -6 -20   10.77    2.79
   5  -6 -10   49.81    3.69
   5  -1  14   22.92    2.76
   5   0  16    8.71    2.70
   5   1  18   49.33    2.84
   5   4  22    7.70    2.73
   6  -6  -9  201.75    5.96
   6  -4   5   77.81    4.67
   6  -1  14    1.57    2.71
   6   0  16  215.93    4.01
   6   2  19   21.19    2.16
  -2   6 -18  489.54    5.37
  -2   6 -17   11.78    3.53
  -2   7 -21  454.10    5.32
  -2   8 -23   11.84    2.79
  -2   9 -24   24.18    3.15
  -2  10 -24    6.85    3.72
  -2  10   1  240.16    6.53
  -2  11   1  195.63    5.34
  -2  13   0   17.12    4.15
  -1   2 -22  114.73    2.64
  -1   2 -21   11.73    2.84
  -1   3 -26    4.28    1.88
  -1   3 -25   17.21    3.06
  -1   3   1   36.04    5.02
  -1   4 -28    8.09    2.69
  -1   5 -30    1.39    2.85
  -1   6 -32  109.16    3.54
  -1   9  10  245.89    4.50
  -1  10  10  491.51    5.20
  -1  11  10   32.49    2.88
  -1  12  10    3.76    2.75
  -1  14   9  208.30    4.64
   0  -1 -19  392.31    4.32
   0  -1 -18  248.04    3.75
   0   0 -26  134.23    2.71
   0   0 -25   13.42    2.81
   0   1 -29   33.52    3.05
   0   1   4   53.84    4.07
   0   2 -32   24.33    3.00
   0   3 -35    5.60    2.15
   0   3   9   49.06    2.70
   0   4  11 3794.14   12.26
   0   8  15  157.28    3.64
   0  10  16  353.37    4.27
   0  11  16   16.60    2.79
   0  13  15  168.32    4.00
   1  -3 -15  218.73    3.48
   1  -3 -14 2144.42    9.22
   1  -3 -13  228.74    4.10
   1  -3 -12  489.94    5.25
   1  -3 -11  441.81    4.81
   1  -2 -25  320.12    3.89
   1  -1 -30   28.59    2.66
   1   0 -34  352.35    3.82
   1   0 -33    4.83    2.83
   1   1 -36    6.92    2.96
   1   1  10 1542.87    8.80
   1   2  12 1761.57    8.32
   1   3  14 1011.01    6.39
   1   8  19  121.72    3.28
   2  -4 -20    4.51    2.89
   2  -4 -19  832.64    5.66
   2  -4  -7  377.58    5.56
   2  -3 -28  108.02    3.31
   2  -2 -32   53.18    3.16
   2   3  17    3.27    1.85
   2   7  21  448.76    3.88
   2   9  22   22.93    2.95
   2  10  22   25.90    2.17
   2  11  22    5.89    2.09
   3  -5 -19  911.72    6.14
   3  -5 -18 1251.38    7.03
   3  -5 -10   42.61    3.52
   3  -5  -9  109.45    3.54
   3  -4 -28  128.94    3.20
   3  -3 -33   10.13    2.83
   3  -2   9  752.27    6.91
   3   0  14 2060.33    8.66
   3   1  16   89.78    2.52
   3   2  18   29.61    3.02
   3   7  23  147.25    3.46
   3   9  24   56.66    3.10
   4  -5 -26   16.39    2.74
   4  -2  11  476.83    5.43
   4   4  22   13.37    2.65
   4   5  23    6.07    2.81
   4   7  24   49.31    2.41
   5  -6 -19  257.15    4.21
   5  -6 -18    6.81    2.80
   5  -6 -17    1.51    2.63
   5  -6 -16    1.17    3.27
   5  -6 -15  219.32    4.61
   5  -6 -14    0.30    3.37
   5  -6 -13    3.66    3.31
   5  -6 -12   76.20    3.81
   5  -6 -11  288.02    5.44
   5  -4   5   27.97    3.71
   5  -3   9  143.99    4.45
   5  -2  12  337.01    5.28
   5   2  20   28.58    2.83
   5   3  21   18.76    2.13
   6  -6 -10   33.62    3.74
   6  -3   9   61.49    3.99
   6  -2  12   15.98    3.43
   6   1  18   10.47    2.19
   7  -4   4    6.15    4.25
   7  -3   8    2.56    3.72
  -2   6 -16   31.51    2.98
  -2   6  -7   68.11    5.63
  -2   7 -20  205.23    4.28
  -2   8 -22    1.10    2.79
  -2   9 -23  294.76    5.00
  -2  12   1   86.69    4.53
  -2  14  -1    1.79    4.15
  -1   2 -20  145.36    3.45
  -1   3 -24  809.30    5.64
  -1   4 -27    4.14    2.62
  -1   4   4   98.53    4.15
  -1   6 -31    5.71    2.98
  -1   7   9    1.30    2.67
  -1   8  10  255.83    4.32
  -1  10  11   48.98    3.13
  -1  11  11    5.70    2.73
  -1  13  10    4.91    2.79
   0  -1 -17    8.53    2.05
   0  -1 -16  232.63    4.17
   0  -1 -15 1017.81    6.70
   0   0 -24  232.09    3.77
   0   1 -28  490.42    4.65
   0   2 -31   41.15    2.90
   0   3 -34  123.04    2.84
   0   5  13  576.48    5.30
   0   6  14   29.27    2.83
   0   7  15   24.72    3.12
   0   9  16   30.93    3.00
   0  12  16  158.55    3.68
   0  13  16   40.83    3.20
   1  -2 -24  205.58    3.67
   1  -1 -29    2.66    2.62
   1   0 -32   89.85    3.12
   1   1 -35  324.06    4.27
   1   4  16  854.03    5.65
   1   5  17  292.82    3.40
   1   6  18  230.42    3.15
   1   7  19   47.09    2.88
   1   9  20   39.36    3.03
   1  10  20    0.82    2.70
   1  11  20   27.44    2.25
   1  12  20    5.99    2.90
   2  -4 -18    3.16    2.59
   2  -4 -17   85.57    2.98
   2  -4 -16  172.87    3.50
   2  -4  -9  952.18    7.46
   2  -4  -8 1935.00   10.89
   2  -3 -27  629.34    4.54
   2  -3 -26  632.91    5.00
   2  -2 -31    1.28    2.74
   2  -1 -35   11.10    2.15
   2  -1   9  385.52    5.31
   2   0  12  163.24    4.41
   2   1  14  812.69    5.77
   2   2  16   55.29    3.07
   2   4  19    5.39    2.81
   2   5  20   38.48    2.72
   2   6  21  589.18    4.71
   2   8  22    1.91    1.87
   2  10  23   18.56    2.91
   3  -5 -17  184.99    3.28
   3  -5 -16  159.24    3.76
   3  -5 -15 1099.90    7.06
   3  -5 -14  210.46    4.18
   3  -5 -13 2324.59   10.23
   3  -5 -12  373.47    4.98
   3  -5 -11  610.06    5.99
   3  -4 -27  344.03    3.64
   3  -4 -26   75.47    3.04
   3  -3 -32   41.05    2.96
   3  -1  12   79.77    2.63
   3   3  20  303.93    4.09
   3   4  21    2.22    2.79
   3   5  22    7.36    2.76
   3   6  23   12.92    2.90
   3   8  24   10.12    2.76
   4  -5 -25   -0.53    1.94
   4  -5 -24   28.94    2.83
   4  -5  -3  246.52    7.38
   4  -3   8    4.06    3.39
   4  -1  14   12.52    2.92
   4   0  16    3.38    2.05
   4   1  18   78.17    3.21
   4   2  20  179.03    3.61
   4   3  21    0.98    1.79
   4   6  24   61.27    3.15
   5  -1  15  104.44    3.82
   5   0  17    0.82    2.64
   5   1  19   47.31    2.95
   5   4  23    5.84    2.83
   6  -6 -18   16.45    2.95
   6  -6 -17    5.20    2.95
   6  -6 -16   94.72    4.30
   6  -6 -15    7.24    3.46
   6  -6 -14  137.08    4.45
   6  -6 -13    2.91    3.36
   6  -6 -12   31.29    3.62
   6  -6 -11   24.17    3.70
   6   0  17    0.61    2.74
  -2   6 -15    3.04    2.72
  -2   6 -14  273.17    4.76
  -2   6 -13  104.84    4.21
  -2   6  -8   92.85    5.31
  -2   7 -19  137.49    3.95
  -2   7 -18  926.98    7.82
  -2   8 -21    1.93    2.82
  -2   8   0  235.08    7.14
  -2   9 -22   25.20    3.12
  -2   9   1   70.84    4.51
  -2  10 -23   22.58    3.34
  -2  11   2   20.78    3.55
  -2  13   1    8.15    4.04
  -1   2 -19   27.98    2.16
  -1   2 -18   43.64    3.25
  -1   2  -4  934.72   12.58
  -1   3 -23  289.89    4.21
  -1   4 -26   18.32    2.77
  -1   5 -29   62.82    2.38
  -1   6 -30   -2.38    2.71
  -1   6   8  278.59    4.49
  -1   9  11 2362.39    9.94
  -1  12  11   83.08    3.18
  -1  13  11   21.02    2.99
  -1  14  10    9.25    3.05
   0  -1 -14  841.24    6.01
   0  -1 -13  658.63    5.96
   0  -1 -12 1122.66    7.46
   0  -1 -11  993.95    7.32
   0  -1 -10 1154.91    8.10
   0  -1  -9 3135.05   12.86
   0   0 -23    4.25    2.83
   0   1 -27  357.90    4.21
   0   2 -30  134.16    3.42
   0   3 -33   24.68    2.25
   0   3  10  767.61    6.44
   0   4 -35    4.33    2.08
   0   8  16  567.45    5.06
   0  10  17   35.19    3.01
   0  11  17   28.14    2.95
   0  12  17   64.08    3.34
   1  -2 -23  350.07    3.91
   1  -2 -22 2257.86    8.34
   1  -1 -28  222.14    3.58
   1   0 -31    1.58    2.82
   1   1 -34   24.04    2.88
   1   2  13 3930.74   12.17
   1   3  15   74.35    3.10
   1   8  20   74.54    3.13
   1  10  21   40.75    2.89
   1  11  21   42.88    3.10
   2  -4 -15   69.47    3.09
   2  -4 -14  629.61    5.46
   2  -4 -13   33.31    2.86
   2  -4 -12   57.65    3.12
   2  -4 -11  310.20    4.51
   2  -4 -10   43.26    3.01
   2  -3 -25   32.62    2.82
   2  -2 -30   86.34    3.16
   2  -2   6  993.26    9.88
   2  -1 -34   29.11    2.21
   2   3  18  118.75    2.73
   2   7  22    0.37    1.83
   2   8  23   14.35    2.72
   2   9  23  267.12    3.55
   3  -4 -25   73.34    2.92
   3  -3 -31    0.45    1.90
   3  -2 -34  117.13    3.43
   3   0  15    4.38    2.88
   3   1  17   92.69    3.22
   3   2  19  876.75    5.86
   3   7  24  172.03    2.94
   4  -5 -23  244.56    3.76
   4  -5 -22  132.48    3.50
   4  -4 -30   30.25    2.36
   4  -4 -29   60.40    3.24
   4  -4   4 1207.55   13.17
   4   4  23   73.61    3.10
   4   5  24    4.69    2.70
   5  -5 -26   -0.36    2.76
   5   2  21   20.64    2.85
   5   3  22    8.96    1.92
   6  -1  15    8.80    2.76
   6   1  19   64.95    2.80
  -2   6 -12    2.22    2.80
  -2   6 -11    2.75    3.43
  -2   6 -10   63.26    4.20
  -2   6  -9  641.05    8.56
  -2   7 -17   35.41    3.72
  -2   8 -20    3.40    2.80
  -2   9 -21  199.86    4.39
  -2  10 -22   20.92    3.13
  -2  10   2  713.16    8.56
  -2  11 -22    3.09    2.97
  -2  12   2  295.45    6.14
  -2  14   0   17.36    3.91
  -1   2 -17  655.37    5.63
  -1   2 -16  113.10    5.76
  -1   3 -22  373.57    4.42
  -1   4 -25  106.91    3.31
  -1   5 -28   20.29    2.10
  -1   5   7   94.09    3.70
  -1   6 -29   21.86    2.91
  -1   7 -31    2.59    2.11
  -1   7  10  292.95    4.52
  -1   8  11    2.11    2.80
  -1  10  12  221.52    3.92
  -1  11  12    5.16    2.71
  -1  12  12  204.03    3.94
  -1  14  11    0.85    2.91
   0   0 -22    6.29    2.11
   0   0 -21    6.85    2.82
   0   1 -26  282.79    3.96
   0   2 -29  172.06    3.63
   0   3 -32  264.32    3.53
   0   4 -34   27.30    2.26
   0   4  12   10.25    2.25
   0   6  15  242.20    3.86
   0   7  16  494.02    4.71
   0   9  17  368.50    3.71
   0  13  17   13.17    3.03
   1  -2 -21  696.38    5.46
   1  -1 -27   -1.59    1.89
   1   0 -30  295.58    3.79
   1   1 -33   94.85    3.20
   1   1  11 1419.79    8.31
   1   2 -36    3.50    2.10
   1   4  17  114.94    3.24
   1   5  18  326.44    3.54
   1   6  19  120.24    2.60
   1   7  20   15.82    2.73
   1   9  21  195.50    3.58
   1  12  21   89.99    2.77
   2  -3 -24   10.82    2.69
   2  -2 -29   46.88    2.89
   2  -1 -33  472.76    4.16
   2   0 -36  214.81    3.36
   2   1  15  466.93    4.95
   2   2  17  215.54    3.78
   2   4  20   14.91    2.82
   2   5  21    9.85    1.99
   2   6  22   62.67    2.26
   2   7  23  292.87    3.81
   2   9  24   25.91    3.07
   2  10  24   11.49    2.83
   3  -4 -24 1049.11    6.07
   3  -3 -30   19.83    2.04
   3  -3 -29  113.44    3.38
   3  -3   6   51.04    4.18
   3  -2 -33   18.05    2.90
   3  -2  10   90.49    3.89
   3  -1  13  381.06    4.76
   3   3  21  355.67    4.24
   3   4  22   16.53    2.04
   3   5  23  135.85    2.70
   3   6  24  234.31    3.86
   3   7  25    6.71    2.74
   3   8  25   29.81    2.18
   4  -5 -21   -0.36    2.70
   4  -4 -28   60.33    3.21
   4  -2  12   44.09    3.18
   4  -1  15 1263.85    7.42
   4   0  17   -0.87    2.71
   4   1  19    4.00    2.41
   4   2  21    8.60    2.56
   4   3  22   57.10    2.32
   4   6  25   52.09    2.52
   5  -5 -25   12.99    2.93
   5  -5 -24  116.66    3.51
   5  -3  10  117.14    4.22
   5  -2  13  269.84    4.38
   5   0  18  107.81    3.32
   5   1  20    6.81    2.69
   5   3  23   74.08    3.25
   6  -4   6  135.87    5.26
   6  -3  10    4.22    3.50
   6  -2  13   35.71    3.03
   6   0  18  170.70    3.78
   7  -4   5   -0.32    4.64
  -2   7 -16   36.60    3.01
  -2   8 -19   92.81    3.60
  -2   9 -20    2.08    3.02
  -2   9   2  374.06    7.59
  -2  10 -21    0.09    2.94
  -2  11 -21   36.14    4.02
  -2  11   3   79.50    4.04
  -2  13   2  192.76    5.42
  -1   2 -15 4485.04   14.30
  -1   2  -5 2045.66   16.01
  -1   3 -21   41.45    3.02
  -1   4 -24    1.44    2.69
  -1   4   5  788.79    8.04
  -1   5 -27   16.69    2.11
  -1   6 -28   22.03    2.91
  -1   6   9  831.59    6.61
  -1   7 -30    2.68    2.95
  -1   9  12  697.20    5.88
  -1  13  12    0.45    2.71
   0   0 -20   75.17    3.12
   0   1 -25   32.46    3.44
   0   2 -28   26.04    3.04
   0   2   8 3147.85   13.14
   0   3 -31   58.56    3.26
   0   4 -33   30.77    3.01
   0   5 -34    2.17    2.92
   0   5  14   64.25    2.47
   0   8  17  900.25    5.40
   0   9  18  367.65    4.27
   0  10  18   20.48    2.74
   0  11  18    1.96    1.94
   0  12  18  151.64    3.64
   0  13  18  106.52    3.90
   1  -2 -20  137.16    2.87
   1  -2 -19  222.81    3.72
   1  -1 -26   72.69    2.55
   1  -1 -25  506.43    4.59
   1   0 -29    1.66    2.70
   1   1 -32   44.16    3.00
   1   2 -35    8.24    2.17
   1   3  16   62.85    2.98
   1   6  20    6.28    2.61
   1   8  21   42.15    2.27
   1  10  22   18.56    2.90
   1  11  22   31.18    2.98
   2  -3 -23  137.63    2.80
   2  -3 -22  272.65    3.89
   2  -2 -28   15.48    2.77
   2  -1 -32   56.50    2.56
   2  -1  10   78.98    3.57
   2   0 -35   -2.58    2.09
   2   0  13   -1.86    3.15
   2   3  19  697.09    4.87
   2   8  24   11.40    2.73
   3  -4 -23  205.91    3.06
   3  -4 -22  218.16    3.77
   3  -3 -28   79.20    3.02
   3  -2 -32   26.70    2.87
   3   0  16   30.92    2.84
   3   1  18  173.24    3.63
   3   2  20  582.28    4.96
   3   5  24   17.49    2.85
   3   8  26    8.26    2.80
   4  -5 -20   66.88    3.03
   4  -5 -19    3.27    2.71
   4  -5  -4   37.86    4.31
   4  -4 -27   52.26    2.99
   4  -3   9    8.33    3.41
   4   3  23   31.24    2.79
   4   4  24   21.55    2.95
   4   5  25   13.93    2.84
   4   6  26    3.44    2.93
   5  -5 -23  150.97    3.69
   5  -4   6    0.46    3.70
   5  -1  16   47.51    3.03
   5   2  22   57.95    3.09
   6  -1  16    4.73    2.85
  -2   7 -15   89.82    3.54
  -2   8 -18  279.75    4.92
  -2   8 -17  785.19    7.72
  -2   8   1   53.12    4.81
  -2   9 -19    4.19    2.98
  -2  10 -20    9.42    2.86
  -2  10   3   92.11    4.59
  -2  11 -20    1.20    3.84
  -2  12   3   62.04    4.26
  -2  14   1    3.58    3.66
  -1   2 -13 3794.78   13.46
  -1   2 -12 1820.16    9.90
  -1   3 -20  244.96    4.00
  -1   4 -23   -1.84    2.81
  -1   5 -26   58.14    2.35
  -1   7 -29   37.84    3.04
  -1   7  11 1194.02    7.38
  -1   8 -30   20.41    3.19
  -1   8  12  237.58    4.24
  -1  10  13  147.34    3.44
  -1  11  13  131.33    3.61
  -1  12  13   27.24    2.88
  -1  13  13    6.03    2.90
  -1  14  12   36.12    3.21
   0   0 -19   12.85    2.88
   0   1 -24 1297.18    6.72
   0   2 -27  594.84    5.00
   0   3 -30  223.83    3.77
   0   3  11 1992.64    9.37
   0   4 -32    1.56    2.75
   0   4  13   43.74    2.27
   0   6  16   62.41    3.33
   0   7  17   97.86    3.43
   0   8  18 1260.18    6.73
   0  10  19    4.27    2.66
   0  11  19    7.18    2.77
   0  12  19   27.56    3.01
   1  -2 -18   91.63    3.27
   1  -1 -24  807.16    5.42
   1   0 -28   52.54    2.95
   1   0   9   -0.41    3.38
   1   1 -31   16.06    2.76
   1   1  12 4035.26   12.83
   1   2 -34  220.52    4.05
   1   4  18 1413.92    6.81
   1   5  19    3.18    1.91
   1   7  21   97.68    2.47
   1   8  22  230.39    3.70
   1   9  22  123.69    2.70
   1  11  23    6.90    2.79
   2  -3 -21   16.40    2.79
   2  -2 -27   67.22    3.05
   2  -1 -31 1028.55    5.66
   2   0 -34  409.52    3.96
   2   1  16   11.18    2.98
   2   2  18   34.70    3.00
   2   4  21   -1.21    2.65
   2   5  22    2.38    2.02
   2   6  23   22.53    1.95
   2   7  24    2.16    2.77
   2   9  25   57.67    3.10
   2  10  25   -0.40    2.01
   3  -4 -21  794.00    5.60
   3  -3 -27   16.82    2.78
   3  -2 -31    4.17    2.71
   3   3  22   18.30    2.97
   3   4  23    1.89    1.99
   3   6  25  353.13    3.76
   3   7  26   46.39    3.06
   4  -5 -18  320.56    4.42
   4  -5 -17 1818.77    8.58
   4  -4 -26  172.15    3.54
   4  -3 -31    8.92    2.84
   4  -2  13   68.32    3.81
   4   0  18  265.17    4.07
   4   1  20   53.97    2.96
   4   2  22   60.01    3.02
   5  -5 -22    3.18    2.77
   5  -2  14   51.30    3.65
   5   0  19    1.40    2.74
   5   1  21  119.00    3.39
   5   3  24    4.66    2.81
   6  -2  14    6.30    3.39
   6   0  19   -0.67    2.95
  -2   7 -14  413.43    5.81
  -2   7 -13   -0.27    3.34
  -2   8 -16  536.18    6.63
  -2   9 -18   44.06    3.80
  -2  10 -19   31.83    3.23
  -2  11 -19    1.64    3.60
  -2  11   4    6.56    3.45
  -2  12 -19   -1.03    3.81
  -2  12   4  253.98    5.56
  -2  13   3  443.78    6.93
  -2  14   2   84.59    4.70
  -1   2 -11  919.59    7.54
  -1   2 -10  966.37    7.91
  -1   2  -9 1723.44   10.64
  -1   2  -7  122.90    4.68
  -1   2  -6 2304.92   15.11
  -1   3 -19   95.29    2.76
  -1   3 -18  406.28    4.67
  -1   3   2 1000.84   12.57
  -1   4 -22  786.01    5.68
  -1   5 -25   13.59    2.62
  -1   5   8   54.07    3.52
  -1   6 -27   50.10    2.27
  -1   6  10   41.39    3.00
  -1   7 -28    5.81    2.88
  -1   8 -29    1.99    2.94
  -1   9  13   -0.84    2.87
  -1  11  14  136.34    3.62
  -1  12  14   52.29    3.22
  -1  14  13  144.30    4.12
   0   0 -18  140.79    2.94
   0   0 -17   61.27    3.86
   0   1 -23  332.80    4.26
   0   2 -26  340.72    4.14
   0   2   9  290.67    4.81
   0   3 -29   48.95    3.38
   0   4 -31   25.27    2.89
   0   5 -33   49.55    2.44
   0   5  15 1827.24    7.73
   0   9  19    0.74    2.60
   0  13  19   -0.53    2.99
   1  -2 -17 1618.32    7.37
   1  -2 -16  165.45    3.64
   1  -2  -2   22.73    5.02
   1  -1 -23  193.74    3.71
   1   0 -27    1.72    2.68
   1   2 -33  535.91    4.99
   1   3 -35    6.09    3.06
   1   3  17  122.24    3.25
   1   5  20   88.70    3.08
   1   6  21    2.35    2.70
   1   7  22   28.71    2.88
   1   9  23  236.91    3.89
   1  10  23   -0.90    2.02
   2  -3 -20  267.92    3.99
   2  -2 -26   93.93    2.52
   2  -2   7    0.50    3.58
   2  -1 -30   15.13    2.25
   2  -1  11  152.58    4.06
   2   0 -33    3.67    1.93
   2   0  14 3711.03   12.03
   2   1 -35   16.86    2.94
   2   3  20 3328.62    9.59
   2   5  23  369.91    4.09
   2   6  24   33.41    2.72
   2   8  25   32.08    2.16
   2   9  26   -1.85    2.94
   3  -4 -20  172.28    3.68
   3  -3 -26  173.67    3.43
   3  -2 -30   61.40    3.08
   3  -2  11  458.75    5.41
   3  -1 -34   95.62    2.69
   3  -1  14    7.57    2.90
   3   0  17    0.42    2.67
   3   1  19  703.26    5.32
   3   2  21   33.42    2.92
   3   4  24  407.75    4.28
   3   5  25  350.50    4.31
   3   6  26    8.65    2.70
   4  -5 -16  275.79    4.39
   4  -5 -15 1647.19    8.48
   4  -5  -5  204.68    5.88
   4  -4 -25  274.64    3.89
   4  -3 -30   25.82    2.96
   4  -1  16  783.98    6.06
   4   3  24    2.85    2.66
   4   4  25    1.96    1.99
   4   5  26    7.64    2.04
   5  -5 -21  112.80    3.46
   5  -5 -20    1.39    2.76
   5  -5  -1  304.48   10.49
   5  -4 -27    3.57    2.83
   5  -3  11  176.06    4.58
   5  -1  17   93.20    3.24
   5   2  23   10.06    2.82
   6  -4   7    0.67    3.88
   6  -3  11   54.16    3.87
   6  -1  17    5.37    2.84
  -2   7 -12   57.47    4.00
  -2   8 -15  159.67    4.79
  -2   9 -17   36.05    3.65
  -2   9   3  880.91    9.35
  -2  10 -18    1.79    3.70
  -2  10   4   14.00    3.98
  -2  12 -18   88.15    4.82
  -2  13   4    1.04    3.58
  -1   3 -17  125.72    3.59
  -1   4 -21    6.59    2.70
  -1   4   6  215.27    4.65
  -1   5 -24   11.62    2.83
  -1   6 -26  283.08    4.16
  -1   7 -27  102.44    3.33
  -1   7  12   43.73    3.02
  -1   8 -28  276.90    4.46
  -1   8  13 1299.25    7.22
  -1   9  14  545.08    5.21
  -1  10  14   20.03    3.19
  -1  13  14    2.79    2.85
   0   0 -16 2310.65    9.21
   0   1 -22   31.20    3.14
   0   2 -25   18.03    3.06
   0   3 -28  637.63    5.28
   0   3  12  117.33    3.56
   0   4 -30    3.87    2.71
   0   4  14 1940.83    8.55
   0   5 -32   78.84    3.35
   0   5  16  760.51    5.68
   0   6 -33  129.61    3.61
   0   6  17 2353.67    8.36
   0   7  18  888.63    5.37
   0   8  19   -1.83    2.91
   0  10  20    7.71    2.86
   0  11  20  231.64    3.84
   0  12  20    0.21    2.87
   1  -2 -15  274.85    4.14
   1  -2 -14 1302.91    7.36
   1  -1 -22   29.69    3.04
   1   0 -26  172.63    3.32
   1   1 -30   23.63    2.03
   1   2 -32   31.37    3.01
   1   2  15 4439.51   12.10
   1   3 -34  176.88    3.67
   1   4  19    2.30    2.91
   1   8  23   17.46    3.09
   1  10  24   54.58    3.12
   1  11  24   76.97    3.24
   2  -3 -19   47.92    2.17
   2  -3 -18   86.24    3.05
   2  -2 -25   55.23    2.25
   2  -1 -29  225.94    3.13
   2   0 -32   26.30    2.87
   2   1 -34   33.27    3.11
   2   1  17  923.68    6.04
   2   2  19   42.80    3.17
   2   3  21 1526.43    7.29
   2   4  22   48.04    2.36
   2   7  25   61.49    2.24
   2   8  26   65.04    3.02
   3  -4 -19 1911.70    7.88
   3  -4 -18  285.60    4.05
   3  -3 -25   -0.18    2.90
   3  -3   7  736.12    8.44
   3  -2 -29   15.86    2.77
   3  -1 -33   17.75    2.87
   3   3  23    6.92    2.86
   3   7  27   61.39    2.43
   4  -5 -14  270.83    4.33
   4  -5 -13    5.18    2.73
   4  -5 -12  335.47    5.28
   4  -5  -6   99.49    4.36
   4  -4 -24   -0.13    2.76
   4  -4   5  334.35    7.78
   4  -3 -29    1.37    2.70
   4  -3  10  389.49    5.90
   4   0  19   -0.24    2.84
   4   1  21    3.30    2.59
   4   2  23    8.59    2.74
   4   4  26   77.35    3.18
   4   5  27   16.71    2.98
   5  -5 -19   75.25    3.19
   5  -4 -26    3.03    2.71
   5   0  20   44.86    2.96
   5   1  22   32.28    2.97
   6  -5 -20   34.55    3.40
   6  -2  15   50.61    3.89
   7  -4   6  194.78    6.71
  -2   7 -11 1432.49   10.95
  -2   7  -1  460.25   13.13
  -2   8   2  583.80    8.29
  -2   9 -16    0.68    3.49
  -2   9   4  127.58    4.96
  -2  10 -17    1.11    3.59
  -2  10   5 1053.98    9.17
  -2  11 -18   -0.06    2.99
  -2  11   5   65.49    4.02
  -2  12   5   11.84    3.57
  -2  14   3    3.74    3.66
  -1   3 -16   60.81    3.23
  -1   4 -20   38.19    3.08
  -1   5 -23    0.66    2.72
  -1   5   9 1912.47    9.81
  -1   6 -25    2.95    2.84
  -1   6  11  815.07    6.33
  -1   7 -26  201.53    3.91
  -1   9 -28    4.54    3.11
  -1  10  15  522.45    5.12
  -1  11  15   47.78    3.17
  -1  12  15   -2.14    2.91
  -1  13  15   16.00    3.04
   0   0 -15   61.46    3.55
   0   1 -21  191.21    3.06
   0   1   6 2443.34   13.56
   0   2 -24   92.75    3.38
   0   3 -27  869.16    5.85
   0   4 -29    6.35    2.76
   0   5 -31   19.81    2.98
   0   6  18  -15.11    3.72
   0   7  19  577.46    5.11
   0   9  20   33.17    2.30
   0  11  21   11.33    2.80
   0  12  21   41.75    3.15
   1  -2 -13  524.04    5.28
   1  -1 -21  654.69    5.08
   1   0 -25   10.69    2.75
   1   0  10  911.83    7.27
   1   1 -29    4.62    1.93
   1   1  13  427.86    4.50
   1   2 -31   10.30    2.76
   1   3 -33  117.51    3.48
   1   3  18  414.50    4.43
   1   4 -35   66.41    3.13
   1   5  21   36.80    2.81
   1   6  22  140.50    3.31
   1   7  23    8.34    2.73
   1   8  24  772.50    5.44
   1   9  24   21.16    2.17
   2  -3 -17   12.20    2.73
   2  -2 -24  570.55    4.30
   2  -1 -28  220.48    3.05
   2   0 -31   -4.20    2.84
   2   0  15   -3.05    3.15
   2   4  23    1.81    2.83
   2   5  24    2.67    2.65
   2   6  25    2.58    2.57
   2   7  26    5.10    2.76
   2   9  27   36.10    3.03
   3  -4 -17  339.77    4.26
   3  -3 -24   -0.16    2.55
   3  -1 -32    0.22    2.78
   3  -1  15   27.76    3.05
   3   0  18  630.39    5.25
   3   1  20  274.40    3.88
   3   2  22   11.08    2.90
   3   4  25  114.55    3.41
   3   5  26   59.82    2.48
   3   6  27    8.33    2.83
   3   7  28   25.69    3.00
   4  -5 -11   17.66    2.90
   4  -5 -10   53.03    3.18
   4  -5  -9    0.14    3.16
   4  -5  -8  318.41    5.59
   4  -5  -7  667.26    7.61
   4  -4 -23  148.36    2.85
   4  -4 -22    4.92    2.60
   4  -3 -28   29.71    2.87
   4  -2 -32  278.81    3.79
   4  -2  14   37.70    3.09
   4  -1  17    9.81    2.76
   4   3  25  246.93    3.86
   5  -5 -18  152.11    3.60
   5  -5 -17   41.49    2.93
   5  -4 -25  304.34    4.35
   5  -4   7  143.37    4.78
   5  -2  15  158.24    3.75
   5  -1  18   48.63    2.94
   5   2  24   29.96    3.05
   6  -5 -19    3.50    2.79
   6  -3  12   23.24    3.64
   6  -1  18    9.77    2.92
  -2   7 -10    8.76    3.64
  -2   7  -9  194.04    6.00
  -2   8 -14  197.16    4.53
  -2  11 -17    3.17    3.59
  -2  11   6   20.40    3.66
  -2  12 -17   42.30    4.19
  -2  12   6   72.85    4.12
  -2  13   5    1.37    3.49
  -2  14   4    1.10    3.69
  -1   3 -15   50.21    3.63
  -1   4 -19   -7.95    2.89
  -1   4   7 3630.51   14.53
  -1   5 -22   11.34    2.79
  -1   6 -24    2.91    2.69
  -1   7  13  117.09    3.48
  -1   8 -27  188.88    4.04
  -1   8  14  135.73    3.59
  -1   9  15    3.26    2.85
  -1  11  16   64.94    3.16
  -1  12  16    9.53    2.84
   0   0 -14 2567.83    9.94
   0   0 -13   48.39    4.38
   0   1 -20  109.98    2.75
   0   2  10  794.75    6.38
   0   3 -26   96.47    3.58
   0   3  13   95.54    3.33
   0   4  15   31.19    2.37
   0   5 -30   86.39    3.19
   0   5  17  588.75    5.15
   0   6 -32   75.11    2.60
   0   8  20    1.89    2.03
   0   9  21    5.49    2.81
   0  10  21   52.92    2.29
   1  -2 -12  375.96    4.44
   1  -2 -11 3152.26   11.93
   1  -2  -3 1776.35   15.36
   1  -1 -20    0.45    2.86
   1   0 -24  353.56    4.08
   1   1 -28  214.31    3.00
   1   2 -30    2.09    2.71
   1   2  16   87.36    2.58
   1   4 -34   87.41    3.14
   1   4  20   34.99    2.94
   1   9  25  108.10    3.42
   1  10  25   15.88    2.14
   2  -3 -16   28.06    2.90
   2  -3 -15    5.10    2.75
   2  -2 -23  424.72    3.97
   2  -1 -27    0.39    2.80
   2  -1  12 1460.21    8.69
   2   0 -30  518.31    4.44
   2   1 -33  479.86    4.14
   2   1  18 1167.96    6.47
   2   2 -35  420.34    4.77
   2   2  20  744.64    5.56
   2   3  22  754.67    5.38
   2   8  27    4.80    1.96
   3  -4 -16  199.60    3.28
   3  -4 -15   18.68    2.84
   3  -3 -23  409.18    4.23
   3  -2 -28   56.20    2.31
   3  -2  12  744.39    6.51
   3  -1 -31    2.29    2.77
   3   0 -34    2.26    2.09
   3   3  24   45.43    2.22
   3   5  27   43.81    3.05
   3   6  28    0.51    2.82
   4  -4 -21   11.18    2.65
   4  -3 -27    9.52    2.81
   4  -2 -31    8.02    2.03
   4   0  20   12.18    2.79
   4   1  22   48.39    2.30
   4   2  24   24.11    2.80
   4   4  27   15.48    3.02
   5  -5 -16  124.84    3.55
   5  -4 -24   34.69    2.93
   5  -3  12   46.41    3.03
   5   0  21    0.83    2.78
   5   1  23    4.51    2.75
   5   2  25    5.63    2.89
   6  -5 -18  287.14    4.53
   6  -5 -17    0.03    3.44
   7  -5  -3  210.22    8.68
  -2   7  -8    4.74    4.21
  -2   8 -13  207.61    4.79
  -2   8   3  392.89    6.86
  -2   9 -15  298.83    5.22
  -2   9   5   53.06    4.13
  -2  10 -16    2.40    2.79
  -2  10   6  338.46    5.89
  -2  11 -16  105.51    4.59
  -2  12 -16  179.14    5.62
  -2  13   6    1.15    3.59
  -2  14   5   27.63    3.86
  -1   3 -14  975.90    7.13
  -1   3   3 1618.19   13.87
  -1   4 -18 1324.67    7.41
  -1   5 -21   36.43    3.00
  -1   5  10 1123.54    7.62
  -1   6 -23  275.79    4.22
  -1   6  12  422.24    4.99
  -1   7 -25   11.21    2.91
  -1   8 -26    8.50    3.02
  -1   8  15   -0.55    2.63
  -1   9 -27   33.15    3.21
  -1  10  16  356.81    4.47
  -1  13  16   45.82    3.16
   0   0 -12 2615.16   10.82
   0   1 -19  392.63    3.90
   0   2 -23  521.97    4.34
   0   4 -28  129.41    2.67
   0   6 -31  250.55    4.35
   0   6  19  188.82    3.87
   0   7 -32  108.43    3.77
   0   7  20  589.61    4.93
   0   8  21  744.49    5.42
   0  10  22  145.56    3.44
   0  11  22    0.17    3.08
   0  12  22    5.68    2.98
   1  -2 -10  615.14    5.75
   1  -2  -9  587.21    6.23
   1  -2  -8 2587.07   12.37
   1  -2  -4   51.11    4.36
   1  -1 -19    2.53    2.79
   1   0  11    3.21    3.00
   1   1 -27    1.02    2.79
   1   1  14 2730.56   10.03
   1   2  17  694.21    5.40
   1   3 -32  168.00    3.07
   1   3  19   98.79    3.17
   1   4 -33   11.39    2.88
   1   5  22   16.72    2.64
   1   6  23  260.83    3.18
   1   7  24  125.67    2.64
   1   8  25   12.29    3.08
   1  10  26   18.84    3.03
   2  -3 -14  271.47    4.23
   2  -2 -22  111.58    2.75
   2  -2 -21   31.29    3.03
   2  -2   8  120.30    4.18
   2  -1 -26  361.66    4.07
   2   0 -29   -6.69    2.75
   2   0  16 1424.66    7.60
   2   1 -32   70.05    3.38
   2   2 -34    5.73    2.87
   2   4  24   99.46    3.25
   2   5  25  111.47    2.51
   2   6  26   18.12    1.94
   2   7  27    6.22    1.94
   2   8  28  210.11    3.90
   3  -4 -14   78.78    3.11
   3  -3 -22   67.41    2.90
   3  -3   8 2364.21   13.57
   3  -2 -27    1.42    1.93
   3  -1 -30    7.68    2.73
   3  -1  16   97.86    3.39
   3   0 -33   -0.92    2.82
   3   0  19    1.30    2.90
   3   1  21    8.87    2.79
   3   2  23  437.63    4.42
   3   3  25  393.70    4.35
   3   4  26  727.79    4.91
   4  -4 -20   -1.06    2.72
   4  -3 -26    2.50    2.63
   4  -3  11  260.16    4.59
   4  -2 -30   21.37    2.17
   4  -2  15 1019.71    7.00
   4  -1  18   78.15    3.15
   4   1  23   14.26    2.87
   4   3  26   16.05    2.20
   5  -5 -15   56.98    3.10
   5  -5 -14   49.95    3.06
   5  -4 -23    2.38    2.80
   5  -3 -28   33.28    2.96
   5  -2  16   28.16    2.97
   5  -1  19   41.28    2.92
   6  -5 -16    2.79    2.89
   6  -4   8   29.93    4.18
   6  -2  16   22.74    3.03
   6  -1  19   64.06    3.30
  -2   7  -7  384.85    8.62
  -2   7   0   51.66    5.79
  -2   8 -12   65.50    4.40
  -2   9 -14   22.09    3.83
  -2  10 -15   34.20    3.98
  -2  11   7   28.38    2.96
  -2  12   7    7.67    2.99
  -2  13 -15   12.59    3.99
  -2  13   7    0.64    3.54
  -2  14   6    6.46    3.74
  -1   3 -13  288.30    4.77
  -1   4   8   27.25    3.12
  -1   5 -20   88.17    3.30
  -1   6  13 1419.37    7.87
  -1   7 -24  124.54    3.52
  -1   7  14  979.11    6.03
  -1   8 -25   16.40    3.10
  -1   9 -26   25.87    3.09
  -1   9  16    2.86    2.06
  -1  10  17   23.02    2.99
  -1  11  17   33.16    2.94
  -1  12  17    3.84    2.79
  -1  13  17   12.25    3.01
   0   0 -11    8.01    2.76
   0   0 -10  618.50    6.24
   0   1 -18  238.41    3.46
   0   2 -22   42.33    2.50
   0   2  11  503.72    5.02
   0   3 -25  853.65    5.19
   0   3  14  377.59    4.57
   0   4 -27  186.45    3.82
   0   4  16  119.36    2.85
   0   5 -29    7.79    2.05
   0   5  18   10.58    3.05
   0   6 -30   15.19    2.81
   0   7 -31   87.53    3.51
   0   9  22   23.05    2.06
   0  11  23   18.03    2.89
   1  -2  -7  241.92    4.48
   1  -2  -5    4.29    3.58
   1  -1 -18  813.14    5.60
   1   0 -23    0.25    2.02
   1   1 -26   93.72    3.26
   1   2 -29    8.60    2.06
   1   3 -31    2.35    1.99
   1   4  21   12.91    2.04
   1   5 -34   75.60    3.44
   1   5  23    5.64    2.72
   1   6  24    5.05    2.84
   1   7  25   10.52    2.88
   1   9  26   19.35    2.21
   2  -3 -13 2174.08    9.51
   2  -2 -20  289.02    4.01
   2  -1 -25   25.80    2.83
   2   0 -28  558.43    4.72
   2   1 -31 1007.59    5.88
   2   1  19  173.48    3.71
   2   2 -33   -1.22    2.73
   2   2  21  804.73    5.14
   2   3 -35  130.14    3.47
   2   3  23   47.60    3.06
   2   5  26   37.28    2.88
   2   6  27  114.90    3.21
   2   7  28    8.14    2.85
   3  -4 -13  166.18    3.99
   3  -4 -12   83.35    3.29
   3  -4  -1   81.48    6.85
   3  -3 -21  202.33    3.61
   3  -2 -26   26.37    2.20
   3  -2  13   45.19    3.14
   3  -1 -29   87.12    3.21
   3   0 -32  303.26    3.99
   3   4  27  264.02    4.24
   3   5  28    0.48    2.79
   3   6  29   16.30    3.04
   4  -4 -19   66.93    3.31
   4  -4   6  683.63    9.57
   4  -3 -25  160.40    3.50
   4  -2 -29   10.19    2.77
   4  -1 -32   28.65    3.10
   4   0  21    0.26    2.64
   4   2  25   58.21    2.39
   4   3  27  120.47    3.60
   4   4  28   45.68    3.14
   5  -5 -13    7.82    2.80
   5  -5 -12  721.14    6.89
   5  -5  -2   30.47    5.41
   5  -4 -22   70.71    3.22
   5  -4   8  134.96    4.65
   5  -3 -27    8.70    2.98
   5  -3  13   79.83    3.92
   5   0  22  431.47    4.89
   5   1  24   20.59    2.99
   6  -5 -15    0.87    2.74
   6  -5 -14    7.42    3.44
   6  -3  13    3.85    2.82
   7  -5  -4   13.80    5.32
  -2   7  -6  643.14   11.54
  -2   8 -11  727.76    8.69
  -2   8   4  412.78    6.78
  -2   9 -13  343.84    6.25
  -2   9   6   64.71    3.79
  -2  10   7   10.07    3.01
  -2  11 -15    8.13    3.65
  -2  11   8  245.68    5.10
  -2  12 -15  141.38    5.06
  -2  12   8   98.01    4.16
  -1   3 -12    9.47    3.08
  -1   4 -17   96.95    3.62
  -1   5  11 1122.58    7.37
  -1   6 -22  135.37    3.53
  -1   7 -23    6.91    2.79
  -1   7  15  496.69    4.88
  -1   8  16   10.50    2.90
  -1   9 -25   99.59    4.20
  -1   9  17  123.47    3.63
  -1  10 -26   20.72    3.14
  -1  11  18    4.26    2.78
  -1  12  18    0.82    2.80
   0   0  -9    4.66    3.35
   0   1 -17   12.83    3.08
   0   2 -21 2114.64    8.51
   0   3 -24   53.43    3.29
   0   4 -26 1094.83    6.27
   0   4  17  514.33    4.89
   0   5 -28   13.98    2.86
   0   5  19  221.21    3.85
   0   6 -29   23.81    2.90
   0   6  20  477.56    4.16
   0   7  21  692.93    4.73
   0   8  22   16.12    2.24
   0   9  23    6.46    2.75
   0  10  23    9.93    2.09
   1  -1 -17   75.24    3.26
   1   0 -22   76.29    2.47
   1   1 -25  506.10    4.66
   1   1  15 1107.65    6.43
   1   2 -28  445.79    4.52
   1   2  18   78.09    3.18
   1   3 -30   33.90    2.90
   1   3  20  260.27    4.02
   1   4 -32   61.12    3.15
   1   4  22  815.69    5.40
   1   5 -33   44.82    3.24
   1   8  26   13.65    2.24
   1   9  27   36.26    3.14
   2  -3 -12    3.42    2.11
   2  -3 -11  728.38    6.33
   2  -2 -19  107.72    3.25
   2  -2   9  275.76    4.94
   2  -1 -24   85.06    3.04
   2   0  17   11.25    3.10
   2   1 -30   27.08    3.22
   2   2  22   53.22    3.12
   2   3 -34   31.57    3.15
   2   4  25   51.07    2.27
   3  -4 -11   32.45    2.92
   3  -4 -10  441.33    5.24
   3  -3 -20   55.96    3.06
   3  -2 -25   15.75    2.02
   3  -1 -28   79.49    3.23
   3  -1  17   92.69    3.39
   3   0 -31   -4.20    2.68
   3   0  20 1905.31    8.10
   3   1 -34   94.94    2.68
   3   1  22  263.10    3.27
   3   2  24  319.63    3.61
   3   3  26   83.23    3.22
   4  -4 -18   94.00    3.25
   4  -3 -24    1.92    2.65
   4  -3  12   29.17    3.71
   4  -2 -28   13.19    2.75
   4  -2  16   74.38    3.18
   4  -1 -31  109.01    3.42
   4  -1  19    4.92    2.64
   4   1  24   67.16    3.00
   4   2  26   32.96    2.94
   5  -5 -11  516.79    6.03
   5  -5 -10  202.64    4.75
   5  -4 -21   16.08    2.89
   5  -3 -26    3.22    2.89
   5  -2  17  147.60    3.77
   5  -1  20    3.95    2.79
   6  -5 -13   20.78    3.00
   6  -5  -1   34.20    6.28
   6  -4 -22   43.22    3.26
   6  -2  17   45.57    3.22
   7  -5  -5    3.80    4.63
  -2   7  -5  125.02    7.75
  -2   7   1    2.59    4.15
  -2   8   5  284.84    5.59
  -2   9   7 1647.40   10.57
  -2  10 -14   18.53    3.62
  -2  10   8  257.42    4.63
  -2  12   9   28.69    4.00
  -2  13 -14   13.93    3.89
  -2  13   8    2.54    2.88
  -2  14   7   64.90    3.86
  -1   3 -11 1135.66    8.19
  -1   4 -16  821.32    6.43
  -1   4   9  113.65    3.65
  -1   5 -19    1.39    2.86
  -1   5  12  349.07    4.74
  -1   6 -21    2.57    2.77
  -1   6  14 2212.99    9.18
  -1   8 -24  776.21    6.45
  -1   8  17  937.35    6.18
  -1   9  18  207.93    3.85
  -1  10 -25   14.46    3.12
  -1  10  18   48.08    3.09
  -1  13  18   46.15    2.68
   0   0  -8  624.65    6.96
   0   1 -16  276.08    4.53
   0   2 -20   73.86    3.62
   0   2  12  842.38    6.08
   0   3 -23  483.49    4.92
   0   3  15    2.97    2.04
   0   4 -25   11.90    3.17
   0   5 -27  143.53    3.39
   0   6  21  540.31    4.89
   0   7 -30   22.66    2.98
   0   7  22   -5.26    3.06
   0   8 -31   -0.99    2.12
   0   8  23   39.50    3.07
   0  10  24   11.14    2.98
   0  11  24  175.88    3.34
   1  -1 -16  364.49    4.57
   1   0 -21   10.01    2.93
   1   0  12   48.16    2.56
   1   1 -24  805.52    5.43
   1   1  16   22.08    3.04
   1   2 -27  433.63    4.43
   1   3 -29  345.36    4.13
   1   4 -31   34.08    3.08
   1   5  24   14.45    2.70
   1   6  25    2.36    1.87
   1   7  26  191.89    3.18
   1   8  27  203.55    3.89
   2  -3 -10 2942.11   12.14
   2  -1 -23  108.21    3.35
   2  -1  14  807.63    6.55
   2   0 -27   -0.67    2.00
   2   1  20   43.47    3.27
   2   2 -32   46.94    2.25
   2   3  24  369.96    3.69
   2   4  26   25.63    2.79
   2   5  27  120.30    2.69
   2   6  28   65.11    2.30
   2   7  29   12.36    2.88
   3  -4  -9  116.58    3.62
   3  -4  -8 1469.54    9.66
   3  -4  -2    2.10    4.67
   3  -3 -19  377.80    4.37
   3  -3   9   41.00    3.53
   3  -2 -24  820.50    5.47
   3  -2  14  492.64    5.41
   3   1 -33   21.14    2.83
   3   1  23   -0.60    2.88
   3   2  25  600.04    4.98
   3   4  28   35.29    3.07
   3   5  29  134.98    2.98
   4  -4 -17  277.99    4.18
   4  -3 -23  287.25    3.90
   4  -2 -27   -1.72    2.58
   4  -1 -30   73.78    3.15
   4   0  22  104.72    2.61
   4   3  28   10.93    3.10
   5  -5  -9  963.33    8.43
   5  -5  -8    2.53    3.46
   5  -5  -7  137.47    5.16
   5  -5  -4   96.23    5.62
   5  -5  -3   45.59    5.14
   5  -4 -20    1.36    2.74
   5  -3 -25   82.63    3.36
   5  -3  14   61.39    3.88
   5   0  23    0.22    2.89
   5   1  25   54.65    2.47
   6  -5 -12   67.25    3.36
   6  -5 -11    0.85    3.42
   6  -4 -21    1.57    2.88
   6  -4   9   23.72    3.63
   6  -3  14    7.36    3.52
   7  -5  -8    4.68    3.64
   7  -5  -7   22.37    3.87
   7  -5  -6    5.15    4.15
  -2   7  -4  165.25   10.13
  -2   7   2   20.46    4.53
  -2   8 -10  632.77    8.39
  -2   9 -12  103.34    4.67
  -2  10 -13    3.51    3.43
  -2  10   9   11.17    3.58
  -2  11 -14    1.19    3.57
  -2  11   9  142.45    3.95
  -2  12 -14   54.81    4.42
  -2  13   9   20.29    3.10
  -2  14   8    5.49    3.11
  -1   3 -10 1600.55   10.06
  -1   3   5 2598.16   14.87
  -1   4 -15  520.43    5.44
  -1   5 -18  308.70    4.67
  -1   6 -20    2.39    2.92
  -1   7 -22   22.24    2.72
  -1   7  16  839.81    5.42
  -1   8 -23   17.97    3.19
  -1   9 -24   18.60    2.99
  -1  10  19    2.15    2.74
  -1  11  19   31.56    3.05
  -1  12  19   32.09    2.45
   0   0  -7    8.21    2.88
   0   0  -6  936.26    9.24
   0   1 -15 1062.55    6.86
   0   2 -19   35.83    3.14
   0   2  13   13.38    3.25
   0   3 -22    7.40    3.19
   0   3  16  424.31    4.63
   0   4  18 1647.06    7.62
   0   5  20  296.41    4.11
   0   6 -28   11.71    2.73
   0   7 -29   11.55    2.98
   0   7  23  404.82    4.37
   0   8 -30  158.62    4.00
   0   9  24  365.72    3.80
   0  10  25   19.93    3.09
   0  11  25    4.83    3.02
   1  -1 -15 1133.59    6.87
   1   0 -20  527.69    4.74
   1   0  13    1.98    3.02
   1   2 -26   15.11    2.94
   1   2  19   33.93    3.03
   1   3  21   45.37    2.35
   1   4 -30   81.76    3.21
   1   4  23    3.43    2.65
   1   5 -32   26.31    2.99
   1   6 -33  306.73    4.35
   1   6  26  292.17    3.86
   1   7  27   92.97    3.28
   1   9  28    4.86    2.15
   2  -3  -9  275.21    4.67
   2  -3  -8  862.27    7.47
   2  -2 -18    1.31    1.86
   2  -1 -22   68.82    3.21
   2   0 -26  109.96    3.21
   2   0  18  301.17    4.17
   2   1 -29  231.66    3.07
   2   2 -31    3.79    2.78
   2   2  23   66.28    3.12
   2   3 -33   87.15    2.59
   2   3  25  351.23    4.18
   2   5  28   33.95    2.97
   2   6  29   32.44    2.97
   2   7  30   93.95    3.30
   3  -4  -7   41.66    3.25
   3  -4  -6    9.41    3.43
   3  -4  -5   12.31    3.55
   3  -4  -4  315.87    6.83
   3  -4  -3  477.20    8.48
   3  -3 -18 1243.18    6.69
   3  -2 -23   -2.87    2.79
   3  -1 -27  714.21    4.80
   3  -1  18  172.77    3.90
   3   0 -30   95.31    2.54
   3   0  21    2.08    2.92
   3   1 -32    4.56    2.67
   3   2 -34  142.93    3.48
   3   3  27  141.44    2.83
   3   5  30    2.53    2.99
   4  -4 -16  250.67    4.15
   4  -3 -22  428.20    4.47
   4  -3  13 1818.07   10.27
   4  -2 -26    2.43    2.64
   4  -2  17   51.02    3.07
   4  -1  20   52.58    2.98
   4   0 -32   12.41    2.79
   4   0  23    3.04    2.69
   4   1  25    0.58    2.78
   4   2  27   30.87    3.02
   5  -5  -6   77.36    4.32
   5  -5  -5 1027.88   10.19
   5  -4 -19  160.30    3.67
   5  -4   9    2.60    3.27
   5  -3 -24    3.11    2.82
   5  -2 -28  133.35    3.55
   5  -2  18  104.99    3.36
   5  -1  21  111.24    3.53
   5   0  24    6.35    2.85
   6  -5 -10   27.94    3.67
   6  -5  -9  111.94    4.34
   6  -5  -2    8.22    5.05
   6  -4 -20  187.85    3.92
   6  -2  18   13.32    2.93
  -2   8  -9   35.61    4.73
  -2   8   6   81.04    3.77
  -2   9   8   19.08    3.06
  -2  11 -13   76.98    4.91
  -2  11  10   83.65    3.51
  -2  12 -13  163.03    6.14
  -2  12  10  115.51    3.97
  -2  13 -13   13.83    3.93
  -2  13  10   83.65    3.85
  -2  14   9   20.69    3.46
  -1   4 -14   -4.95    3.07
  -1   4  10  638.73    6.22
  -1   5  13   48.66    3.09
  -1   6  15   77.35    2.61
  -1   7 -21  105.80    3.42
  -1   7  17   89.41    3.27
  -1   8  18    1.53    2.78
  -1   9  19   18.07    2.82
  -1  10 -24   54.17    3.43
  -1  10  20   77.41    3.20
  -1  11 -24   65.86    3.89
  -1  11  20  141.60    3.58
  -1  12  20   10.49    3.13
   0   0  -5    5.97    4.01
   0   1 -14  936.77    6.78
   0   1   9 3203.55   13.33
   0   4 -24   26.70    3.19
   0   4  19   69.10    3.50
   0   5 -26    4.55    1.97
   0   6 -27    7.06    2.84
   0   6  22    4.48    2.82
   0   8 -29  125.25    3.88
   0   8  24  157.11    2.85
   0   9  25  113.92    3.59
   1  -1 -14   -4.15    3.00
   1  -1   8  913.65    8.16
   1   0 -19  -24.61    4.08
   1   1 -23  193.27    3.06
   1   1  17    7.50    2.89
   1   2  20  148.67    3.58
   1   3 -28   25.40    2.25
   1   3  22  371.10    4.19
   1   4  24    0.12    2.63
   1   5 -31    2.59    2.91
   1   5  25   10.42    1.96
   1   8  28  255.10    3.49
   2  -3  -7  772.16    7.57
   2  -3   0  231.00   12.25
   2  -2 -17    3.62    1.99
   2  -2  10 1414.89    9.34
   2  -1  15  472.21    5.28
   2   0 -25   -1.88    2.80
   2   1 -28  222.45    3.10
   2   1  21  221.65    3.30
   2   2 -30   82.66    3.14
   2   3 -32    2.24    2.92
   2   4 -34   44.75    2.36
   2   4  27  130.80    3.57
   3  -3 -17  386.01    4.44
   3  -3  10  861.69    8.03
   3  -2 -22  267.35    3.94
   3  -2  15    3.53    2.85
   3  -1 -26   85.32    3.28
   3   0 -29   -1.68    2.83
   3   1 -31    1.45    2.79
   3   1  24  164.98    3.50
   3   2 -33   20.20    3.12
   3   2  26   97.68    3.47
   3   3  28    8.23    3.04
   3   4  29   17.55    2.23
   4  -4 -15  196.77    3.83
   4  -4   7   70.01    4.40
   4  -3 -21  128.05    3.50
   4  -2 -25   -0.83    2.68
   4  -1 -29   10.91    2.07
   4  -1  21    3.35    2.79
   4   0 -31    4.95    2.80
   4   1  26   27.72    3.06
   5  -4 -18    7.26    2.89
   5  -3 -23  129.84    3.53
   5  -3  15    5.30    3.37
   5  -2 -27   12.09    2.99
   5  -1  22   26.29    3.01
   6  -5  -8   23.55    3.70
   6  -5  -7   37.67    3.75
   6  -5  -6   12.15    3.99
   6  -5  -4   29.34    4.94
   6  -5  -3  316.37    7.88
   6  -4 -19   73.93    3.28
   6  -4  10   42.73    4.41
   6  -3  15   24.28    3.78
   6  -2  19   23.78    3.81
  -2   7   3   23.55    3.91
  -2   8   7  615.52    6.77
  -2   9 -11  520.23    7.46
  -2   9   9  307.38    4.90
  -2  10 -12   37.04    3.81
  -2  10  10    3.10    3.10
  -2  11  11  578.26    6.17
  -2  12  11   57.35    3.43
  -2  13  11   10.91    3.69
  -2  14  10    1.17    3.08
  -1   3  -9 2465.20   12.87
  -1   3   6  394.56    6.14
  -1   4  11 3173.61   12.09
  -1   5 -17  289.68    4.60
  -1   5  14   65.18    3.31
  -1   6 -19  120.47    3.64
  -1   6  16  913.07    6.14
  -1   7  18   63.12    3.14
  -1   8 -22  229.75    4.18
  -1   8  19  907.75    6.06
  -1   9 -23  235.09    4.36
  -1   9  20  346.90    4.40
  -1  10 -23   -1.75    3.51
  -1  11  21    3.40    2.97
  -1  12  21   40.02    3.30
   0   0  -3    2.35    3.51
   0   2 -18  985.35    5.96
   0   2  14  348.50    4.63
   0   3 -21  265.18    3.43
   0   3  17  880.75    6.47
   0   4 -23  625.02    5.41
   0   5 -25  242.21    3.88
   0   5  21  128.00    2.86
   0   6  23    1.94    2.81
   0   7 -28    6.50    2.05
   0   7  24   30.84    3.13
   0   8  25    9.93    2.93
   0   9  26   10.75    2.98
   0  10  26   37.74    3.20
   1  -1 -13 2052.59    9.36
   1   0 -18 4785.78   12.36
   1   0  14   75.11    3.38
   1   1 -22   54.14    3.33
   1   2 -25  317.72    3.50
   1   3 -27   60.87    3.25
   1   4 -29  202.18    3.72
   1   5  26   63.96    2.95
   1   6 -32    5.27    2.00
   1   6  27   52.38    2.31
   1   7  28    4.23    1.94
   1   8  29    2.89    2.93
   2  -3  -6   86.22    3.88
   2  -3  -5 1989.85   13.33
   2  -2 -16    2.47    2.83
   2  -2  11  178.38    4.98
   2  -1 -21    4.24    2.06
   2   0 -24  165.03    3.42
   2   0  19   -0.52    2.88
   2   1 -27   -3.26    2.78
   2   1  22  128.19    3.52
   2   2  24   48.81    2.37
   2   3 -31  268.89    3.95
   2   3  26    7.15    2.00
   2   4 -33    6.93    2.88
   2   4  28  637.79    5.23
   2   5  29    3.27    2.76
   2   6  30   23.53    2.08
   3  -3 -16   62.10    3.08
   3  -2 -21   84.13    3.25
   3  -1 -25  407.02    4.30
   3  -1  19  684.22    5.16
   3   0 -28  272.33    3.81
   3   0  22  367.04    3.90
   3   2  27  778.21    5.65
   3   4  30    6.22    2.88
   4  -4 -14   32.30    3.18
   4  -3 -20   15.71    2.73
   4  -3  14  298.97    5.31
   4  -2  18    0.22    2.67
   4  -1 -28  273.13    4.00
   4   0  24    5.86    2.61
   4   2  28  100.53    2.66
   5  -4 -17   15.58    2.79
   5  -4  10    4.50    3.40
   5  -3 -22  182.82    3.73
   5  -2 -26   -1.28    2.86
   5  -2  19   18.35    2.79
   5   0  25   -1.64    2.78
   6  -5  -5   56.54    4.64
   6  -4 -18   56.14    3.19
   6  -3 -23   46.39    3.37
  -2   7   4   25.13    3.99
  -2   8  -8  285.30    7.01
  -2   8   8  248.88    4.81
  -2   9 -10  704.48    9.33
  -2   9  10  186.91    4.20
  -2  10  11   16.98    3.13
  -2  11 -12   45.16    4.54
  -2  11  12   74.78    3.57
  -2  12  12   66.06    3.70
  -2  13 -12    0.87    4.24
  -2  13  12    5.16    3.64
  -2  14  11    8.67    3.19
  -1   3  -8  946.99    8.87
  -1   4 -13 1596.50    9.05
  -1   5 -16 1239.67    7.80
  -1   6 -18  246.82    4.35
  -1   6  17  249.59    4.13
  -1   7 -20   12.61    2.96
  -1   8 -21   37.84    3.16
  -1   8  20  273.11    4.12
  -1   9 -22  135.16    3.71
  -1  10  21   25.64    3.02
  -1  11 -23    7.10    3.12
  -1  12  22    1.47    3.15
   0   1 -13  645.60    5.58
   0   1  10 1161.35    7.76
   0   2 -17   32.36    3.49
   0   3 -20   41.09    3.13
   0   3  18 5510.53   13.18
   0   4  20   20.80    3.09
   0   5 -24   75.31    3.15
   0   5  22   14.89    2.99
   0   6 -26  193.15    3.74
   0   7 -27   17.13    2.97
   0   7  25  432.30    4.59
   0   8 -28  187.06    4.10
   0   8  26   61.30    3.11
   0   9 -29  146.94    3.46
   0  10  27   76.24    3.47
   1  -1 -12  751.08    6.43
   1   1 -21  723.50    5.37
   1   1  18  383.36    3.97
   1   2 -24  212.84    3.93
   1   2  21   14.77    2.97
   1   3 -26  361.74    4.29
   1   3  23  290.78    3.45
   1   4 -28  207.30    3.81
   1   4  25  102.42    3.17
   1   5 -30   11.86    2.00
   1   5  27   21.71    2.82
   1   6 -31   58.94    3.40
   1   6  28   16.53    2.87
   1   7 -32  108.98    3.72
   1   7  29   38.76    2.99
   1   8  30   18.45    3.12
   2  -3  -4 1417.97   12.12
   2  -3  -3  405.26    7.85
   2  -3  -2  842.03   12.26
   2  -2 -15  809.84    6.01
   2  -1 -20  152.47    3.74
   2  -1  16    7.10    3.30
   2   0  20    1.10    2.84
   2   1 -26  362.88    4.13
   2   2 -29   54.77    2.20
   2   2  25   99.44    3.24
   2   3  27    8.94    2.85
   2   4 -32  138.41    3.52
   2   5  30   17.42    2.93
   2   6  31   31.58    2.99
   3  -3 -15   23.90    3.10
   3  -3  11   79.66    4.12
   3  -2  16   37.31    3.15
   3  -1 -24  467.95    4.64
   3  -1  20  266.84    4.17
   3   0 -27   -2.78    2.92
   3   0  23   -1.88    2.59
   3   1 -30   10.14    2.04
   3   1  25    1.90    2.07
   3   2 -32   26.94    2.14
   3   3  29  152.43    3.50
   4  -4 -13  677.54    6.13
   4  -4   8   79.61    5.06
   4  -3 -19  414.87    4.59
   4  -2 -24    4.05    1.98
   4  -1 -27   31.48    2.98
   4  -1  22   54.38    3.16
   4   0 -30  335.50    3.72
   4   1 -32   27.41    3.17
   4   1  27   27.75    2.97
   4   2  29  124.44    3.56
   5  -4 -16   13.93    2.84
   5  -3  16   54.49    3.88
   5  -2  20   30.06    3.11
   5  -1 -29   17.58    2.11
   5  -1  23    0.74    2.92
   6  -4 -17   37.88    3.04
   6  -4  11    8.97    3.97
   6  -3 -22   41.21    3.28
   6  -3  16   97.41    3.81
  -2   7   5  210.32    5.08
  -2   8   9   52.24    3.46
  -2   9  11   78.42    3.34
  -2  10 -11  202.39    5.55
  -2  10  12  126.34    3.76
  -2  11  13   34.80    3.13
  -2  12 -12  115.32    4.96
  -2  12  13   38.35    3.42
  -2  13  13    2.38    3.76
  -1   4 -12   -3.32    3.78
  -1   4  12 3153.87   11.62
  -1   5  15 2605.25    9.59
  -1   7 -19   50.84    3.20
  -1   7  19   50.66    3.24
  -1   9  21   27.55    2.29
  -1  10 -22   17.62    3.05
  -1  10  22   44.22    3.07
  -1  11  22   62.69    2.70
   0   1 -12 1103.04    7.61
   0   1  11 1005.74    7.35
   0   2 -16  518.76    5.31
   0   2  15   86.31    2.84
   0   4 -22  928.83    5.77
   0   4  21   26.42    3.23
   0   5  23   89.47    3.21
   0   6 -25   28.82    2.99
   0   6  24   29.08    2.24
   0   8 -27  125.90    3.67
   0   9 -28   36.88    3.18
   0   9  27   59.59    2.53
   1  -1  10 1388.80    9.24
   1   0 -17   14.47    2.18
   1   0  15    0.80    2.17
   1   1  19  878.51    5.90
   1   2 -23  411.43    4.71
   1   2  22  116.38    3.54
   1   3  24  815.80    5.35
   1   4  26   21.49    2.94
   1   5 -29  117.46    3.30
   1   6 -30  199.69    3.98
   1   7 -31   63.49    3.60
   1   7  30    3.00    2.93
   2  -2 -14   -0.99    3.14
   2  -2  12 2361.86   11.07
   2  -1 -19 1433.43    7.16
   2  -1  17 1006.26    6.61
   2   0 -23   -1.74    1.98
   2   1  23   -1.71    2.09
   2   2 -28   14.10    2.81
   2   3 -30  156.30    2.97
   2   4  29   35.50    3.06
   2   5 -33  147.10    3.18
   3  -3 -14  170.57    3.72
   3  -2 -20  141.39    2.88
   3   1 -29   74.87    3.23
   3   1  26   34.02    3.00
   3   2 -31    2.26    2.78
   3   2  28   12.91    3.09
   3   3 -33    4.11    2.88
   3   3  30    3.06    2.98
   3   4  31   81.36    2.62
   4  -4 -12 2081.43    9.94
   4  -3  15  276.46    5.05
   4  -2 -23   39.42    3.06
   4  -2  19   35.90    3.05
   4  -1 -26   54.85    3.02
   4   0 -29    0.01    2.90
   4   0  25    0.32    2.06
   4   1 -31   96.86    3.58
   5  -4 -15    1.81    2.77
   5  -4  11  255.60    5.53
   5  -3 -21  269.88    3.63
   5  -2 -25   10.38    2.00
   5  -1 -28    8.30    2.85
   6  -4 -16   45.24    3.15
  -2   7   6  131.05    4.17
  -2   8  -7  255.89    7.43
  -2   8  10    0.48    3.11
  -2   9  12  243.58    4.37
  -2  10  13    1.16    2.83
  -2  11 -11   19.72    4.45
  -2  11  14  125.62    3.67
  -2  12  14   13.09    3.09
  -2  13 -11  118.07    5.83
  -2  13  14   66.63    4.02
  -2  14 -10    0.86    5.11
  -1   3  -7   40.87    3.76
  -1   3   8 2852.30   12.88
  -1   4  13  170.95    3.89
  -1   5 -15    2.09    2.92
  -1   5  16  408.70    4.67
  -1   6 -17  614.50    5.86
  -1   6  18  813.56    5.41
  -1   7  20  475.00    4.66
  -1   8 -20   77.73    3.51
  -1   8  21  215.86    3.27
  -1   9 -21  205.39    4.21
  -1   9  22   77.44    3.27
  -1  10  23   11.44    2.97
  -1  11 -22   29.47    3.35
  -1  11  23   82.06    3.56
   0   1 -11 1037.62    7.67
   0   1  12 1096.57    7.54
   0   2  16  526.23    5.11
   0   3 -19  166.36    3.33
   0   3  19  171.02    3.45
   0   4 -21   31.44    3.25
   0   5 -23   91.02    3.30
   0   6  25   32.49    3.01
   0   7 -26  181.76    3.17
   0   7  26  176.01    3.00
   0   8  27  119.75    2.76
   0   9  28   33.29    3.14
   1  -1 -11 1227.73    7.77
   1   0 -16 1383.34    7.42
   1   0  16   19.69    2.96
   1   1 -20    4.03    1.99
   1   3 -25  552.54    4.79
   1   3  25   26.21    3.09
   1   4 -27  324.41    3.72
   1   5 -28  162.37    3.56
   1   5  28   21.23    2.88
   1   6  29   23.62    2.12
   2  -2 -13 3664.25   12.26
   2  -1 -18   48.71    3.37
   2   0 -22  361.75    4.21
   2   0  21   -2.09    2.97
   2   1 -25   28.44    2.07
   2   1  24  167.88    3.54
   2   2 -27   76.40    3.08
   2   2  26  181.37    3.01
   2   3 -29   12.06    3.00
   2   3  28    2.01    1.91
   2   4 -31    6.63    2.21
   2   4  30   26.52    3.06
   2   5 -32   42.78    3.21
   2   5  31    2.80    2.05
   3  -3 -13  420.37    4.95
   3  -3  12  190.87    4.37
   3  -2 -19 1980.54    8.20
   3  -2  17   69.75    3.57
   3  -1 -23   24.51    2.17
   3  -1  21    8.07    3.06
   3   0 -26 1918.30    7.52
   3   0  24    6.22    2.84
   3   1 -28   81.05    3.37
   3   2  29  184.74    3.96
   3   3 -32   42.75    3.03
   4  -4 -11  611.37    6.07
   4  -4   9 1482.21   12.17
   4  -3 -18  627.83    4.93
   4  -2 -22   44.98    2.87
   4  -2  20  190.26    3.84
   4  -1  23    8.73    2.89
   4   0 -28  211.13    3.87
   4   0  26  380.63    4.70
   4   1  28    0.41    2.13
   5  -4 -14   69.44    3.26
   5  -3 -20   78.75    3.32
   5  -3  17    0.50    2.72
   5  -2 -24   23.22    2.92
   5  -2  21   18.70    2.85
   5  -1 -27  371.65    4.56
   5  -1  24   22.04    3.11
   6  -4 -15   49.66    3.30
   6  -3 -21   82.99    2.84
   6  -3  17   86.14    3.73
  -2   7   7   24.46    3.13
  -2   7   8  559.88    6.57
  -2   8  11  219.92    4.33
  -2   9  -9  715.51    9.32
  -2   9  13  413.64    5.25
  -2  10 -10  316.59    6.89
  -2  10  14  415.02    5.10
  -2  11  15   37.54    3.01
  -2  12 -11   33.21    4.53
  -2  12  15    1.16    2.94
  -2  13  15    4.35    3.76
  -1   3   9  599.87    6.30
  -1   4 -11  916.95    7.67
  -1   4  14  115.87    3.62
  -1   5 -14   76.91    3.52
  -1   5  17   89.73    3.31
  -1   6  19  476.81    4.85
  -1   7 -18    5.61    2.98
  -1   7  21  174.36    3.63
  -1   8  22 2237.45    8.68
  -1   9 -20   44.52    3.91
  -1   9  23   12.79    3.00
  -1  10 -21   44.07    3.23
  -1  10  24    8.52    2.84
  -1  11 -21   44.13    4.06
  -1  11  24  421.01    5.10
   0   2 -15  116.14    3.88
   0   2  17   39.82    3.12
   0   3 -18 5354.04   13.71
   0   3  20   39.93    3.23
   0   4  22  937.92    5.43
   0   5  24   77.32    2.46
   0   6 -24   27.86    2.93
   0   6  26  210.86    3.72
   0   7 -25  431.98    4.87
   0   7  27   17.97    2.94
   0   8 -26   58.80    3.25
   0   8  28  217.21    3.79
   0   9 -27   56.27    3.36
   0   9  29  147.48    3.84
   0  10 -27   69.19    3.73
   1  -1  11 1402.80    9.04
   1   1 -19   25.87    2.91
   1   1  20  273.04    3.50
   1   2 -22 2369.60    8.71
   1   2  23   48.22    3.22
   1   3 -24    9.36    3.07
   1   4 -26 1341.34    6.80
   1   4  27    1.72    1.95
   1   5  29   67.49    3.04
   1   6 -29   28.71    3.11
   1   6  30    1.22    2.75
   1   7 -30   77.33    3.49
   1   7  31    4.91    2.13
   1   8 -31   45.86    2.56
   2  -2  13 4545.55   14.69
   2  -1  18 1221.43    7.00
   2   0 -21   -2.04    2.94
   2   0  22   51.05    3.20
   2   1 -24   90.83    3.11
   2   2  27  123.40    3.41
   2   3  29   14.92    3.04
   2   4 -30  474.84    4.73
   2   5  32   28.59    3.14
   3  -2 -18  708.69    5.54
   3  -2  18   28.58    3.30
   3  -1 -22  639.83    5.04
   3  -1  22  289.91    4.28
   3   0 -25   -5.79    3.41
   3   0  25    1.28    2.80
   3   1  27  103.25    2.62
   3   2 -30   68.42    2.41
   3   3  31   86.47    2.76
   3   4 -33    4.85    2.95
   4  -4 -10 1703.05    9.65
   4  -3 -17  165.74    3.73
   4  -3  16   21.61    2.94
   4  -2 -21   32.91    2.95
   4  -1 -25   24.09    2.11
   4  -1  24   61.76    3.39
   4   1 -30   77.12    3.27
   4   1  29  119.94    3.57
   4   2 -32  289.91    3.87
   5  -4 -13  194.43    4.18
   5  -4  12   14.44    3.58
   5  -3 -19    2.06    2.70
   5  -2 -23  347.71    4.42
   5  -1 -26    2.98    3.12
   5  -1  25   66.07    3.45
   5   0 -29    5.03    2.93
   6  -4 -14   10.63    2.94
   6  -4  12   87.50    4.55
   6  -3 -20    5.17    2.91
  -2   7   9  128.88    4.48
  -2   8  12    3.24    3.07
  -2   9  14  721.47    6.36
  -2  10  15   18.79    3.12
  -2  11  16    1.37    2.93
  -2  12  16   10.33    3.05
  -2  13  16  142.07    4.89
  -1   3  -6 1975.86   14.33
  -1   3  10  131.29    3.87
  -1   4  15  143.19    3.72
  -1   5  18   17.05    3.02
  -1   6 -16   57.20    3.35
  -1   6  20  259.45    4.21
  -1   7  22  398.21    4.49
  -1   8 -19  119.90    3.65
  -1   8  23  107.98    3.48
  -1   9  24  174.76    3.75
  -1  11  25   72.32    3.59
  -1  12 -21   90.21    4.17
   0   0   3    1.86    3.51
   0   1 -10 1237.90    8.73
   0   1  13  657.98    5.56
   0   3  21  286.39    4.21
   0   4 -20   18.08    3.04
   0   4  23  629.16    5.13
   0   5 -22   10.52    2.18
   0   5  25  242.84    3.91
   0   6 -23    1.34    2.84
   0   7  28    7.10    2.93
   0   8  29  140.49    3.67
   0   9 -26   14.86    3.00
   1  -1  -9 2073.47   11.08
   1  -1  12 3461.94   13.19
   1   0 -15   -0.83    2.16
   1   0  17    2.01    1.94
   1   1  21  180.79    3.86
   1   2 -21  783.08    6.05
   1   2  24  491.96    4.78
   1   3  26    7.93    2.78
   1   4  28    8.16    2.76
   1   5 -27    7.74    3.09
   1   6 -28   48.49    3.02
   1   6  31    5.78    2.89
   1   8 -30   37.91    3.07
   2  -2 -12 1228.18    7.68
   2  -2  14  582.28    6.37
   2  -1 -17 1088.31    6.44
   2  -1  19  149.78    3.82
   2   1  25   29.18    2.24
   2   2 -26   95.30    2.53
   2   3 -28  115.86    2.67
   2   4  31   45.35    2.37
   2   5 -31   28.16    2.26
   2   6 -32  137.91    3.76
   3  -3 -12  438.36    5.06
   3  -3  13  225.20    4.40
   3  -2 -17  643.28    5.44
   3  -1 -21   31.99    3.17
   3   0 -24 1702.40    7.45
   3   1 -27  743.44    4.96
   3   1  28   74.79    3.08
   3   2 -29   22.80    2.96
   3   2  30  265.82    4.22
   3   3 -31   -1.47    1.94
   3   4 -32    5.12    2.96
   4  -4  -9  522.99    6.12
   4  -4  10   39.68    5.00
   4  -3 -16   50.10    3.13
   4  -2  21    6.89    2.81
   4  -1 -24    2.14    2.75
   4   0 -27    0.72    1.96
   4   0  27    2.68    1.93
   4   1 -29    7.70    3.00
   4   2 -31    1.56    3.02
   5  -4 -12  137.10    3.87
   5  -3 -18    2.73    2.76
   5  -3  18    5.93    2.90
   5  -2 -22   52.09    3.07
   5  -2  22   46.76    3.23
   5   0 -28   26.71    3.13
   6  -4 -13   -0.12    2.90
   6  -3 -19   77.95    3.35
   6  -3  18   42.42    3.42
   6  -2 -23  121.26    3.57
  -2   7  10  775.89    6.90
  -2   8  13  334.38    4.86
  -2   9  -8 1258.33   12.82
  -2   9  15 1695.21    9.10
  -2  10  16  223.06    4.29
  -2  11 -10   72.72    5.00
  -2  11  17    3.94    2.93
  -2  12 -10    8.04    4.31
  -2  12  17   55.91    3.51
  -2  13 -10    0.06    4.36
  -2  13  17   40.34    4.50
  -2  14  -9   15.23    5.51
  -1   3  11  487.25    5.51
  -1   4 -10  417.49    5.95
  -1   4  16  137.98    3.64
  -1   5 -13  824.84    6.90
  -1   6  21 1238.69    6.92
  -1   7 -17  205.97    4.33
  -1   8 -18   73.27    3.38
  -1   8  24    6.17    2.95
  -1   9 -19  497.66    5.43
  -1   9  25  220.57    4.01
  -1  10 -20   -1.08    2.88
  -1  10  25   42.04    2.56
  -1  11 -20   25.34    3.32
  -1  12 -20    5.42    3.89
   0   0   5    9.08    4.33
   0   1  14  953.17    6.86
   0   2 -14  314.62    4.22
   0   2  18  985.96    5.91
   0   3 -17  806.34    5.76
   0   4 -19   15.41    3.11
   0   4  24   23.05    3.15
   0   5 -21  129.94    3.67
   0   5  26    7.96    2.89
   0   6  27    0.87    1.90
   0   7 -24   31.03    3.25
   0   8 -25   12.23    2.87
   0  10 -26   28.32    3.31
   1  -1  13  425.36    5.60
   1   0 -14  770.35    6.13
   1   0  18   11.27    2.91
   1   1 -18  805.82    5.34
   1   1  22   92.64    3.47
   1   3 -23  414.47    4.70
   1   3  27    8.97    2.66
   1   4 -25   18.23    2.39
   1   4  29   43.03    3.03
   1   5  30    7.54    2.05
   1   7 -29  109.11    2.79
   2  -2 -11 2618.86   11.15
   2  -1 -16  348.42    4.50
   2   0 -20   15.48    3.03
   2   0  23   -0.16    2.91
   2   1 -23  110.47    2.66
   2   1  26  202.45    3.76
   2   2 -25   70.31    3.33
   2   2  28    7.86    2.06
   2   3 -27  672.89    5.16
   2   3  30   -0.72    2.01
   2   4 -29  637.74    4.80
   2   4  32   28.46    3.19
   2   5 -30   85.59    3.41
   2   6 -31    3.88    3.03
   3  -3 -11  330.54    4.70
   3  -3  14   39.14    4.09
   3  -2  19  831.52    6.35
   3  -1  23   -1.46    2.95
   3   0  26  325.27    4.32
   3   1 -26   86.74    3.37
   3   1  29    0.50    3.00
   3   2 -28   58.51    3.13
   3   2  31   -1.45    2.95
   3   3 -30   19.57    2.98
   4  -4  -8    7.35    3.03
   4  -3 -15  923.23    6.66
   4  -3  17   77.34    3.43
   4  -2 -20  260.60    3.42
   4  -2  22   59.45    3.91
   4  -1 -23  145.72    3.64
   4  -1  25    2.74    2.85
   4   0 -26   52.66    3.04
   4   0  28   44.61    3.32
   5  -4 -11   51.63    3.99
   5  -4  13    1.90    3.46
   5  -3 -17   18.33    2.87
   5  -2  23   12.03    2.94
   5  -1 -25   17.72    2.85
   6  -4 -12   11.37    2.98
   6  -4  13   71.78    4.38
   6  -3 -18   86.36    3.44
   6  -2 -22  178.84    4.12
   7  -4 -11    6.76    3.26
  -2   7  11  704.81    6.48
  -2   8  -6  143.78    6.17
  -2   8  14  328.72    4.75
  -2   9  16  130.46    3.96
  -2  10  -9  174.37    5.95
  -2  10  17  433.03    5.11
  -2  11  18   60.00    3.37
  -2  12  18  106.29    3.93
  -1   3  -5   13.53    4.31
  -1   3  12  489.32    5.47
  -1   5  19 1174.10    6.28
  -1   6 -15  151.21    4.06
  -1   6  22   -4.30    3.09
  -1   7  23   41.47    2.18
  -1  10 -19   13.13    3.59
  -1  10  26  145.27    3.70
   0   0   6  972.31    9.56
   0   1  -9 3256.30   13.91
   0   1  15  966.05    6.71
   0   2 -13   22.98    3.36
   0   2  19   23.66    2.24
   0   3 -16  426.79    5.12
   0   3  22    3.92    2.16
   0   4  25   17.54    3.23
   0   6 -22   14.22    3.10
   0   6  28   10.81    2.80
   0   7 -23  410.15    4.69
   0   7  29    8.76    2.11
   0   8 -24  168.50    3.72
   0   8  30  157.64    3.27
   0   9 -25  124.26    3.85
   1  -1  -8  925.95    7.97
   1   0  19    3.69    2.95
   1   1 -17   88.38    3.35
   1   2 -20  156.39    3.67
   1   2  25  927.08    5.39
   1   3 -22  109.31    3.56
   1   4 -24 1488.96    7.16
   1   5 -26  269.71    3.54
   1   5  31    4.65    2.86
   1   6 -27  104.47    3.35
   1   6  32  103.10    2.80
   1   7 -28   51.78    3.18
   1   8 -29   49.25    3.31
   2  -3   4  185.71    7.72
   2  -2  15   11.13    3.15
   2  -1  20   37.14    3.09
   2   0 -19   -1.77    2.91
   2   0  24   36.53    2.99
   2   1 -22   75.31    3.27
   2   1  27    7.94    3.07
   2   2  29  109.61    3.40
   2   3  31   17.07    2.93
   2   4 -28  169.00    3.81
   2   4  33    3.54    3.08
   3  -3 -10  122.12    3.69
   3  -2 -16   68.12    3.31
   3  -2  20  596.61    5.56
   3  -1 -20   59.64    2.55
   3  -1  24  177.70    3.75
   3   0 -23   -2.30    2.93
   3   0  27   -0.76    2.88
   3   4 -31    9.43    2.87
   3   5 -32   55.32    3.22
   4  -4  -7    0.71    3.58
   4  -4  11  424.05    6.82
   4  -3  18   45.96    3.35
   4  -2 -19  112.40    3.41
   4  -1  26   27.64    3.08
   4   1 -28  270.18    3.60
   4   2 -30   21.75    2.25
   5  -3  19   -1.88    2.88
   5  -2 -21  207.66    3.73
   5  -1 -24    4.27    2.85
   5   0 -27    1.30    2.13
   5   1 -29   14.88    3.03
   6  -4 -11   78.12    4.19
   6  -3 -17    0.84    2.84
   7  -4 -10   41.17    4.13
  -2   6   3  201.82    6.56
  -2   6   4  114.25    4.99
  -2   6   5  100.79    4.60
  -2   6   6    1.87    3.52
  -2   7  12   45.92    3.41
  -2   8  15  503.64    5.38
  -2   9  17    0.69    2.91
  -2  10  18   27.42    3.17
  -2  11  19    4.25    3.11
  -2  12  19   28.03    3.36
  -2  13  -9   15.54    4.58
  -1   3  13  220.38    4.37
  -1   4  17   26.44    2.27
  -1   5 -12  834.24    7.23
  -1   5  20    9.39    2.45
  -1   7 -16    7.97    3.10
  -1   7  24   26.61    2.91
  -1   8 -17   20.15    3.11
  -1   8  25   31.97    2.34
  -1   9 -18    7.86    2.95
  -1   9  26    4.18    2.04
  -1  10  27   93.50    3.48
  -1  11 -19   31.04    3.40
  -1  12 -19   11.13    4.08
   0   0   7   17.55    3.07
   0   0   8  735.82    7.67
   0   1  16  292.04    4.56
   0   2  20   88.38    3.57
   0   3  23  492.94    4.73
   0   4 -18 1626.35    7.99
   0   5 -20  297.48    4.30
   0   5  27  132.54    2.84
   0   6  29   23.60    3.09
   0   7  30   27.13    3.14
   0   8  31    4.86    3.09
   0  10 -25   21.45    3.26
   0  11 -25    9.86    3.28
   1  -1  14 2748.05   10.87
   1   0 -13   -3.45    2.17
   1   1  23  174.75    3.08
   1   2  26  163.22    3.71
   1   3  28   66.62    2.35
   1   4  30   26.68    2.12
   1   5 -25  399.64    4.55
   1   5  32   42.16    3.13
   1   8 -28  148.15    3.83
   1   9 -29   22.60    3.20
   2  -3   5   79.30    5.45
   2  -2 -10    2.73    3.22
   2  -2  16   52.21    3.35
   2  -1 -15 1432.24    7.70
   2  -1  21  215.15    3.85
   2   2 -24  597.58    4.48
   2   2  30   12.40    3.07
   2   3 -26  626.29    4.65
   2   3  32   28.06    3.14
   2   5 -29   74.76    2.61
   2   6 -30   40.80    3.20
   2   7 -31  188.22    4.18
   3  -3  15  134.68    4.00
   3  -2 -15   97.13    3.31
   3  -1 -19  550.68    5.05
   3   0 -22  616.57    5.04
   3   1 -25  386.14    3.90
   3   1  30    3.10    2.93
   3   2 -27    2.56    2.70
   3   2  32   19.58    3.17
   3   3 -29  124.43    2.77
   3   4 -30   70.45    3.15
   4  -4  -6   22.35    3.76
   4  -3 -14  452.20    5.25
   4  -2 -18  130.47    3.54
   4  -2  23    4.49    3.00
   4  -1 -22   49.72    2.36
   4   0 -25    1.51    2.02
   4   0  29    2.98    2.06
   4   1 -27   39.22    3.06
   4   2 -29    9.44    2.85
   4   3 -31    5.62    1.99
   5  -4 -10   72.08    3.51
   5  -4  14    4.31    3.54
   5  -3 -16   41.82    3.02
   5  -3  20   40.29    3.23
   5  -2 -20  107.16    3.32
   5  -2  24   34.47    3.19
   5   0 -26   14.64    3.10
   6  -4 -10   40.09    4.05
   6  -4  14   58.25    4.31
   6  -2 -21  264.11    3.97
   6  -1 -24   44.61    3.19
   7  -4  -9   11.10    3.85
  -2   6   2   21.54    4.74
  -2   6   7   61.56    3.63
  -2   6   8 1417.96    9.63
  -2   7  13   58.17    3.44
  -2   7  14 1104.88    7.44
  -2   8  16  511.49    5.35
  -2   9  18   25.07    3.14
  -2  10  19    2.88    2.90
  -2  11  -9    3.41    3.79
  -2  11  20   40.19    3.32
  -2  12  -9   42.54    4.83
  -2  12  20   81.57    3.86
  -1   3  14 2317.12    9.87
  -1   4  18   85.34    2.72
  -1   5  21  484.14    4.36
  -1   6 -14  452.58    5.55
  -1   6  23   99.80    2.58
  -1   7  25    5.27    2.81
  -1   8  26   14.73    2.18
  -1   9  27   13.06    3.08
  -1  10 -18  111.67    3.83
   0   0   9    3.90    3.71
   0   1  17   15.29    2.98
   0   2 -12  925.27    7.19
   0   2  21 2069.04    8.38
   0   3 -15    6.80    3.07
   0   3  24   58.16    3.32
   0   4  26 1156.55    5.91
   0   5  28    8.08    2.19
   0   6 -21  544.47    5.23
   0   6  30   15.82    3.26
   0   7 -22   -0.43    3.16
   0   7  31  103.51    3.56
   0   8 -23   34.81    3.20
   0   9 -24  381.11    4.94
   1  -1  -7  954.06    8.76
   1  -1  15 1102.49    7.68
   1   0  20  335.80    3.86
   1   1 -16  412.60    4.77
   1   1  24    7.91    3.13
   1   2 -19  228.38    3.41
   1   2  27  230.76    3.96
   1   3 -21  112.10    3.75
   1   3  29   92.94    3.24
   1   4 -23   95.86    3.58
   1   4  31    0.52    2.80
   1   6 -26    2.78    2.12
   1   7 -27   33.69    2.35
   1   9 -28   28.44    3.27
   2  -3   6  867.60   10.66
   2  -2  -9 3334.80   13.49
   2  -2  17  224.32    4.14
   2  -1 -14 2201.29    9.64
   2  -1  22  138.44    3.61
   2   0 -18  846.37    5.91
   2   0  25    1.18    2.05
   2   1 -21    3.34    2.01
   2   1  28  144.47    3.56
   2   2 -23  488.30    4.62
   2   3 -25   43.23    3.21
   2   4 -27  153.31    2.95
   2   5 -28   41.10    3.10
   2   7 -30   46.30    3.40
   3  -3  -9  814.57    7.01
   3  -3  16  323.70    4.87
   3  -2  21   32.52    3.22
   3  -1  25    4.37    2.97
   3   0  28    1.95    1.98
   3   1 -24  475.76    4.67
   3   1  31   17.68    3.07
   3   2 -26   32.63    3.01
   3   3 -28   85.93    3.24
   3   5 -31   41.31    2.34
   4  -4  12  536.46    7.15
   4  -3 -13  381.86    5.12
   4  -3  19    5.79    2.88
   4  -2  24   20.57    3.09
   4  -1 -21  844.20    5.73
   4  -1  27   27.67    3.20
   4   0 -24    4.73    2.98
   4   1 -26   53.00    3.06
   4   3 -30   26.35    3.02
   5  -4  -9    2.04    2.99
   5  -3 -15  348.48    4.75
   5  -2 -19   13.30    2.90
   5  -2  25    4.98    3.84
   5  -1 -23   64.11    2.47
   5   1 -28    4.06    2.08
   6  -4  15   -0.83    3.68
   6  -3 -16   36.64    3.14
   6  -2 -20   27.48    3.16
   6  -1 -23   16.91    3.02
   7  -4  -8   40.21    4.15
  -2   6   9 1228.18    8.72
  -2   6  10  131.94    3.90
  -2   7  15  182.66    4.28
  -2   8  17   55.20    3.38
  -2   9  -7  592.64    9.58
  -2   9  19   45.99    3.33
  -2  10  -8   63.68    5.01
  -2  10  20  141.05    3.88
  -2  11  21   87.61    3.66
  -2  12  21   89.07    3.90
  -2  14  -8   17.11    4.85
  -1   3  15  217.56    4.52
  -1   4  19   58.53    2.53
  -1   5 -11   65.91    3.98
  -1   5  22   -1.73    3.12
  -1   6  24   73.08    2.52
  -1   7 -15   -1.03    3.18
  -1   7  26   15.50    2.95
  -1   8 -16  171.67    4.02
  -1   8  27    1.63    2.88
  -1   9 -17  116.52    3.85
  -1   9  28   29.42    3.21
  -1  11 -18   30.96    3.27
  -1  12 -18  271.39    5.55
  -1  13 -18    7.08    3.68
   0   0  10  637.09    6.59
   0   1  18  265.39    4.05
   0   2  22   70.96    3.85
   0   3  25  922.66    5.85
   0   4 -17  508.37    5.24
   0   4  27  180.83    3.87
   0   5 -19  220.56    3.96
   0   5  29    3.67    3.00
   0   7  32  108.72    3.73
   0   9 -23    0.18    2.91
   0  10 -24    5.25    2.30
   0  11 -24  209.69    4.38
   1  -1  16   30.06    3.60
   1   0  21    7.45    2.12
   1   1  25   73.87    3.24
   1   2 -18  119.47    3.61
   1   2  28   99.72    3.39
   1   3  30  141.60    3.58
   1   4  32   35.26    3.06
   1   5 -24   11.56    3.06
   1   5  33  254.99    3.65
   1   6 -25    4.20    2.89
   1   7 -26   12.15    2.97
   1   8 -27    3.05    3.04
   2  -3   7 1371.03   12.13
   2   0  26  212.05    3.61
   2   1 -20  160.47    3.69
   2   1  29   62.72    3.20
   2   2  31  467.24    4.34
   2   3  33   -1.23    2.20
   2   4 -26   30.85    3.10
   2   6 -29   35.88    2.38
   3  -3  17   62.78    4.20
   3  -2 -14  431.04    4.85
   3  -2  22    6.53    3.25
   3  -1 -18   21.36    3.09
   3  -1  26   39.28    3.10
   3   0 -21    0.55    3.10
   3   0  29    2.18    2.97
   3   4 -29    1.24    2.89
   3   5 -30   12.79    2.96
   3   6 -31   23.23    3.35
   4  -4  -5  191.39    5.24
   4  -4  13 1180.52    9.35
   4  -3  20    5.07    2.78
   4  -2 -17  353.99    4.52
   4  -1  28    2.27    3.06
   4   0 -23   -1.76    2.93
   4   2 -28    8.48    2.11
   5  -4  -8    5.56    3.73
   5  -4  15   11.71    2.95
   5  -3  21   16.88    3.12
   5  -1 -22   24.63    2.94
   5   0 -25    1.99    2.01
   5   1 -27  408.21    4.65
   6  -4  -9   36.84    3.36
   6  -3 -15  279.16    4.53
   6  -2 -19   72.27    3.41
   7  -4  -7   41.12    4.20
  -2   6   1  385.48   10.98
  -2   6  11  114.87    3.78
  -2   6  12  852.32    7.01
  -2   7  16   55.99    3.35
  -2   8  -5  289.17    8.40
  -2   8  18 1145.46    7.05
  -2   9  20   39.50    3.31
  -2  10  21  349.28    4.74
  -2  11  22    3.15    3.09
  -2  13  -8    2.57    5.09
  -1   3  -4    5.62    4.11
  -1   3  16 3864.16   11.80
  -1   4  -8 2860.91   15.22
  -1   4  20   52.87    2.59
  -1   5  23  418.90    4.60
  -1   6 -13   23.87    3.23
  -1   6  25    3.48    2.11
  -1   7  27   34.99    3.18
  -1   8  28  167.46    3.70
  -1   9  29   25.41    3.20
  -1  10 -17  472.39    6.26
   0   0  11    7.08    2.81
   0   0  12 2744.67   11.68
   0   1  19  473.22    4.79
   0   2 -11  544.43    6.05
   0   2  23  603.82    5.23
   0   3 -14  501.55    5.40
   0   3  26   96.74    3.71
   0   4  28  140.55    3.55
   0   5  30   88.00    3.43
   0   6 -20  490.88    4.50
   0   6  31  264.83    3.68
   0   7 -21  744.65    5.95
   0   8 -22   19.81    3.15
   0  10 -23   17.89    3.18
   1  -1  -6  540.67    7.60
   1  -1  17    5.33    3.12
   1   0  22   97.86    3.48
   1   1 -15 1145.83    6.71
   1   1  26    9.59    2.93
   1   3 -20 2284.59    8.93
   1   3  31   44.44    3.08
   1   4 -22  146.92    3.08
   1   4  33   13.00    3.04
   1   9 -27   15.86    3.00
   2  -3   8   53.69    3.65
   2  -3   9 1097.52    9.81
   2  -2  -8  789.82    7.38
   2  -2  18   34.85    2.47
   2  -1 -13 2915.29   11.25
   2  -1  23   -0.08    2.10
   2   0 -17   -0.85    2.09
   2   0  27   -3.18    3.18
   2   1  30    7.44    2.99
   2   2 -22  132.55    3.38
   2   2  32   33.90    3.32
   2   3 -24   12.92    2.83
   2   5 -27   31.51    3.04
   2   6 -28  179.09    3.83
   2   7 -29  210.80    3.86
   2   8 -30  105.61    3.10
   3  -3  -8  173.89    4.16
   3  -2  23  464.99    4.97
   3  -1 -17  252.85    4.00
   3  -1  27  121.42    3.55
   3   0  30   38.88    3.38
   3   1 -23   27.55    2.20
   3   1  32   20.84    2.35
   3   2 -25   34.00    3.06
   3   3 -27   13.93    2.10
   3   4 -28  130.65    3.47
   4  -4  14  145.95    4.81
   4  -3 -12  367.64    5.02
   4  -2 -16  159.01    3.85
   4  -2  25   62.60    3.28
   4  -1 -20  547.47    4.50
   4   1 -25   30.42    2.99
   4   2 -27    2.03    2.91
   4   3 -29    0.91    2.11
   4   4 -30   37.55    3.15
   5  -4  16    4.07    3.64
   5  -3 -14   80.82    3.48
   5  -3  22   14.19    3.02
   5  -2 -18  208.49    4.02
   5  -1 -21   47.26    3.20
   5   0 -24  961.31    6.16
   5   1 -26    0.94    2.87
   5   2 -28  118.16    3.75
   6  -4  -8   11.19    3.62
   6  -4  16    6.34    3.76
   6  -3 -14   85.61    3.50
   6  -1 -22    2.03    2.93
   7  -4  -6   25.89    4.01
   7  -3 -13  158.82    4.68
  -2   6  13  573.25    5.81
  -2   6  14  115.58    3.89
  -2   7  17    4.17    2.79
  -2   8  19   26.84    2.54
  -2   8  20   29.98    3.18
  -2   9  21  311.20    4.47
  -2  10  22    2.11    3.19
  -2  11  -8  109.44    5.56
  -2  11  23    1.13    3.02
  -2  12  -8   19.85    4.55
  -1   2   4   53.10    4.48
  -1   2   5    0.98    3.69
  -1   2   6 3641.94   16.98
  -1   2   7  254.01    4.85
  -1   2   8 2788.88   13.28
  -1   2   9  600.84    6.51
  -1   2  10  674.89    6.76
  -1   3  17 1264.32    7.12
  -1   3  18 1012.00    6.80
  -1   4  21  357.87    3.93
  -1   5  24    0.01    3.14
  -1   6  26   -0.29    2.97
  -1   7 -14  617.85    6.34
  -1   7  28   54.55    3.19
  -1   8 -15   25.20    3.85
  -1   8  29   56.02    3.26
  -1   9 -16    9.93    2.97
  -1  11 -17   -1.90    2.83
  -1  12 -17  304.45    6.08
  -1  13 -17  330.43    6.08
   0   0  13   45.73    5.23
   0   1  20  130.00    3.71
   0   2  24  100.18    3.54
   0   3  27  895.17    5.99
   0   4 -16  133.59    3.75
   0   4  29    5.52    2.72
   0   5 -18    6.10    2.32
   0   5  31   22.92    3.08
   0   6  32   81.47    2.81
   0   9 -22   23.21    3.17
   0  11 -23   18.32    3.27
   1  -1  18  405.43    4.92
   1   0 -11   -0.74    2.26
   1   0  23    0.64    3.29
   1   2 -17 1867.56    8.42
   1   2  29    4.57    2.07
   1   4 -21  368.46    4.62
   1   5 -23  383.91    4.08
   1   6 -24   68.88    3.17
   1   7 -25    5.23    2.90
   1   8 -26   11.91    2.99
   1  10 -27   91.95    3.88
   2  -3  10   69.86    3.54
   2  -2  19   42.95    3.23
   2  -1  24  171.29    3.59
   2   0 -16 3450.92   11.27
   2   0  28  110.60    3.42
   2   1 -19 1497.21    7.31
   2   2  33    9.34    2.97
   2   4 -25   16.24    3.07
   2   8 -29   97.11    3.74
   3  -3  -7  428.35    6.24
   3  -3  18    4.81    3.14
   3  -2 -13   38.65    2.42
   3   0 -20   59.00    2.54
   3   1 -22  715.87    5.40
   3   3 -26  177.62    3.53
   3   5 -29    8.02    2.93
   3   6 -30   64.79    3.40
   4  -4  -4    6.94    3.71
   4  -3 -11  121.77    3.89
   4  -3  21    4.27    2.95
   4  -2  26   27.28    3.17
   4  -1 -19    4.94    2.87
   4  -1  29  103.52    3.02
   4   0 -22  117.59    3.41
   4   3 -28   36.83    3.19
   5  -4  -7   16.01    3.17
   5  -4  17  211.43    5.34
   5  -3 -13   24.49    3.14
   5  -2 -17  200.23    3.97
   5   0 -23    1.07    2.98
   6  -4  -7    7.05    3.98
   6  -2 -18    8.38    2.89
   6  -1 -21    6.99    3.09
   6   0 -24  656.24    5.71
  -2   6  15  163.77    3.90
  -2   7  18   13.60    2.04
  -2   7  19  210.96    4.12
  -2   8  21  158.28    3.88
  -2   9  -6   34.45    5.51
  -2   9  22   39.20    3.24
  -2  10  -7  271.29    7.23
  -2  10  23   88.50    3.51
  -2  11  24    3.73    3.19
  -2  14  -7    6.10    4.74
  -1   2  11 3330.81   12.83
  -1   2  12  385.66    5.81
  -1   3  19  212.94    4.67
  -1   4  22  148.37    3.14
  -1   5 -10  648.86    7.06
  -1   5  25  406.48    4.59
  -1   6 -12  159.30    4.14
  -1   6  27  109.01    3.41
  -1   7  29  110.27    3.76
  -1   8  30   34.46    3.13
   0   0  14 2732.84   10.95
   0   1  21  228.82    3.96
   0   2  25   24.79    3.08
   0   3 -13  107.58    3.77
   0   4  30    3.05    2.94
   0   5  32   82.44    3.41
   0   6 -19  187.43    3.31
   0   6  33  118.59    3.87
   0   7 -20  624.09    5.65
   0   8 -21  774.07    6.20
   0  10 -22  149.33    4.02
   1  -1  19  890.30    6.28
   1   0  24  389.42    4.61
   1   1 -14    2.24    2.16
   1   1  27   45.60    2.42
   1   2  30    2.03    3.00
   1   3 -19  216.14    3.39
   1   3  32    3.71    2.14
   1   4  34  162.95    3.20
   1   5 -22    8.11    3.09
   1   9 -26    1.98    3.03
   2  -3  11  335.75    5.40
   2  -2  -7  434.21    5.99
   2  -2  20  734.50    5.96
   2  -1 -12 1832.90    9.35
   2  -1  25   39.09    3.09
   2   1  31   95.46    2.86
   2   2 -21   30.85    2.34
   2   2  34   37.55    3.17
   2   3 -23  147.92    2.83
   2   5 -26   83.98    2.68
   2   6 -27   47.61    3.19
   2   7 -28   34.66    2.48
   3  -3  19 1054.48    7.31
   3  -2 -12   54.39    3.25
   3  -2  24  312.77    3.91
   3  -1 -16   69.14    3.21
   3  -1  28   71.12    3.33
   3   0 -19    1.51    2.98
   3   0  31    0.94    2.04
   3   2 -24  821.12    5.12
   3   4 -27  384.58    4.38
   3   7 -30    6.23    3.20
   4  -4  -3  226.96    6.56
   4  -4  15   83.70    3.61
   4  -3  22   59.37    3.35
   4  -2 -15   81.04    3.60
   4  -2  27   31.94    3.27
   4   1 -24    5.09    2.05
   4   2 -26    6.75    2.07
   4   4 -29   61.81    2.53
   4   5 -30   30.78    3.20
   5  -4  -6    6.80    3.92
   5  -3  23   71.57    3.76
   5  -1 -20    0.08    2.76
   5   1 -25   18.23    3.07
   5   2 -27   19.55    3.08
   6  -4  17   58.83    3.96
   6  -3 -13   26.45    2.99
   6  -2 -17    3.53    2.95
   6   0 -23    2.05    3.06
   7  -4  -5   53.19    4.29
   7  -3 -12   50.40    3.50
  -2   6  16   65.96    3.34
  -2   6  17   41.72    3.32
  -2   7  20  128.70    3.66
  -2   8  22  302.72    4.44
  -2   9  23   16.84    3.07
  -2  10  24   34.74    3.33
  -1   2   3 1909.30   16.93
  -1   2  13  583.84    6.01
  -1   2  14 1386.32    8.08
  -1   3  20 2133.59    8.92
  -1   4  -7  689.62    8.86
  -1   4  23   73.26    2.87
  -1   4  24 1535.33    7.39
  -1   5  26  287.82    4.24
  -1   6  28   51.12    3.17
  -1   7 -13  452.63    6.21
  -1   7  30   75.56    3.47
  -1   8  31   56.04    3.51
  -1   9 -15   44.10    3.94
  -1  10 -16    1.29    3.10
  -1  11 -16   24.10    4.15
  -1  13 -16   60.34    4.61
   0   0  15   65.52    3.24
   0   0  16 2654.64   10.36
   0   1  -6 2515.75   15.39
   0   1  22   42.20    3.39
   0   2 -10  848.92    7.60
   0   2  26  349.38    4.45
   0   3  28  684.29    4.92
   0   4 -15   32.73    3.44
   0   4  31   23.78    3.07
   0   5 -17  585.87    5.11
   0   9 -21    5.20    3.02
   0  11 -22    4.04    3.03
   0  12 -22   -0.38    3.33
   1  -2   6 2436.00   16.39
   1  -2   7  127.04    5.04
   1  -2   9 1722.23   11.20
   1  -2  10 1049.52    8.56
   1  -1  -5   32.10    4.41
   1  -1  20  285.67    4.55
   1   0 -10  106.98    3.20
   1   0  25    6.39    3.10
   1   1  28   11.40    2.25
   1   2 -16  188.19    3.88
   1   2  31  127.86    3.57
   1   3  33   19.44    2.18
   1   4 -20   59.33    3.43
   1   6 -23  107.38    3.37
   1   7 -24   23.32    2.98
   1   8 -25   32.37    2.40
   1  10 -26  128.71    3.27
   2  -3  12  517.26    6.05
   2  -3  13  497.76    5.88
   2  -2  21  841.21    6.30
   2  -1  26  204.09    3.84
   2   0 -15   -5.39    3.10
   2   0  29   -0.04    2.06
   2   1 -18   57.94    3.31
   2   1  32    1.50    3.06
   2   2 -20  311.16    4.25
   2   3 -22  297.92    4.06
   2   4 -24   20.26    2.09
   2   5 -25  795.95    5.69
   2   7 -27  343.10    4.53
   2   8 -28   -0.40    3.00
   3  -4   6 1209.50   14.82
   3  -4   7  258.11    7.46
   3  -4   8 1579.22   13.84
   3  -3  -6  131.93    4.72
   3  -3  20  305.09    4.73
   3  -2  25  607.71    5.62
   3  -1  29    4.65    2.96
   3   0  32   18.60    3.21
   3   1 -21   32.93    2.99
   3   2 -23   11.19    2.93
   3   3 -25    1.01    2.84
   3   5 -28   36.19    2.33
   3   6 -29  382.59    4.23
   4  -4  16   72.00    3.60
   4  -3 -10  124.45    3.93
   4  -3  23   28.41    3.20
   4  -1 -18  520.15    4.87
   4   0 -21   -0.43    2.22
   4   1 -23  161.24    3.66
   4   2 -25    1.69    2.92
   4   3 -27    5.82    2.05
   4   4 -28   66.04    3.26
   5  -4  18  126.31    4.15
   5  -3 -12   76.43    3.57
   5  -3  24    2.76    3.19
   5  -2 -16  452.44    4.94
   5  -1 -19   11.75    2.93
   5   0 -22   17.16    3.03
   5   1 -24   -2.88    2.87
   5   2 -26    3.01    3.03
   5   3 -28   30.19    3.21
   6  -4  -6  156.66    4.98
   6  -3 -12   17.90    3.04
   6  -1 -20   39.22    2.35
   7  -4  -4    0.36    3.86
   7  -3 -11  114.38    4.05
  -2   5   7  390.69    6.39
  -2   5   8  310.18    5.37
  -2   5   9   89.58    3.62
  -2   5  10  498.41    5.84
  -2   5  11   84.32    3.43
  -2   5  12  478.79    5.49
  -2   6  18  289.32    4.37
  -2   7  21   49.23    3.38
  -2   8  23  125.96    3.61
  -2   9  24    4.58    2.25
  -2   9  25    2.59    3.01
  -2  10  25   14.09    2.37
  -2  11  -7   47.76    5.24
  -2  13  -7   46.93    5.07
  -1   2  15  286.35    4.79
  -1   3  21   78.61    4.31
  -1   4  25   -3.97    3.49
  -1   5  27    0.49    3.03
  -1   6  29   26.26    3.18
  -1   7  31   63.88    3.49
  -1   8 -14  949.30    7.66
  -1  12 -16  162.98    4.61
   0   0  17   79.85    4.18
   0   1  23  353.55    4.62
   0   2  27  652.97    5.32
   0   3  29   52.14    2.46
   0   4  32    1.58    2.93
   0   5  33   49.39    2.55
   0   6 -18    4.73    2.21
   0   7 -19  606.19    5.56
   0   8 -20   -2.56    3.26
   0  10 -21   63.73    3.50
   1  -2   5 2036.50   16.57
   1  -2  11  959.70    8.00
   1  -2  12 1792.39   10.22
   1  -1  21  173.06    3.95
   1   0  26   -1.03    2.83
   1   1 -13 2182.17    9.76
   1   1  29   56.58    2.49
   1   2  32   53.47    3.14
   1   3 -18 1032.49    6.23
   1   3  34   14.87    3.06
   1   5 -21  534.20    5.15
   1   8 -24    6.96    3.04
   1   9 -25  221.33    3.50
   1  10 -25   48.44    3.41
   2  -3  14   73.28    3.48
   2  -2  22   28.55    3.16
   2  -1 -11 1854.84    9.76
   2  -1  27    4.64    2.91
   2   0  30   16.06    2.99
   2   1  33   16.90    3.07
   2   4 -23   39.16    3.06
   2   6 -26   62.54    2.60
   2   9 -28    7.74    3.20
   3  -4   9  667.30    8.74
   3  -4  10  601.14    7.95
   3  -3  21  381.12    4.83
   3  -2 -11  424.97    5.24
   3  -2  26  104.18    3.51
   3  -1 -15   19.51    2.81
   3  -1  30    4.29    3.00
   3   0 -18  142.03    3.62
   3   4 -26   74.56    2.41
   3   5 -27   14.27    2.98
   3   6 -28   12.76    3.03
   3   7 -29   16.45    3.35
   4  -4  17   34.29    3.28
   4  -3  24    1.63    3.04
   4  -2 -14 3560.29   11.87
   4  -2  28   97.33    3.93
   4   0 -20 3483.26   10.75
   4   3 -26    0.01    2.91
   4   5 -29  155.97    3.13
   5  -4  -5   13.51    3.94
   5  -4  19    4.06    3.81
   5  -3 -11 1825.00    9.59
   5   3 -27    4.06    3.25
   6  -4  -5  300.55    6.24
   6  -2 -16   13.93    3.10
   6  -1 -19    0.89    3.01
   6   0 -22   25.97    2.38
   6   1 -24   47.22    3.42
   7  -4  -3    1.32    4.45
  -2   5   6  103.21    4.23
  -2   5  13  105.12    3.58
  -2   5  14    0.58    2.87
  -2   5  15  897.65    6.70
  -2   6  19  454.07    4.99
  -2   6  20  576.84    5.53
  -2   7  22   14.90    3.10
  -2   8  -4   10.18    5.46
  -2   8  24   11.28    3.11
  -2   9  26    8.76    3.27
  -2  10  26    6.62    2.52
  -2  12  -7   79.97    5.48
  -1   2   2   15.53    5.87
  -1   2  16  171.25    3.49
  -1   2  17 1708.26    8.42
  -1   3  22  108.89    2.90
  -1   4  26 1503.80    7.48
  -1   5  28  160.24    3.78
  -1   6 -11  895.25    7.72
  -1   6  30  203.88    3.99
  -1   7  32  125.16    3.91
  -1  10 -15    7.23    3.10
   0   0  18  154.26    3.14
   0   0  19    4.44    2.98
   0   1  24 1341.08    6.93
   0   2  -9  298.64    5.51
   0   2  28   36.00    3.37
   0   3 -12  129.73    4.08
   0   3  30  235.34    3.29
   0   4 -14 2150.04   10.27
   0   5 -16  784.87    6.32
   0   5  34    3.43    2.16
   0   9 -20   35.46    3.20
   0  11 -21    7.20    3.05
   0  12 -21   44.53    3.53
   1  -2   4  941.41   13.42
   1  -2  13 3870.98   14.32
   1  -1  22   81.06    3.57
   1   0  -9    3.42    3.13
   1   0  27    4.58    3.02
   1   1  30    9.49    2.89
   1   2 -15  315.19    4.51
   1   2  33  133.84    3.83
   1   3  35  138.50    3.86
   1   4 -19   60.15    3.27
   1   6 -22    1.51    2.19
   1   7 -23   43.28    2.24
   1   9 -24  185.21    4.04
   1  11 -25   83.21    3.94
   2  -3  15 1173.51    8.05
   2  -2  -6 1423.24   10.70
   2  -2  23   60.33    3.28
   2  -1  28  158.46    3.68
   2   0 -14 2990.59   11.19
   2   0  31    1.38    2.97
   2   1 -17 1087.66    6.18
   2   1  34    4.58    3.20
   2   2 -19  131.17    3.63
   2   3 -21   14.51    2.99
   2   5 -24   47.52    3.38
   2   6 -25  708.13    5.65
   2   7 -26   20.12    3.23
   2   8 -27    2.19    2.06
   3  -4  11  354.77    6.36
   3  -4  12  593.14    7.32
   3  -3  22   28.56    3.02
   3  -2  27  820.22    6.18
   3  -1  31   16.91    3.13
   3   1 -20   60.70    3.36
   3   2 -22  283.70    4.01
   3   3 -24    0.42    1.99
   3   4 -25   76.48    3.23
   4  -4  -2  259.12    6.52
   4  -4  18    0.59    2.95
   4  -3  -9   69.90    3.68
   4  -2  29  125.68    4.14
   4  -1 -17 1207.04    6.57
   4   1 -22   50.59    3.33
   4   2 -24    8.76    2.09
   4   4 -27   50.96    3.11
   4   5 -28   80.46    3.49
   5  -4  20   87.24    4.42
   5  -2 -15   12.02    2.28
   5  -1 -18    3.72    2.92
   5   0 -21    1.13    2.14
   5   1 -23   68.80    3.30
   5   2 -25   19.13    2.98
   6  -3 -11    3.24    2.84
   6  -2 -15    5.74    2.88
   6   0 -21    2.13    3.05
   6   1 -23    8.04    3.08
   7  -3 -10    1.29    3.08
   7  -2 -14   58.43    3.46
  -2   5  16   84.48    3.39
  -2   5  17  538.05    5.32
  -2   6  21  317.73    4.46
  -2   7  -2  219.30   12.46
  -2   7  23  374.06    4.14
  -2   7  24   27.39    3.13
  -2   8  25   57.67    2.62
  -2   8  26   24.99    3.26
  -2   9  27   50.12    3.45
  -2  10  -6   41.96    5.50
  -2  14  -6   17.88    5.04
  -1   2  18  110.12    3.53
  -1   2  19  247.15    4.26
  -1   3  -3   66.81    5.59
  -1   3  23  421.91    4.24
  -1   3  24    7.99    3.18
  -1   4  27  352.64    5.03
  -1   5  29  119.44    3.58
  -1   6  31   53.33    3.47
  -1   7 -12  157.30    4.21
  -1   8 -13    4.43    3.29
  -1   9 -14   58.98    3.55
  -1  11 -15  161.07    4.36
  -1  12 -15   75.51    3.81
  -1  13 -15  222.63    5.53
   0   0  20   82.11    3.41
   0   1  25   32.59    3.25
   0   2  29  194.95    3.81
   0   3  31   59.91    2.57
   0   4  33   31.08    2.40
   0   6 -17 2503.45   10.25
   0   7 -18  930.59    6.67
   0   8 -19    0.49    3.12
   0  10 -20   10.57    3.12
   1  -2  15 4637.68   14.81
   1  -2  16    3.52    5.13
   1  -1  23  193.58    4.01
   1   0  28    5.12    3.00
   1   1 -12  753.95    6.65
   1   1  31    1.77    3.08
   1   2  34   62.73    3.46
   1   3 -17 1351.95    7.25
   1   5 -20   20.12    3.16
   1   8 -23  104.71    3.66
   1  10 -24   -0.08    3.08
   2  -3  16    2.86    2.99
   2  -3  17   -0.24    2.91
   2  -2  24   52.21    3.32
   2  -1 -10   19.90    3.29
   2   0  32   22.77    3.22
   2   4 -22   63.41    3.26
   2   8 -26   23.15    3.21
   2   9 -27   51.75    2.65
   3  -4  13  541.33    6.52
   3  -3  -5  507.28    6.95
   3  -3  23    3.20    3.01
   3  -2 -10  245.05    4.49
   3  -2  28   19.96    3.30
   3  -1 -14  237.02    4.10
   3   0 -17   -1.26    2.08
   3   3 -23  458.00    4.83
   3   5 -26  107.87    3.39
   3   6 -27  147.23    3.71
   3   7 -28   12.62    2.29
   4  -4  19   21.39    3.03
   4  -3  25  247.01    4.60
   4  -2 -13 1950.93    8.95
   4  -1 -16  295.19    4.39
   4   0 -19   -3.83    3.22
   4   1 -21  871.58    5.96
   4   2 -23   36.33    3.20
   4   3 -25  160.93    3.67
   5  -4  -4  221.11    5.84
   5  -3 -10   95.60    3.84
   5  -2 -14    4.93    2.92
   5   0 -20  338.70    4.43
   5   2 -24   26.35    3.03
   5   3 -26    7.09    3.11
   6  -4  -4  949.85    9.69
   6  -3 -10  214.77    4.43
   6  -1 -18   11.80    2.23
   7  -4  -2   75.30    4.92
   7  -3  -9   74.86    3.91
  -2   5   4  540.26    8.70
  -2   5  18   44.36    3.29
  -2   5  19  715.30    5.87
  -2   6  22  679.10    5.68
  -2   6  23   74.51    3.49
  -2   7  25   10.11    3.07
  -2   8  27    0.49    3.19
  -2   9  -5    1.62    5.08
  -2   9  28    6.92    3.34
  -1   2  20  148.98    4.14
  -1   3  25  628.73    5.27
  -1   4  -6 1467.01   13.21
  -1   4  28  192.67    3.94
  -1   5  30   13.85    2.33
  -1   6  32    3.26    3.28
  -1  10 -14  176.93    4.94
   0   0  21   10.26    3.09
   0   1  26  337.78    4.33
   0   2  30  145.36    3.63
   0   3 -11 2120.60   10.97
   0   3  32  286.67    3.66
   0   4  34   33.45    2.41
   0   5 -15 1932.12    9.49
   0   9 -19   -0.79    3.31
   0  11 -20  235.70    4.70
   0  12 -20    1.15    3.28
   1  -2  17  742.34    6.26
   1  -1  -4 1561.41   13.77
   1  -1  24    1.62    2.28
   1   0  29   -2.59    2.95
   1   1  32   81.52    3.50
   1   2  35   45.74    3.35
   1   4 -18   89.42    3.47
   1   6 -21 1280.22    6.89
   1   7 -22  418.51    4.15
   1   9 -23   12.01    3.17
   1  11 -24  411.45    5.54
   2  -3  18  127.33    3.93
   2  -2  25   91.79    3.56
   2  -1  29   54.32    2.54
   2   0 -13   -0.93    3.03
   2   0  33    2.20    2.95
   2   1 -16  361.84    4.06
   2   2 -18    1.73    2.81
   2   3 -20  299.61    4.20
   2   5 -23 1060.06    6.38
   2   6 -24  161.59    3.84
   2   7 -25   14.22    3.04
   2   9 -26    8.52    3.19
   3  -4  14   45.32    3.38
   3  -4  15   16.22    3.73
   3  -3  24   52.82    3.38
   3  -2  29  185.32    4.09
   3  -1  32   20.92    2.52
   3   1 -19  554.40    4.66
   3   2 -21   94.09    2.66
   3   4 -24 1165.07    6.59
   3   7 -27   43.04    3.36
   3   8 -28   22.17    3.44
   4  -4  -1  423.30    8.46
   4  -4  20    0.17    3.07
   4  -3  -8  565.19    6.31
   4  -3  26   20.52    3.30
   4  -2 -12   72.03    3.81
   4   4 -26  172.66    3.19
   4   5 -27   77.71    3.38
   4   6 -28    7.13    3.17
   5  -4  21    0.49    3.02
   5  -1 -17   58.43    3.40
   5   1 -22   24.47    2.17
   5   4 -27   -1.60    2.20
   6  -2 -14   29.03    3.02
   6  -1 -17  162.28    4.01
   6   0 -20  632.44    5.39
   6   1 -22    2.17    3.13
   7  -4  -1   11.27    4.56
   7  -3  -8    3.54    3.86
   7  -2 -13    2.67    3.17
  -2   5  20 1277.80    7.26
  -2   6  24  151.40    3.68
  -2   7  26   12.23    3.09
  -2   8  28    3.29    3.25
  -2  11  -6  307.44    8.12
  -2  13  -6   25.82    5.01
  -1   2  21  798.79    5.76
  -1   2  22 2506.95    9.63
  -1   3  26  385.64    4.67
  -1   4  29  213.79    3.88
  -1   5  -8  628.85    8.48
  -1   5  31    6.97    2.34
  -1   6 -10  379.12    5.69
  -1   6  33  326.20    4.61
  -1   9 -13    1.38    3.75
  -1  11 -14  136.74    4.19
  -1  12 -14    2.75    4.02
  -1  13 -14   12.24    3.46
   0   0  22    7.74    2.30
   0   0  23    4.11    3.14
   0   1  27  379.59    4.58
   0   2  31   56.32    3.28
   0   3  33   26.80    2.39
   0   4 -13   48.31    3.38
   0   4  35    6.74    2.33
   0   6 -16   74.95    3.66
   0   7 -17  112.65    3.90
   0   8 -18 1365.79    7.93
   0  10 -19    2.90    3.05
   1  -2  18   36.14    2.80
   1  -2  19   31.64    3.13
   1  -1  25   76.08    2.54
   1   0  -8 1288.17    9.53
   1   0  30    1.08    2.88
   1   1  33   37.00    3.22
   1   2 -14 1385.32    7.75
   1   3 -16 4100.93   12.59
   1   5 -19 1315.36    7.54
   1   8 -22 2470.19    9.82
   1  10 -23   14.40    3.31
   2  -3  19  740.95    6.41
   2  -2  -5   49.05    3.74
   2  -2  26  195.31    3.91
   2  -1  30    3.17    2.13
   2   0  34    1.62    3.22
   2   4 -21  847.08    5.84
   2   8 -25   58.56    3.25
   2  10 -26   11.28    3.28
   3  -4  16   20.61    3.05
   3  -3  25  412.43    5.12
   3  -2  -9   50.06    3.23
   3  -2  30  289.93    4.87
   3  -1 -13  130.68    3.63
   3   0 -16  635.85    5.09
   3   3 -22   81.32    3.27
   3   5 -25  353.67    3.83
   3   6 -26    4.36    2.14
   4  -4  21  107.98    3.82
   4  -3  27  125.97    3.97
   4  -1 -15  841.33    6.19
   4   0 -18  190.86    3.28
   4   1 -20  584.37    5.26
   4   2 -22   53.56    3.23
   4   3 -24    2.81    2.03
   4   4 -25  319.79    4.38
   5  -4  -3  769.20    9.05
   5  -4  22    2.36    3.25
   5  -3  -9  409.94    5.66
   5  -2 -13   17.15    3.09
   5  -1 -16   90.75    3.55
   5   0 -19   -1.77    2.90
   5   1 -21   57.09    3.31
   5   2 -23  383.60    4.75
   5   3 -25   83.15    2.75
   5   4 -26    3.82    3.21
   6  -4  -3    1.53    3.99
   6  -3  -9   67.33    3.49
   6  -2 -13   72.93    3.65
   6   0 -19    1.38    3.23
   6   2 -23  111.81    3.99
   7  -2 -12   99.27    3.98
  -3  12  12   71.97    4.76
  -3  12  13   10.20    4.35
  -3  12  14   12.35    4.28
  -2   4  11  338.99    5.09
  -2   4  12   65.89    3.52
  -2   4  13   35.32    3.22
  -2   4  14  703.86    6.29
  -2   4  15   71.24    3.42
  -2   5  21  775.45    5.48
  -2   5  22  612.51    5.37
  -2   6  25  705.60    5.58
  -2   7  27  346.30    4.14
  -2   7  28   38.59    3.44
  -2   8  29  111.29    3.83
  -2  12  -6   55.63    5.20
  -1   1  11 1305.16    9.50
  -1   1  12  813.03    7.21
  -1   1  13 2301.04   10.72
  -1   1  14   41.83    4.10
  -1   2  23  432.47    5.33
  -1   3  27   52.38    3.52
  -1   4  30   82.35    3.42
  -1   5  32   25.94    2.39
  -1   7 -11   10.55    3.25
  -1   8 -12   49.60    3.70
  -1  14 -13   -2.72    4.23
   0  -1  10 1281.19    9.40
   0  -1  11  938.64    7.95
   0  -1  12 1092.07    8.10
   0  -1  13  674.68    6.72
   0  -1  14  968.68    7.42
   0   0  24  259.08    4.14
   0   1  28  511.22    4.46
   0   2  -8 3531.67   15.85
   0   2  32   34.54    3.11
   0   3  34  127.79    2.97
   0   9 -18  401.69    5.41
   0  11 -19    7.53    3.28
   0  12 -19   33.91    3.54
   0  13 -19    2.62    3.43
   1  -2  20  157.92    3.79
   1  -1  26    4.47    2.14
   1  -1  27   53.62    3.24
   1   0  31    2.34    3.07
   1   1 -11 1358.73    8.55
   1   1  34   22.20    3.22
   1   4 -17   29.72    3.10
   1   6 -20  255.63    3.66
   1   7 -21  181.81    3.20
   1   9 -22   90.49    3.59
   1  11 -23   84.65    3.06
   2  -3  20 3445.90   11.91
   2  -3  21 1497.40    8.46
   2  -2  27  120.05    3.62
   2  -1  -9  186.21    4.46
   2  -1  31   98.58    2.86
   2   1 -15 1526.12    7.98
   2   2 -17    0.06    2.69
   2   3 -19   50.96    3.25
   2   5 -22  609.18    4.71
   2   6 -23   79.40    3.51
   2   7 -24   24.72    2.35
   2   9 -25   -0.13    3.03
   3  -4  17  177.71    4.18
   3  -4  18   50.56    3.38
   3  -3  26   86.85    3.73
   3   1 -18   23.43    2.28
   3   2 -20  154.44    3.03
   3   4 -23  230.95    4.06
   3   5 -24  143.02    3.63
   3   6 -25  581.84    5.43
   3   7 -26  136.61    3.87
   3   8 -27    2.44    2.26
   4  -4  22   15.00    3.04
   4  -3  -7   21.22    3.22
   4  -3  28    7.92    3.16
   4  -2 -11 2327.41   10.59
   4   3 -23  325.01    4.35
   4   5 -26   12.24    2.23
   4   6 -27    5.11    2.16
   5  -4  23    0.83    3.38
   5   3 -24    3.37    3.14
   6  -1 -16   12.11    3.23
   6   1 -21    8.68    2.25
   7  -4   0   54.22    5.12
   7  -3  -7   10.66    3.93
   7  -1 -15  135.32    4.19
  -3  11  10   22.41    4.19
  -3  11  11   52.52    4.37
  -3  11  12    6.80    3.27
  -3  11  13    2.72    3.26
  -3  11  14  332.62    5.81
  -3  11  15   95.93    4.16
  -3  11  16    8.35    3.36
  -3  11  17   45.79    4.35
  -3  12  10   22.19    4.27
  -3  12  11   34.42    4.41
  -3  12  15   28.37    3.76
  -3  12  16  312.30    6.00
  -3  12  17   11.80    3.64
  -3  12  18   13.01    4.25
  -3  13  10   75.48    5.71
  -3  13  11    8.70    4.29
  -3  13  12  270.36    6.74
  -3  13  13   98.95    4.97
  -2   4   9 1052.53    8.55
  -2   4  10   44.98    3.33
  -2   4  16  178.79    3.33
  -2   4  17   87.74    3.36
  -2   4  18    1.09    2.87
  -2   5   3   45.74    5.29
  -2   5  23 1024.76    6.51
  -2   5  24   50.62    3.34
  -2   6  26   63.70    2.59
  -2   6  27   47.65    3.33
  -2   7  29  218.10    4.33
  -2   8  30  128.79    4.01
  -2  14  -5   21.14    5.27
  -1   1   9 2186.60   12.30
  -1   1  15 1174.84    7.17
  -1   1  16  432.64    5.27
  -1   1  17   85.05    3.58
  -1   2  24  218.59    3.54
  -1   2  25  346.26    4.49
  -1   3  28   27.69    2.40
  -1   4  31   34.32    2.54
  -1   5  33   52.60    2.64
  -1  10 -13   34.27    3.68
  -1  13 -13   11.61    4.25
   0  -1   9 3396.25   15.59
   0  -1  15 1057.31    7.14
   0  -1  16  269.00    4.64
   0  -1  17   14.17    3.12
   0   0  25   16.84    3.18
   0   1  29   36.68    2.35
   0   1  30   13.66    2.98
   0   2  33   13.94    3.11
   0   3 -10  823.33    7.62
   0   3  35    9.73    2.33
   0   4 -12   17.28    3.51
   0   5 -14   73.29    2.86
   0   6 -15  270.76    4.51
   0   8 -17 1006.59    7.21
   0  10 -18   21.60    3.25
   1  -2  21   18.93    2.32
   1  -2  22  131.36    3.62
   1  -1  28   12.29    3.10
   1   0  32   51.62    3.46
   1   1  35   36.83    3.35
   1   2 -13  614.51    5.90
   1   3 -15  245.33    4.38
   1   5 -18   19.46    3.26
   1   8 -21  253.46    4.48
   1  10 -22   44.47    3.35
   2  -3  22  780.44    6.37
   2  -2  28    1.84    3.03
   2  -1  32   -1.23    2.23
   2   0 -12 1271.22    7.68
   2   4 -20    3.18    3.05
   2   8 -24   15.64    3.12
   2  10 -25   17.45    3.35
   3  -4  19  430.54    5.38
   3  -3  27  164.79    4.10
   3  -2  31   -1.50    2.25
   3  -1 -12   15.26    2.95
   3   0 -15    1.36    2.03
   3   1 -17  265.94    4.20
   3   2 -19 2092.12    8.70
   3   3 -21  227.03    3.74
   3   8 -26   66.58    3.60
   4  -4  23   83.78    3.65
   4  -1 -14 1386.90    7.78
   4   0 -17    0.27    2.09
   4   1 -19    9.04    3.16
   4   2 -21   34.35    3.22
   4   4 -24    3.00    2.94
   4   5 -25    6.77    2.96
   4   6 -26  115.57    3.69
   4   7 -27   24.74    3.19
   5  -4  -2   86.64    5.46
   5  -3  -8 1577.06    9.81
   5  -2 -12  531.21    5.67
   5  -1 -15    2.10    3.26
   5   0 -18   14.04    2.05
   5   1 -20   -0.29    2.96
   5   2 -22   54.26    2.47
   5   4 -25  328.70    4.11
   5   5 -26   -0.49    3.25
   6  -4  -2   90.27    4.92
   6  -3  -8   12.17    3.13
   6  -2 -12   80.39    3.69
   6  -1 -15    6.23    3.04
   6   0 -18  121.94    3.60
   6   1 -20   37.62    3.43
   6   2 -22  211.54    4.30
   7  -2 -11   33.94    3.49
  -3  10  11   54.14    4.19
  -3  10  12   17.02    3.33
  -3  10  13    3.96    3.22
  -3  10  14   84.02    4.09
  -3  10  15   30.24    3.28
  -3  10  16   -0.16    2.94
  -3  10  17    7.51    3.32
  -3  10  18  254.20    5.08
  -3  11   9   13.81    4.04
  -3  11  18    4.69    3.23
  -3  11  19   11.51    3.44
  -3  11  20   18.45    3.62
  -3  12   9   64.83    4.95
  -3  13   9   27.38    5.21
  -2   4   8 2089.80   12.27
  -2   4  19  896.26    6.02
  -2   4  20   -4.66    3.11
  -2   4  21  824.81    6.17
  -2   5  25  724.14    5.92
  -2   6  28  178.55    3.89
  -2   7  30   41.38    3.43
  -2  10  -5   35.65    5.60
  -1   1   8  981.80    8.61
  -1   1  18  855.14    5.93
  -1   1  19   28.83    3.30
  -1   1  20    5.65    3.06
  -1   2  26    8.02    3.21
  -1   3  29  334.00    3.86
  -1   3  30   26.07    3.31
  -1   4  32   65.34    2.78
  -1   5  34   74.30    3.00
  -1   6  -9 1337.80   10.12
  -1   9 -12  370.51    6.05
  -1  11 -13   67.84    3.78
  -1  12 -13    1.94    3.33
   0  -1  18  261.72    3.84
   0  -1  19  423.86    4.95
   0   0  26  155.52    3.07
   0   1  31   93.38    3.42
   0   2  34    1.90    3.10
   0   7 -16  559.09    5.72
   0  11 -18    4.76    3.25
   0  12 -18  168.32    4.45
   0  13 -18  122.36    4.44
   1  -2  23   41.43    3.49
   1  -1  29   61.13    3.39
   1   0  -7    4.17    3.45
   1   0  33    0.83    3.17
   1   6 -19  500.77    5.18
   1   7 -20  531.56    4.69
   1   9 -21   34.60    3.23
   1  11 -22   67.14    2.92
   1  12 -22    0.13    2.44
   2  -3  23   43.62    3.41
   2  -2  29  116.61    3.59
   2  -1  33   11.79    2.38
   2   1 -14 2379.48   10.13
   2   3 -18   91.13    3.35
   2   5 -21  779.91    5.39
   2   6 -22  676.90    5.59
   2   7 -23  376.78    4.17
   2   9 -24    7.69    3.27
   3  -4  20  186.23    4.35
   3  -4  21    1.03    3.06
   3  -3  28    5.87    3.21
   3  -2  -8   54.87    3.47
   3  -2  32   19.10    2.50
   3   4 -22  238.25    3.35
   3   5 -23   21.68    3.05
   3   6 -24  789.99    5.95
   3   7 -25  115.23    3.73
   3   9 -26    6.27    3.27
   4  -4   0   82.68    5.95
   4  -4  24   28.19    3.27
   4  -3  -6  453.00    6.49
   4   0 -16  373.73    4.71
   4   3 -22  453.26    4.82
   5  -5  10    8.43    5.08
   5  -5  11   73.85    5.46
   5  -5  12   35.98    4.89
   5  -5  13  266.69    7.07
   5   0 -17    2.93    2.84
   5   2 -21  203.62    3.89
   5   3 -23  138.36    3.80
   5   4 -24   31.42    3.37
   6  -3  -7  139.67    4.68
   6   0 -17   -0.34    3.06
   6   3 -23   59.68    3.54
   7  -4   1    1.61    4.57
   7  -3  -6    2.04    3.36
   7  -2 -10  138.31    4.82
   7  -1 -14  106.83    3.78
  -3   9  12    8.52    4.23
  -3   9  13   36.91    3.55
  -3   9  14  403.35    5.90
  -3   9  15  371.58    5.60
  -3   9  16    6.59    3.26
  -3   9  17   91.91    3.75
  -3   9  18    1.91    3.06
  -3  10   9   28.15    4.19
  -3  10  10    5.50    3.13
  -3  10  19    4.53    3.26
  -3  10  20   64.89    3.77
  -3  10  21    2.29    3.19
  -3  11   8   33.90    5.08
  -3  11  21  125.01    4.25
  -3  12   8   54.58    4.78
  -3  13   8   22.28    5.76
  -2   4   7  423.45    6.42
  -2   4  22   65.28    3.41
  -2   4  23   43.47    3.23
  -2   5  26   94.07    2.69
  -2   5  27   30.71    3.22
  -2   6  29   40.51    3.37
  -2   7  31  232.59    4.53
  -2  13  -5   98.66    6.25
  -1   1   7  957.26    9.01
  -1   1  21  732.56    5.71
  -1   1  22   46.48    3.41
  -1   2  27  469.73    5.02
  -1   3  31   -0.48    3.06
  -1   4  33    9.69    2.36
  -1   4  34   88.14    3.71
  -1   5  -7  801.76    9.36
  -1   7 -10   51.91    3.55
  -1   8 -11 1021.24    8.31
  -1  14 -12  212.28    5.39
   0  -1  20  113.21    3.04
   0  -1  21  210.99    4.11
   0   0  27    8.38    2.33
   0   0  28   51.17    3.28
   0   1  32    8.32    3.19
   0   2  35    4.67    3.26
   0   5 -13  628.21    6.34
   0   9 -17  409.73    5.27
   1  -2  24  458.43    5.16
   1  -2  25 1011.07    6.79
   1  -1  30   10.78    3.02
   1   0  34  200.18    3.94
   1   4 -16  156.59    3.74
   1   8 -20  281.96    4.38
   1  10 -21   29.23    3.22
   1  11 -21    8.67    3.21
   2  -3  24  393.62    4.52
   2  -3  25  388.02    4.91
   2  -2  -4  421.80    7.41
   2  -2  30   11.89    3.17
   2  -1  -8 2715.31   13.11
   2  -1  34    6.50    3.19
   2   0 -11   -1.26    3.07
   2   2 -16    3.48    1.91
   2   4 -19  932.48    6.27
   2   8 -23  129.04    3.68
   2  10 -24   32.07    2.56
   2  11 -24    3.39    3.34
   3  -4  22   21.65    3.08
   3  -3  -3  316.47    6.84
   3  -3  29  176.52    4.08
   3  -1 -11  962.56    7.28
   3   0 -14   80.97    3.30
   3   3 -20   62.87    3.23
   3   8 -25   27.81    3.34
   4  -4  25   -0.38    3.21
   4  -2 -10 2067.41   10.41
   4  -1 -13 1073.69    7.25
   4   1 -18  513.92    5.06
   4   2 -20  279.20    3.62
   4   4 -23  166.56    3.05
   4   5 -24   34.29    3.13
   4   6 -25  102.51    3.61
   4   7 -26   22.96    2.32
   5  -5   9  108.09    8.00
   5  -5  14   48.08    4.41
   5  -5  15   46.87    4.27
   5  -3  -7    0.10    3.23
   5  -2 -11   32.52    3.41
   5  -1 -14 1509.39    8.45
   5   1 -19   13.50    2.14
   5   3 -22  185.65    4.17
   5   5 -25   12.48    2.37
   6  -4  -1  240.14    6.72
   6  -2 -11    1.03    3.07
   6  -1 -14    9.83    3.15
   6   1 -19    5.03    2.97
   6   2 -21  286.14    3.98
   7  -3  -5   15.13    4.21
   7  -1 -13  344.00    5.42
  -3   9  10  156.99    5.43
  -3   9  11 1360.01   10.49
  -3   9  19   56.70    3.50
  -3   9  20  111.42    3.89
  -3   9  21   49.67    3.55
  -3  10   8  197.57    6.50
  -3  10  22  110.77    3.98
  -3  10  23   16.23    3.58
  -3  12   7  228.26    7.56
  -2   4   6  137.70    5.06
  -2   4  24   22.98    2.99
  -2   5  28   39.96    3.20
  -2   6  30   43.01    2.67
  -2   6  31    4.71    3.34
  -2   8  -3   48.72    6.06
  -2   9  -4  374.63    9.30
  -2  11  -5  436.84    8.95
  -2  12  -5  173.52    7.14
  -1   1  23  212.34    4.12
  -1   1  24  862.58    6.14
  -1   2  28  476.34    4.56
  -1   2  29    5.71    3.12
  -1   3  32  205.24    3.99
  -1   4  35   71.74    3.86
  -1  10 -12  137.61    4.36
  -1  11 -12   18.30    3.97
  -1  12 -12   95.32    5.05
  -1  13 -12  276.35    5.54
   0  -1   6 2285.70   15.56
   0  -1  22   30.14    2.53
   0  -1  23  340.16    4.69
   0   0  29    8.59    3.01
   0   1  -4   63.28    4.01
   0   1  33   17.82    3.17
   0   2  36    0.60    3.17
   0   4 -11 3879.81   14.98
   0   6 -14   34.33    3.24
   0   7 -15   29.78    3.29
   0   8 -16  622.40    5.97
   0  10 -17   38.39    3.44
   0  11 -17   33.94    3.35
   0  12 -17   67.38    3.87
   0  13 -17   17.57    3.54
   1  -2  26  135.22    4.07
   1  -1  31    3.75    3.11
   1   0  35    4.24    3.21
   1   2 -12  428.85    4.95
   1   3 -14 2319.30    9.91
   1   5 -17   91.56    2.69
   1   6 -18  933.48    6.40
   1   7 -19   61.61    3.48
   1   9 -20  365.62    4.81
   1  12 -21   43.92    2.82
   2  -3  26   10.14    3.00
   2  -2  31  507.44    4.78
   2   3 -17    9.93    2.82
   2   5 -20 1374.01    6.99
   2   6 -21  325.98    4.48
   2   7 -22   19.48    2.46
   2   9 -23   15.48    3.10
   3  -4  23    0.21    3.12
   3  -3  30    1.46    3.36
   3   1 -16   61.74    2.43
   3   2 -18  751.14    5.37
   3   4 -21  823.96    5.40
   3   5 -22  579.61    5.32
   3   6 -23  194.48    4.03
   3   7 -24   30.00    2.46
   3   9 -25  205.48    4.22
   4  -4  26   73.37    3.82
   4   0 -15    0.94    3.06
   4   3 -21  139.65    3.63
   4   7 -25  139.43    3.93
   5  -5  16   63.31    4.41
   5  -5  17    1.07    3.77
   5  -4  -1  321.21    7.55
   5   0 -16  200.80    4.16
   5   1 -18   -0.48    3.00
   5   2 -20  101.33    3.52
   5   4 -23    5.27    2.99
   5   5 -24  127.89    3.85
   5   6 -25   19.14    3.32
   6  -5  11  242.69   11.24
   6  -5  12   65.96    6.85
   6  -5  13  145.88    7.29
   6  -5  14   18.43    5.50
   6  -5  15   11.08    5.43
   6   0 -16   10.84    3.11
   6   2 -20   28.39    3.31
   6   3 -22   50.19    2.65
   7  -4   2   45.02    5.34
   7  -2  -9    8.81    3.99
   7   0 -15    1.80    3.26
  -3   8  13   52.43    3.62
  -3   8  14  424.12    5.87
  -3   8  15    3.09    3.21
  -3   8  16  100.83    3.90
  -3   8  17  221.06    4.40
  -3   8  18    3.40    3.13
  -3   8  19   48.66    3.58
  -3   8  20  295.08    4.90
  -3   9   9  692.87    8.74
  -3   9  22   43.34    3.64
  -3   9  23    5.67    3.20
  -3  10  24   45.65    3.80
  -3  11   7    2.77    4.16
  -3  13   7   18.21    5.84
  -2   3  12    1.88    3.06
  -2   3  13 2643.02   11.61
  -2   3  14  301.09    4.73
  -2   3  15    3.84    2.91
  -2   3  16   29.30    3.10
  -2   3  17   14.39    2.91
  -2   3  18   93.96    3.37
  -2   3  19   59.96    3.42
  -2   3  20  293.41    4.38
  -2   4  25   11.08    2.17
  -2   4  26   24.29    3.22
  -2   5  29   73.31    2.92
  -2   5  30   80.14    3.57
  -2   6  32  166.31    4.21
  -2  14  -4   11.17    5.70
  -1   1   6  566.50    7.51
  -1   1  25  585.05    5.31
  -1   2  30   -0.28    2.90
  -1   3  33  108.33    3.02
  -1   9 -11 1306.69    9.71
   0  -1  24 1324.27    7.04
   0  -1  25   31.67    3.58
   0   0  30   20.97    3.08
   0   1  34   15.47    3.20
   0   3  -9   98.29    4.28
   0   9 -16   34.61    3.38
   1  -2  27  228.93    4.30
   1  -1  32   83.30    3.64
   1   4 -15  156.71    3.85
   1   8 -19  937.02    6.69
   1  10 -20   98.61    3.59
   2  -3  27    3.57    2.99
   2  -2  32   25.21    2.40
   2   1 -13 2882.01   11.10
   2   2 -15  905.13    6.33
   2   4 -18    0.80    3.10
   2   8 -22  299.26    4.47
   2  10 -23   82.12    2.97
   2  11 -23    6.87    3.32
   3  -4  24  412.55    5.28
   3  -4  25  113.92    3.92
   3  -3  31  107.56    3.92
   3  -2  -7  963.92    8.29
   3   0 -13    5.23    3.06
   3   3 -19  427.46    4.72
   3   8 -24   23.82    3.38
   4  -5  12    3.54    4.63
   4  -5  13  437.76    7.43
   4  -5  14   23.93    4.07
   4  -5  15   55.46    4.44
   4  -5  16  130.76    4.90
   4  -4  27    9.47    3.26
   4  -3  -5  344.06    5.76
   4  -2  -9  710.13    6.83
   4  -1 -12  736.11    6.38
   4   1 -17 1140.14    7.00
   4   2 -19  118.40    2.80
   4   4 -22    8.72    2.23
   4   5 -23  257.58    4.21
   4   6 -24   12.11    2.30
   5  -5  18    3.94    3.17
   5  -5  19   30.56    4.24
   5  -3  -6 3540.35   15.42
   5  -2 -10  729.27    6.77
   5  -1 -13 2888.98   11.40
   5   3 -21  300.45    4.53
   6  -5  16   16.80    4.86
   6  -3  -6    6.84    3.25
   6  -2 -10  439.64    5.54
   6  -1 -13   97.82    3.73
   6   1 -18   12.95    2.25
   6   3 -21   92.43    3.84
   7  -3  -4  302.05    6.47
   7  -1 -12  258.24    4.85
  -3   8  11   83.59    4.56
  -3   8  12  188.23    4.64
  -3   8  21   15.49    3.42
  -3   8  22    3.88    3.19
  -3   8  23   57.50    3.72
  -3   9  24   36.57    3.55
  -3   9  25  205.56    4.66
  -3  10   7  513.90    9.31
  -2   3  11  805.07    7.39
  -2   3  21   13.79    2.31
  -2   3  22  265.60    4.32
  -2   3  23  144.05    3.82
  -2   4  27  155.90    3.29
  -2   4  28  169.47    4.00
  -2   5   2  772.74   14.32
  -2   5  31   26.77    3.49
  -1   1  26   88.85    2.95
  -1   1  27    4.14    3.03
  -1   2  31    8.52    2.31
  -1   2  32   23.49    3.32
  -1   3  34  166.73    3.43
  -1   3  35   -4.25    3.46
  -1   6  -8  300.16    5.68
  -1   8 -10    1.89    3.84
  -1  14 -11   -1.20    3.55
   0  -1  26  328.02    4.51
   0   0  31    3.02    2.12
   0   0  32    2.36    3.18
   0   1  35   75.03    3.72
   0   5 -12  548.53    6.15
   0   8 -15  174.07    4.29
   0  10 -16  378.19    5.08
   0  13 -16   50.19    3.89
   1  -3  12   15.12    3.24
   1  -3  13  322.33    5.27
   1  -3  14 1085.21    7.81
   1  -3  15   70.40    2.90
   1  -3  16   59.44    2.78
   1  -3  17  124.86    3.86
   1  -3  18  422.65    5.16
   1  -3  19  101.92    3.56
   1  -3  20  262.52    4.37
   1  -2  28   87.50    3.03
   1  -2  29    4.26    3.10
   1  -1  33   27.56    2.37
   1   1  -9 2169.11   11.54
   1   3 -13  259.01    4.50
   1   5 -16  397.45    4.93
   1   6 -17  275.06    4.41
   1   7 -18   62.51    3.34
   1  11 -20  137.92    3.34
   1  12 -20   10.99    3.44
   2  -4  12   54.61    4.07
   2  -4  13  382.79    5.65
   2  -4  14   38.18    3.30
   2  -4  15  145.98    4.04
   2  -4  16  116.82    3.94
   2  -4  17   36.34    3.35
   2  -4  18   71.49    3.66
   2  -3  28    3.64    3.18
   2  -2  33   14.62    2.58
   2  -2  34   45.89    3.60
   2  -1  -7 2047.43   12.25
   2   0 -10 1207.01    8.45
   2   5 -19  735.28    5.86
   2   6 -20  606.32    5.38
   2   7 -21   44.33    2.49
   2   9 -22   41.18    3.34
   3  -4  26  868.17    6.91
   3  -1 -10  211.37    4.30
   3   1 -15   16.54    2.99
   3   2 -17  662.87    5.18
   3   4 -20  182.80    3.19
   3   5 -21   74.75    3.46
   3   6 -22  205.79    3.92
   3   7 -23   88.49    2.82
   3   9 -24   33.64    3.46
   3  10 -24   40.92    3.61
   4  -5  11 1531.82   14.45
   4  -5  17  108.49    4.00
   4  -5  18   10.49    3.80
   4  -4  28   52.68    3.72
   4   3 -20   14.66    2.27
   4   4 -21   17.40    2.99
   4   7 -24  144.15    3.82
   4   8 -25    4.67    2.39
   5  -5  20   42.37    4.35
   5   0 -15    2.76    3.07
   5   1 -17   57.60    3.21
   5   2 -19   15.28    3.10
   5   4 -22   75.78    3.61
   5   5 -23  186.25    4.09
   5   6 -24   47.65    3.37
   6  -4   0   46.80    4.62
   6   0 -15   -0.50    3.04
   6   1 -17  158.23    4.03
   6   2 -19   74.29    3.62
   7  -4   3   39.90    5.48
   7  -2  -8    3.95    3.31
   7   0 -14  116.48    4.42
  -3   7  14  183.86    4.46
  -3   7  15   -0.17    3.03
  -3   7  16   88.69    3.71
  -3   7  17   36.16    3.42
  -3   7  18  214.69    4.29
  -3   7  19  512.71    5.47
  -3   7  20  108.52    3.80
  -3   7  21  155.53    4.10
  -3   8  10   99.72    4.87
  -3   8  24   15.29    3.43
  -3   8  25   27.02    3.48
  -3   9   8    5.97    3.98
  -3   9  26    1.86    2.60
  -3  11   6  602.06   11.62
  -3  12   6   16.34    5.78
  -2   3  10 3237.51   14.06
  -2   3  24    9.09    3.10
  -2   3  25   29.13    3.25
  -2   4   5  774.00    9.61
  -2   4  29  731.60    5.95
  -2   5  32   44.95    3.58
  -1   0  13  -29.80    3.96
  -1   0  14  871.94    6.91
  -1   0  15   -2.32    2.31
  -1   0  16 1559.13    8.34
  -1   0  17  -18.15    2.86
  -1   0  18 4860.41   13.82
  -1   0  19  147.55    5.30
  -1   0  20  560.00    5.32
  -1   0  21   15.28    3.05
  -1   1   5   33.54    4.21
  -1   1  28  232.58    3.51
  -1   1  29    6.46    3.07
  -1   2  33  544.73    5.36
  -1   7  -9  627.30    7.20
  -1  10 -11  139.89    4.39
  -1  11 -11   57.73    4.49
  -1  12 -11  146.88    5.45
  -1  13 -11  295.67    5.82
   0  -1  27  348.96    4.13
   0  -1  28  495.85    5.23
   0   0  33    7.83    3.31
   0   1  36   -0.01    2.43
   0   6 -13  343.92    5.10
   0   7 -14  303.82    4.93
   0  11 -16   15.31    3.43
   0  12 -16  167.91    4.60
   1  -3  11 1159.81    9.10
   1  -3  21   49.23    3.20
   1  -3  22  352.31    4.66
   1  -2  30    4.48    3.06
   1  -1  34   24.77    2.43
   1  -1  35   27.98    3.62
   1   2 -11 3272.62   12.97
   1   9 -19   16.88    2.31
   1  10 -19    3.08    3.20
   2  -4  11    1.61    2.80
   2  -4  19    1.84    3.09
   2  -4  20   14.89    3.12
   2  -4  21    3.56    3.10
   2  -3  29   14.21    2.29
   2  -3  30    5.27    3.22
   2   1 -12 1818.87    9.55
   2   2 -14   -1.28    3.02
   2   3 -16   24.74    2.11
   2   8 -21  165.96    4.02
   2  10 -22    1.64    2.36
   2  11 -22    4.44    3.31
   3  -4  27  270.80    4.83
   3  -3  -2  619.64    9.40
   3   3 -18 1355.83    7.29
   3   8 -23   66.10    3.61
   4  -5  10    1.36    4.56
   4  -5  19   55.59    3.61
   4  -5  20    0.49    3.02
   4  -4   1   62.12    5.83
   4  -2  -8  387.00    5.89
   4   0 -14 2506.51    9.85
   4   1 -16  294.41    4.58
   4   2 -18  136.56    3.00
   4   5 -22  143.69    2.97
   4   6 -23  212.07    3.51
   4   8 -24  193.14    4.33
   5  -5  21   72.10    4.23
   5  -5  22   16.84    4.48
   5  -4   0  548.96    9.25
   5  -3  -5 1161.32    9.79
   5  -2  -9 1688.86    9.76
   5  -1 -12   41.70    3.67
   5   3 -20   84.98    3.47
   6  -3  -5  362.70    5.89
   6  -2  -9    8.61    3.08
   6  -1 -12   15.26    3.24
   6   3 -20    1.61    3.20
   7  -3  -3   10.10    4.32
   7  -1 -11  324.12    5.23
  -3   7  12   44.22    4.00
  -3   7  13    1.16    3.04
  -3   7  22  316.91    4.38
  -3   7  23   94.54    3.88
  -3   7  24   30.62    3.42
  -3   8   9  400.01    7.10
  -3   8  26   58.29    3.02
  -3   8  27    2.63    3.32
  -3  13   6   33.77    7.59
  -2   3   9  275.94    5.22
  -2   3  26  645.34    5.12
  -2   3  27  677.36    5.87
  -2   4  30  449.90    4.63
  -2   4  31    0.56    3.42
  -2   5  33  161.52    3.61
  -2  10  -4  309.00    8.37
  -2  13  -4   15.97    5.12
  -1   0  11  -12.80    5.25
  -1   0  22   84.94    2.71
  -1   0  23    2.17    3.00
  -1   0  24  372.58    4.58
  -1   1  30   27.04    3.13
  -1   2  34  231.00    4.47
  -1   5  -6  196.26    5.91
  -1   9 -10   38.31    4.33
  -1  14 -10  137.43    5.96
   0  -2  14  342.65    5.40
   0  -2  15  108.31    4.07
   0  -2  16  567.12    5.91
   0  -2  17   33.94    3.77
   0  -2  18 1108.77    7.26
   0  -2  19   34.15    3.62
   0  -2  20   94.56    3.74
   0  -1  29   32.69    2.66
   0  -1  30    8.70    3.23
   0   0  34   10.45    3.26
   0   4 -10  153.19    4.47
   0   9 -15  853.79    7.02
   1  -3  10 1633.65   11.26
   1  -3  23  292.97    4.00
   1  -3  24  855.43    6.24
   1  -2  31  113.12    3.77
   1   4 -14  128.89    3.77
   1   7 -17   87.05    3.59
   1   8 -18    4.52    2.20
   1  11 -19   27.18    3.40
   1  12 -19   40.45    3.70
   2  -4  10  512.02    7.62
   2  -4  22   51.09    3.46
   2  -4  23    1.45    3.25
   2  -3  31   14.70    3.37
   2   4 -17   85.52    2.71
   2   5 -18   44.37    3.30
   2   6 -19  419.34    4.86
   2   7 -20  125.56    2.99
   2   9 -21  327.48    4.62
   3  -4  28   31.08    3.46
   3  -2  -6  978.48    8.86
   3   0 -12 4061.82   13.44
   3   1 -14  225.00    4.04
   3   2 -16   75.35    3.41
   3   4 -19 2089.61    8.47
   3   5 -20  243.31    4.21
   3   6 -21   51.77    3.33
   3   7 -22  315.32    4.01
   3   9 -23    3.08    2.31
   3  10 -23   22.04    3.55
   4  -5   9 1020.92   15.45
   4  -5  21   39.38    3.73
   4  -5  22   17.77    3.95
   4  -3  -4 1171.76   10.36
   4  -1 -11   94.58    3.71
   4   3 -19  434.90    4.28
   4   4 -20    3.92    3.03
   4   6 -22   18.63    3.19
   4   7 -23   96.44    3.60
   5   0 -14  728.62    6.37
   5   1 -16   80.91    3.37
   5   2 -18  203.28    3.96
   5   4 -21   15.83    2.27
   5   5 -22    3.46    3.27
   5   6 -23   17.66    2.41
   6  -4   1   14.65    4.93
   6   0 -14   85.54    3.41
   6   1 -16   12.84    3.24
   6   2 -18    5.84    3.19
   6   4 -21   -1.51    2.31
   7  -2  -7  391.65    5.94
   7  -1 -10   51.67    3.77
   7   0 -13    2.25    3.23
   7   1 -15  142.91    4.37
  -3   6  16 1807.97    9.98
  -3   6  17 1381.62    8.85
  -3   6  18  567.65    6.07
  -3   6  19   13.37    3.40
  -3   6  20   76.84    3.70
  -3   6  21   51.42    3.55
  -3   6  22  207.24    4.32
  -3   7  11    8.48    3.78
  -3   7  25  108.04    3.08
  -3   7  26  140.80    4.12
  -3   7  27   47.94    3.79
  -3   8  28   20.73    2.62
  -3   9   7   43.49    4.53
  -3  10   6  191.22    7.37
  -2   2  16   -1.55    3.01
  -2   2  17    3.78    2.89
  -2   2  18    1.53    2.95
  -2   2  19  108.38    3.62
  -2   2  20  306.32    4.64
  -2   2  21   16.66    3.51
  -2   2  22  124.62    3.90
  -2   3   8  912.63    8.67
  -2   3  28  119.75    3.20
  -2   3  29   10.52    3.17
  -2   4  32  138.40    3.25
  -2   4  33    3.10    3.50
  -2  11  -4   31.82    5.55
  -2  12  -4  204.08    7.09
  -1   0  10  110.05    4.00
  -1   0  25    8.59    2.08
  -1   0  26  176.35    3.84
  -1   1  31   16.36    2.25
  -1   1  32   54.89    3.37
  -1   2  35    4.96    2.60
  -1   2  36    3.55    3.46
   0  -2  12  889.18    7.80
   0  -2  13   -2.85    3.36
   0  -2  21 2136.61    9.14
   0  -2  22   84.67    4.26
   0  -2  23  553.55    5.49
   0  -2  24   97.10    3.99
   0  -1  31   84.36    3.46
   0   0  35    3.75    2.39
   0   3  -8 3834.77   16.90
   0   5 -11 3999.53   15.24
   0   8 -14   83.92    3.77
   0  10 -15  202.50    4.31
   0  11 -15   74.97    3.69
   0  12 -15  234.12    4.84
   0  13 -15  184.19    4.82
   1  -3   9 2632.23   14.89
   1  -3  25    7.09    2.40
   1  -3  26    4.33    3.04
   1  -2  32   46.42    2.65
   1  -2  33  144.88    4.09
   1   1  -8  928.59    8.40
   1   3 -12  557.96    5.98
   1   5 -15 2733.05   10.64
   1   6 -16  989.29    6.95
   1   9 -18  212.38    4.36
   1  10 -18   45.97    3.54
   1  13 -18   55.72    4.12
   2  -4   9  142.06    5.27
   2  -4  24   97.23    3.64
   2  -4  25   57.93    3.52
   2  -3  32   27.17    3.42
   2   0  -9   -0.45    3.06
   2   3 -15    2.60    2.65
   2   8 -20   28.66    3.32
   2  10 -21  334.82    4.35
   2  11 -21   87.52    3.88
   2  12 -21   93.28    4.22
   3  -4  29   18.34    3.43
   3  -4  30   11.97    3.56
   3  -1  -9  414.18    5.52
   3   3 -17  428.22    4.95
   3   7 -21  152.79    4.02
   3   8 -22    4.57    2.34
   4  -5  23    6.64    3.27
   4  -5  24    8.38    4.02
   4   0 -13    4.39    3.04
   4   1 -15  782.99    6.27
   4   2 -17  362.23    4.11
   4   5 -21    2.13    2.04
   4   8 -23   35.66    3.56
   5  -2  -8    0.44    3.18
   5  -1 -11   48.20    3.64
   5   3 -19    0.37    3.01
   5   4 -20    3.48    3.10
   5   6 -22   53.20    3.71
   5   7 -23   24.29    3.47
   6  -3  -4   33.59    3.61
   6  -2  -8  109.12    3.90
   6  -1 -11  105.64    3.74
   6   3 -19   77.62    3.03
   6   4 -20  177.75    4.34
   7  -4   4    5.27    5.02
   7  -3  -2    1.07    4.17
   7   0 -12   37.30    3.60
  -3   6  14 1036.41    8.26
  -3   6  15  674.20    6.74
  -3   6  23  188.72    4.30
  -3   6  24  790.56    6.35
  -3   6  25  563.62    5.74
  -3   7  10   11.65    3.80
  -3   7  28   11.04    3.54
  -3   7  29   11.42    3.48
  -3   8   8    5.15    4.35
  -2   2  14   -7.34    3.37
  -2   2  15  830.29    6.42
  -2   2  23  468.33    4.68
  -2   2  24  622.86    5.54
  -2   2  25   61.96    3.60
  -2   3  30  162.30    4.18
  -2   3  31  261.16    4.54
  -2   4   4  308.21    7.53
  -2   4  34   49.38    3.81
  -2  14  -3    3.18    5.18
  -1   0  27    8.38    2.23
  -1   0  28   50.21    3.34
  -1   1  33  102.97    3.74
  -1   6  -7  171.90    5.45
  -1   8  -9  175.58    4.68
  -1  10 -10  120.39    4.31
  -1  11 -10  618.18    7.87
  -1  12 -10  542.59    7.65
  -1  13 -10   80.56    4.29
   0  -2  11  545.19    6.55
   0  -2  25   15.99    3.38
   0  -2  26  348.96    4.72
   0  -1  32   14.95    3.28
   0  -1  33   18.58    3.38
   0   0  36   52.16    2.71
   0   6 -12 1188.72    8.46
   0   7 -13   84.24    3.67
   0   9 -14   70.88    3.89
   0  14 -14  464.73    6.85
   1  -3  27    3.83    2.94
   1  -3  28   67.84    3.35
   1  -2  34   64.48    3.72
   1  -1  -2  659.18   12.50
   1   2 -10  687.04    6.89
   1   8 -17  982.22    6.88
   1  11 -18   11.56    3.13
   1  12 -18    3.42    3.21
   2  -4  26   25.64    3.38
   2  -4  27  132.06    4.02
   2  -3  33    3.69    3.39
   2  -1  -6 1294.04   10.43
   2   1 -11 1837.94    9.84
   2   2 -13 3915.67   13.08
   2   4 -16  183.29    3.92
   2   5 -17  531.13    5.39
   2   6 -18  269.66    4.50
   2   7 -19  209.92    4.04
   2   9 -20   45.08    3.34
   3  -5  14   89.96    4.51
   3  -5  15   10.26    3.66
   3  -5  16  126.09    4.06
   3  -5  17  143.51    4.31
   3  -5  18    2.24    3.09
   3  -5  19   -0.01    3.09
   3  -5  20   29.58    3.43
   3  -4  31  103.10    4.23
   3   0 -11   -1.79    3.16
   3   2 -15   92.04    3.55
   3   4 -18  299.29    4.40
   3   5 -19  965.78    6.55
   3   6 -20   87.23    3.50
   3   9 -22   38.40    2.56
   3  10 -22  100.17    3.84
   4  -5  25   14.68    3.34
   4  -2  -7   14.40    3.22
   4  -1 -10  819.09    6.99
   4   3 -18  661.61    5.12
   4   4 -19   72.44    3.55
   4   6 -21   21.93    3.18
   4   7 -22   45.33    3.37
   4   9 -23   77.72    4.00
   5  -3  -4  270.87    5.94
   5   0 -13    1.72    3.40
   5   1 -15    1.53    2.95
   5   2 -17  215.75    4.16
   5   5 -21  118.14    3.21
   6   0 -13   -0.82    3.00
   6   1 -15    6.51    3.11
   6   2 -17    2.69    2.31
   6   3 -18   81.77    3.79
   7  -2  -6   10.16    3.39
   7  -1  -9   32.97    3.60
   7   1 -14  104.66    4.00
  -3   6  13   62.25    3.72
  -3   6  26    3.92    2.40
  -3   6  27  156.85    4.20
  -3   6  28   11.22    3.47
  -3   7  30    5.35    3.74
  -3  11   5  216.85   10.96
  -2   2  12 1277.57    8.84
  -2   2  13 3768.56   13.79
  -2   2  26   99.28    2.95
  -2   2  27   74.17    3.61
  -2   2  28   19.87    3.28
  -2   3   7  810.76    8.78
  -2   3  32    0.17    3.53
  -1   0   9    0.65    2.26
  -1   0  29    2.66    2.18
  -1   0  30  294.49    4.35
  -1   1   4 1674.18   15.12
  -1   1  34   25.41    2.51
  -1   1  35  323.89    4.79
  -1   7  -8  529.66    6.97
  -1  14  -9   26.17    4.80
   0  -2  27  604.18    5.65
   0  -2  28   21.44    3.43
   0  -1   4   51.46    4.88
   0  -1  34   12.62    3.26
   0  10 -14   55.36    3.69
   0  11 -14   11.79    4.13
   0  12 -14  115.99    4.33
   0  13 -14   41.07    3.91
   1  -3   8  971.68   10.04
   1  -3  29   86.40    3.60
   1  -2  35   35.07    3.79
   1   0  -5   -1.07    3.67
   1   4 -13  198.55    3.73
   1   5 -14   64.08    3.55
   1   6 -15   78.95    3.56
   1   7 -16  891.07    6.66
   1   9 -17  118.20    4.00
   2  -4  28  636.98    6.06
   2   8 -19   21.66    3.35
   2  10 -20  128.23    3.21
   2  11 -20   42.19    3.42
   2  12 -20   89.69    4.25
   3  -5  13    1.02    3.68
   3  -5  21   74.08    3.72
   3  -5  22    4.85    3.26
   3  -5  23  148.39    4.27
   3   1 -13  125.44    2.99
   3   3 -16   63.09    3.36
   3   7 -20  106.02    3.84
   3   8 -21   17.14    2.50
   3   9 -21   47.80    3.69
   4  -5  26    9.45    3.53
   4  -5  27   10.12    4.41
   4  -3  -3  964.87    9.81
   4   0 -12 1761.63    9.08
   4   1 -14 1346.05    7.86
   4   2 -16  158.23    3.39
   4   5 -20   71.58    2.65
   4   8 -22  113.33    3.89
   5  -4   1  252.71    7.34
   5  -1 -10  696.23    6.49
   5   3 -18    2.69    2.22
   5   4 -19  153.61    3.91
   5   5 -20    1.35    3.28
   5   6 -21   48.07    3.52
   5   7 -22   21.79    2.61
   6  -4   2  247.76    7.35
   6  -3  -3  261.33    5.84
   6  -2  -7  423.30    5.72
   6  -1 -10   20.48    3.27
   6   2 -16   15.86    3.31
   6   4 -19   84.78    3.73
   6   5 -20   47.00    3.70
   7  -4   5    0.68    5.64
   7  -3  -1   51.25    4.77
   7  -2  -5  254.64    5.73
   7   0 -11    1.09    3.37
  -3   5  16  156.89    4.27
  -3   5  17  210.88    4.60
  -3   5  18 1332.10    8.35
  -3   5  19  970.74    7.23
  -3   5  20  238.92    4.01
  -3   5  21   69.33    2.99
  -3   5  22  559.03    5.73
  -3   5  23   20.91    3.37
  -3   5  24  133.41    3.91
  -3   5  25  345.03    4.91
  -3   6  12   91.90    3.84
  -3   6  29  385.70    5.41
  -3   6  30   55.64    3.74
  -3   7   9 1349.40   11.27
  -3   8   7 1401.83   13.84
  -3   9   6    2.09    4.66
  -2   2  11 2641.83   12.71
  -2   2  29   53.76    3.50
  -2   2  30   87.38    3.68
  -2   3  33   86.38    3.10
  -2   3  34   30.46    3.87
  -2   9  -3   68.52    5.78
  -1  -1  17   86.10    3.58
  -1  -1  18  835.21    6.39
  -1  -1  19   26.11    3.27
  -1  -1  20    9.53    3.06
  -1  -1  21  717.80    5.93
  -1  -1  22   51.06    3.63
  -1  -1  23  204.76    4.16
  -1   0   8 1221.92    9.97
  -1   0  31    1.73    2.35
  -1   0  32  105.05    3.81
  -1   1  36    2.34    3.50
  -1   9  -9   25.58    3.36
   0  -2  10  833.06    7.83
   0  -2  29  176.91    4.19
   0  -2  30  141.75    3.98
   0  -1  35   73.05    3.84
   0   1  -3 1181.36   15.20
   0   4  -9    3.06    2.16
   0   8 -13   21.00    3.31
   0  14 -13  245.78    5.46
   1  -3  30  125.68    3.20
   1  -3  31   40.13    3.36
   1   3 -11  484.88    5.93
   1   8 -16   11.85    3.24
   1  10 -17   27.02    3.31
   1  11 -17   32.81    3.45
   1  12 -17    2.67    3.41
   1  13 -17   13.23    2.62
   2  -4   8    4.37    3.61
   2  -4  29   29.35    3.49
   2  -4  30   34.76    3.64
   2   3 -14  277.48    3.90
   2   7 -18   18.14    3.12
   2   9 -19   47.68    3.25
   3  -5  12  861.33    9.84
   3  -5  24   11.81    3.37
   3  -5  25  361.37    5.29
   3  -2  -5  145.05    4.49
   3  -1  -8 1752.46   10.52
   3   4 -17  338.09    4.50
   3   5 -18 1318.95    7.48
   3   6 -19    9.84    3.14
   3  10 -21    4.25    3.37
   3  11 -21  132.63    4.21
   4   3 -17  166.62    3.24
   4   4 -18  107.85    3.77
   4   5 -19    0.65    3.21
   4   6 -20   57.43    3.35
   4   7 -21    3.32    2.33
   4   9 -22    1.83    2.53
   5  -2  -7    8.10    3.11
   5   0 -12 1757.85    9.26
   5   1 -14 1404.37    8.07
   5   2 -16  422.82    4.49
   5   7 -21   51.37    3.68
   6   0 -12   31.85    2.62
   6   1 -14   11.26    3.14
   6   3 -17   -0.22    3.25
   7  -1  -8   13.13    3.49
   7   1 -13  328.68    4.90
  -3   5  15 1103.85    8.04
  -3   5  26   95.99    3.05
  -3   5  27   16.88    3.36
  -3   5  28   42.18    3.72
  -3   6  11   24.98    3.56
  -3   6  31   20.47    3.68
  -3  10   5  400.62   11.69
  -2   1  18   46.27    3.39
  -2   1  19 1515.74    8.30
  -2   1  20  142.37    4.44
  -2   1  21    3.96    3.12
  -2   1  22   74.20    3.45
  -2   1  23  120.33    3.76
  -2   1  24   84.86    3.54
  -2   2  31    0.98    3.38
  -2   2  32   49.34    3.76
  -2   3  35  121.70    4.33
  -2  13  -3  128.99    6.61
  -1  -1  15 1083.30    7.60
  -1  -1  16  389.87    4.61
  -1  -1  24  790.63    5.67
  -1  -1  25  513.97    5.19
  -1  -1  26   92.18    3.68
  -1  -1  27    3.09    3.12
  -1   0  33    2.73    3.32
  -1  10  -9    2.39    4.00
  -1  12  -9  119.45    5.20
  -1  13  -9   12.13    3.65
   0  -2   9  289.39    5.66
   0  -2  31   46.07    3.50
   0  -2  32   20.32    3.55
   0  -1  36    3.70    2.44
   0   3  -7    5.15    3.29
   0   5 -10 2417.77   12.37
   0   6 -11  229.23    4.72
   0   7 -12   20.47    3.10
   0   9 -13  912.00    7.35
   0  13 -13  296.13    5.63
   1  -4  19    0.62    3.00
   1  -4  20   37.45    3.18
   1  -4  21   10.28    3.02
   1  -3   7   42.70    4.69
   1  -3  32    3.68    3.34
   1  -3  33   22.86    3.58
   1   2  -9  634.50    6.99
   1   7 -15  490.48    5.51
   1   9 -16    6.03    3.18
   2  -4  31   43.48    3.59
   2  -2  -2  126.06    6.42
   2   1 -10   18.56    3.27
   2   2 -12 1225.95    7.73
   2   4 -15   70.58    2.64
   2   5 -16   76.66    3.49
   2   6 -17   40.95    2.57
   2   8 -18 1147.43    7.30
   2  10 -19    4.03    2.30
   2  11 -19    3.10    3.40
   2  12 -19   27.55    3.65
   3  -5  11  616.52    9.43
   3  -5  26   62.68    3.79
   3  -5  27   41.19    3.81
   3  -3  -1  740.39   10.92
   3   0 -10  856.43    7.24
   3   1 -12   15.48    3.05
   3   2 -14  421.00    4.53
   3   8 -20  283.15    3.96
   3   9 -20  111.13    4.09
   4  -5   8  124.11    9.99
   4  -4   2  481.97   10.70
   4  -2  -6 1393.56    9.84
   4  -1  -9 1562.70    9.36
   4   2 -15   75.38    3.87
   4   8 -21   19.30    2.50
   4   9 -21  325.13    5.18
   5  -3  -3 1016.58    9.91
   5   3 -17   19.92    2.47
   5   4 -18    8.39    3.28
   5   5 -19   76.41    3.73
   5   6 -20   11.64    3.30
   5   8 -21    8.80    3.41
   6  -2  -6    6.72    3.25
   6  -1  -9   13.30    3.25
   6   0 -11    2.45    3.09
   6   2 -15    0.82    3.24
   6   4 -18   51.68    2.79
   6   5 -19    2.68    3.35
   7  -3   0    1.53    4.32
   7  -2  -4   47.00    4.46
   7   0 -10  133.26    4.39
   7   1 -12  228.42    5.02
   7   2 -14   68.02    3.89
  -3   4  20  183.22    4.36
  -3   4  21  813.34    6.58
  -3   4  22  236.69    4.45
  -3   4  23  220.47    4.35
  -3   4  24 1081.53    7.32
  -3   5  13 2385.32   12.33
  -3   5  14  205.74    4.80
  -3   5  29    3.73    2.38
  -3   5  30    4.16    3.55
  -3   5  31   45.31    3.79
  -3   6  10  173.05    5.40
  -3   7   8 1745.39   13.72
  -2   1  16  338.34    4.97
  -2   1  17 1071.53    6.96
  -2   1  25   26.82    2.48
  -2   1  26  355.18    4.75
  -2   1  27    2.58    3.54
  -2   1  28  235.91    4.34
  -2   2  10    4.26    2.41
  -2   2  33   -1.36    3.41
  -2   2  34    2.02    3.61
  -2   3   6   94.39    4.47
  -1  -1  14    1.37    2.35
  -1  -1  28  222.85    4.21
  -1  -1  29    7.21    3.08
  -1   0  34  352.60    4.34
  -1   0  35    8.27    3.54
  -1   8  -8 1406.92   10.68
  -1  11  -9  340.42    6.02
  -1  14  -8   16.24    4.74
   0  -3  19  103.80    4.96
   0  -3  20   39.48    3.59
   0  -3  21  269.27    4.53
   0  -3  22   11.45    3.64
   0  -3  23  483.12    5.45
   0  -2  33   18.77    3.39
   0   2  -5 3877.09   21.27
   0  10 -13  118.69    4.11
   0  11 -13  101.83    4.04
   0  12 -13   52.68    3.94
   1  -4  16  824.32    7.23
   1  -4  17  105.03    3.77
   1  -4  18 1294.13    7.98
   1  -4  22  745.69    5.91
   1  -4  23    1.52    3.06
   1  -4  24    1.25    2.94
   1  -4  25  100.29    3.68
   1  -3  34    9.42    3.57
   1   1  -7  915.08    8.56
   1   4 -12 3125.24   12.57
   1   5 -13   54.45    3.38
   1   6 -14 2212.89   10.10
   1  10 -16  364.96    5.09
   1  11 -16   62.22    3.72
   1  12 -16    4.82    3.47
   1  13 -16   35.98    3.92
   2  -4  32   26.43    2.71
   2  -4  33    2.09    3.57
   2  -1  -5 2412.37   15.26
   2   3 -13 2438.08   10.71
   2   7 -17    4.14    3.22
   2   9 -18   25.03    3.11
   3  -5  28    3.29    3.46
   3  -5  29  160.55    4.56
   3   3 -15   23.03    2.31
   3   4 -16  217.15    4.17
   3   5 -17  191.81    4.11
   3   6 -18  553.54    5.43
   3   7 -19  515.98    4.80
   3  10 -20   56.73    3.77
   3  11 -20   26.09    3.71
   4   0 -11   -0.42    2.18
   4   1 -13  998.34    6.60
   4   3 -16   58.02    3.46
   4   4 -17  274.20    4.53
   4   5 -18  326.45    4.72
   4   6 -19  257.53    4.27
   4   7 -20  406.27    4.38
   4  10 -21   12.04    3.70
   5  -2  -6  511.09    6.36
   5  -1  -9   37.15    3.51
   5   0 -11    6.27    3.29
   5   1 -13 2710.89   11.01
   5   2 -15   15.03    2.30
   5   7 -20  344.32    4.87
   6  -4   3  207.05    7.02
   6  -3  -2   44.88    3.77
   6   1 -13   89.68    2.86
   6   3 -16   32.26    3.41
   6   4 -17   39.46    3.67
   7  -4   6  198.60    8.29
   7  -1  -7    2.87    3.43
  -3   4  17  349.91    5.08
  -3   4  18  282.24    4.71
  -3   4  19 2015.32    9.52
  -3   4  25   73.28    2.81
  -3   4  26   73.96    3.67
  -3   4  27  372.28    4.94
  -3   4  28  139.27    4.12
  -3   5  12  386.64    6.44
  -3   5  32   60.07    3.96
  -2   1  14 2216.46   10.95
  -2   1  15 1371.44    8.23
  -2   1  29  234.28    4.37
  -2   1  30   15.13    3.58
  -2   2   9 3400.63   15.46
  -2   2  35  563.60    5.89
  -2   8  -2  807.97   14.24
  -2  10  -3 1133.70   13.96
  -2  11  -3  189.12    7.14
  -2  12  -3  151.92    6.29
  -2  14  -2   89.26    6.52
  -1  -1  13 2087.46   10.56
  -1  -1  30   28.25    2.48
  -1  -1  31   21.18    3.41
  -1   0   7   -0.27    2.33
  -1   0  36    6.43    2.58
  -1   5  -5   24.09    3.54
  -1   7  -7  192.50    5.85
   0  -3  16  408.78    5.56
   0  -3  17  817.84    7.10
   0  -3  18 5194.43   15.11
   0  -3  24   33.85    2.85
   0  -3  25  878.05    6.53
   0  -3  26   89.03    4.10
   0  -3  27  890.35    6.74
   0  -2   8 3324.71   16.62
   0  -2  34    2.30    2.36
   0  -2  35    0.97    3.63
   0   8 -12   24.00    3.47
   0  14 -12  146.06    4.90
   1  -4  14    0.53    3.22
   1  -4  15  528.23    6.20
   1  -4  26   20.41    2.40
   1  -4  27    3.37    3.10
   1  -4  28    6.29    3.25
   1  -3  35  118.12    4.29
   1   8 -15    0.48    3.09
   2  -5  18  236.53    4.78
   2  -5  19   98.05    3.87
   2  -5  20   37.08    3.39
   2  -5  21   12.63    3.17
   2  -5  22    3.27    3.21
   2  -5  23  341.93    5.05
   2  -5  24    7.12    3.25
   2  -4   7  359.99    8.24
   2   4 -14  602.65    5.68
   2   5 -15  897.55    6.68
   2   6 -16   61.92    3.56
   2  10 -18   33.07    2.57
   2  11 -18   65.40    3.84
   2  12 -18  114.43    4.20
   3  -5  30    4.31    3.56
   3  -1  -7 2302.93   12.48
   3   2 -13   36.38    3.12
   3   8 -19   47.46    2.76
   3   9 -19   57.43    3.58
   4  -3  -2  623.16    8.54
   4  -1  -8    0.23    3.05
   4   2 -14 3386.16   11.94
   4   7 -19   21.81    3.45
   4   8 -20  195.36    3.59
   4   9 -20   89.99    3.96
   5  -4   2  135.26    6.35
   5   3 -16   39.96    2.55
   5   4 -17   18.20    3.21
   5   5 -18  162.08    4.08
   5   6 -19  244.43    3.77
   5   8 -20  226.61    4.51
   6  -2  -5    3.57    3.27
   6  -1  -8   85.74    3.80
   6   0 -10   41.90    3.44
   6   1 -12   17.01    3.31
   6   2 -14   28.67    3.23
   6   5 -18  261.29    4.20
   7  -2  -3    9.81    4.19
   7   0  -9    1.62    3.58
   7   1 -11  332.98    5.44
   7   2 -13    2.43    2.43
  -3   4  15   17.16    3.19
  -3   4  16  223.78    4.58
  -3   4  29   -1.77    2.28
  -3   4  30   60.06    3.76
  -3   4  31   13.68    3.76
  -3   6   9  213.68    5.69
  -3   8   6  751.33   11.75
  -3   9   5   10.44    6.08
  -2   1  13 2888.29   12.61
  -2   1  31 1051.78    6.68
  -2   1  32   64.88    4.09
  -2   4   3  244.20    7.70
  -1  -1  12  749.87    6.83
  -1  -1  32   46.42    2.61
  -1  -1  33  106.96    3.79
  -1   6  -6  233.72    5.74
  -1   9  -8   32.95    3.49
  -1  13  -8   66.33    4.27
   0  -3  15    4.12    3.18
   0  -3  28  653.89    5.66
   0  -3  29   43.15    3.97
   0  -2  36    1.03    3.73
   0   4  -8 3128.31   15.35
   0   7 -11  235.91    4.80
   0   9 -12  768.92    7.08
   0  12 -12  153.72    5.36
   0  13 -12   -0.57    3.76
   1  -4  13 1586.40   10.39
   1  -4  29   38.05    3.45
   1  -4  30   33.67    3.36
   1   3 -10  135.38    4.27
   1   7 -14 1003.43    7.24
   1   9 -15    6.05    3.21
   1  10 -15  518.21    5.85
   1  12 -15   -1.91    3.40
   1  13 -15   17.55    3.76
   2  -5  16    6.54    3.11
   2  -5  17   66.19    3.80
   2  -5  25  106.79    3.97
   2  -5  26   36.01    3.58
   2  -5  27  114.92    4.00
   2   0  -7   -1.85    3.21
   2   2 -11 2508.93   11.18
   2   8 -17   49.24    2.69
   2   9 -17    6.36    3.48
   2  13 -17   43.98    4.10
   3  -5  10    0.02    4.06
   3  -2  -4    6.01    3.11
   3   0  -9    0.80    3.02
   3   1 -11  879.26    7.03
   3   3 -14  166.60    3.96
   3   6 -17 1333.24    7.68
   3   7 -18  192.55    3.53
   3  10 -19    4.26    3.64
   3  11 -19    7.51    3.50
   4  -2  -5   36.79    3.42
   4   0 -10  361.38    5.04
   4   1 -12  703.31    6.24
   4   3 -15  896.74    6.61
   4   4 -16  257.39    4.37
   4   5 -17 1837.25    8.70
   4   6 -18  808.58    6.19
   4   8 -19    8.48    3.33
   4  10 -20   22.16    2.69
   5  -3  -2  270.44    6.28
   5  -1  -8   60.24    3.71
   5   1 -12   37.24    3.77
   5   2 -14    1.13    3.01
   5   7 -19   -0.30    3.33
   6  -3  -1   63.43    4.70
   6   3 -15  296.02    4.83
   6   4 -16   45.58    3.78
   6   5 -17    2.61    3.43
   6   6 -18   16.52    3.55
   7  -3   1   68.41    4.57
   7  -1  -6    2.44    3.49
   7   2 -12   98.76    4.28
  -3   3  20   56.17    3.46
  -3   3  21  227.77    4.25
  -3   3  22   68.17    3.46
  -3   3  23  450.16    5.14
  -3   3  24    1.91    3.25
  -3   3  25    1.23    3.49
  -3   3  26  178.96    4.11
  -3   3  27   12.06    3.38
  -3   4  14   80.97    3.81
  -3   4  32    3.15    2.30
  -3   4  33    6.28    3.71
  -3   5  11  598.97    7.08
  -3   7   7    9.83    4.41
  -2   0  20   25.02    3.23
  -2   0  21   -0.30    3.15
  -2   0  22  344.17    4.69
  -2   0  23   13.43    3.25
  -2   0  24  172.29    4.00
  -2   0  25    8.13    3.33
  -2   0  26  118.64    3.79
  -2   0  27   10.98    3.26
  -2   1  12 1772.30   10.38
  -2   1  33  493.48    5.05
  -2   1  34   35.67    3.90
  -2   1  35   15.83    3.76
  -2   2   8  810.07    8.43
  -2   7  -1  488.83   14.64
  -1  -2  20  145.15    4.02
  -1  -2  21  785.74    6.46
  -1  -2  22 2387.25    9.97
  -1  -2  23  453.37    5.54
  -1  -2  24  215.54    4.42
  -1  -2  25  317.32    4.70
  -1  -2  26    9.69    3.43
  -1  -2  27  437.93    5.26
  -1  -1  11 1264.56    9.04
  -1  -1  34   24.15    2.73
  -1  -1  35  345.63    5.01
  -1  10  -8    2.78    3.47
  -1  11  -8  543.32    7.11
  -1  12  -8   65.24    4.07
  -1  14  -7    6.77    4.66
   0  -3  14  353.12    5.37
   0  -3  30  221.36    3.67
   0  -3  31   56.32    3.69
   0  -3  32  277.67    4.89
   0   5  -9 1008.11    8.88
   0   6 -10   59.70    3.68
   0  10 -12   92.64    4.07
   0  11 -12  101.51    4.19
   0  14 -11    0.42    3.78
   1  -4  31   -0.07    2.40
   1  -4  32   36.35    3.73
   1  -3   6 1972.37   16.77
   1   4 -11 3337.01   13.37
   1   5 -12  357.24    5.21
   1   6 -13 1464.89    8.68
   1  11 -15   44.82    2.73
   2  -5  15  113.76    4.15
   2  -5  28   33.15    3.76
   2  -5  29    3.80    3.49
   2   1  -9  173.37    3.84
   2   3 -12    1.81    3.22
   2   6 -15  149.20    4.07
   2   7 -16   52.24    2.71
   2  10 -17  422.28    5.30
   2  11 -17    2.41    3.38
   2  12 -17   58.08    3.84
   3   4 -15   14.46    2.21
   3   5 -16  154.08    3.19
   3   8 -18    2.04    2.28
   3   9 -18    0.61    3.47
   4   2 -13 1782.24    9.31
   4   7 -18  117.26    3.81
   4   9 -19   -1.12    3.38
   4  10 -19  101.78    4.17
   5  -2  -5  332.22    5.60
   5   0 -10  110.75    4.03
   5   3 -15  340.23    4.22
   5   4 -16   11.22    3.30
   5   5 -17   39.74    3.45
   5   6 -18    5.74    2.50
   5   8 -19  127.42    4.17
   6  -4   4   46.61    6.07
   6  -2  -4    3.65    4.12
   6  -1  -7  303.23    5.21
   6   1 -11   99.76    3.83
   6   2 -13   63.02    3.65
   7  -2  -2   75.13    5.02
   7  -1  -5   43.82    4.70
   7   0  -8  117.88    4.29
   7   1 -10   65.78    3.91
   7   3 -13  137.93    4.73
  -4   9  21  311.75    6.79
  -4   9  22    4.40    4.08
  -4   9  23   76.70    4.40
  -4  10  20   21.03    4.14
  -3   3  18 1358.43    8.31
  -3   3  19  388.01    5.18
  -3   3  28   77.20    2.87
  -3   3  29  123.05    4.04
  -3   3  30   22.67    3.49
  -3   3  31    2.45    3.56
  -3   4  13  173.31    4.55
  -3   5  10   45.62    4.31
  -3   6   8   22.54    4.11
  -2   0  18  789.34    6.42
  -2   0  19   -0.73    2.18
  -2   0  28  528.50    4.94
  -2   0  29   12.60    3.47
  -2   0  30  493.69    5.28
  -2   3   5 2025.65   15.62
  -2  13  -2   12.59    5.29
  -1  -2  17 1862.12    9.44
  -1  -2  18  143.16    4.50
  -1  -2  19  224.57    3.69
  -1  -2  28  450.88    4.68
  -1  -2  29   14.32    3.66
  -1  -2  30    4.92    3.24
  -1  -1  36    6.96    2.77
  -1   8  -7  648.42    8.32
   0  -3  13  103.09    3.95
   0  -3  33   29.90    3.86
   0  -3  34  118.29    4.28
   0  -1   3  993.25   15.04
   0   8 -11    6.68    3.25
   0  13 -11  594.29    7.10
   1  -4  12    0.14    3.22
   1  -4  33    9.98    3.75
   1  -4  34  180.04    4.69
   1   1  -6  517.29    7.47
   1   2  -8 2650.06   13.59
   1   8 -14  138.59    3.21
   1   9 -14  531.85    5.97
   1  13 -14    1.02    3.55
   2  -5  14  216.72    5.04
   2  -5  30   12.14    2.58
   2  -5  31    2.19    3.70
   2   4 -13   39.44    3.09
   2   5 -14    2.67    3.02
   2   8 -16  506.69    5.59
   2  13 -16  154.72    4.81
   3  -1  -6  989.83    8.78
   3   2 -12   51.24    2.52
   3   7 -17   28.19    2.52
   3  10 -18  248.40    3.96
   3  11 -18    2.23    3.60
   3  12 -18    4.85    2.73
   4  -6  18   19.09    4.39
   4  -6  19  171.73    5.72
   4  -6  20   34.57    3.90
   4  -6  21   28.26    3.77
   4  -6  22    0.02    3.44
   4  -6  23   37.47    4.06
   4  -6  24   60.06    4.28
   4  -6  25   60.39    4.99
   4  -1  -7   55.60    3.50
   4   1 -11   84.60    3.64
   4   3 -14  447.45    5.36
   4   6 -17  517.35    5.46
   4   8 -18   28.23    3.51
   5  -6  20    2.77    4.56
   5  -6  21   26.57    4.85
   5   2 -13   13.44    3.30
   5   6 -17    1.26    3.37
   5   7 -18  123.92    3.20
   6   0  -9   -0.75    3.39
   6   3 -14   88.19    3.01
   6   4 -15   62.53    3.93
   6   5 -16    4.46    3.38
   6   6 -17    6.82    2.61
   7  -3   2   68.00    5.22
   7   0  -7    5.96    4.31
   7   2 -11   32.97    3.90
  -4   8  21   17.29    4.58
  -4   8  22  103.29    4.63
  -4   8  23   31.34    4.06
  -4   8  24  202.29    4.98
  -4   8  25    6.23    3.67
  -4   9  19    2.04    3.78
  -4   9  20   84.77    4.29
  -4  10  18  225.47    6.86
  -4  10  19  125.64    4.91
  -3   3  16   63.84    3.60
  -3   3  17  408.16    5.38
  -3   3  32   43.16    2.91
  -3   3  33   15.59    3.81
  -3   4  12   81.59    4.42
  -2   0  16 3261.69   12.61
  -2   0  17   -1.60    2.26
  -2   0  31   12.62    2.51
  -2   0  32   27.28    3.61
  -2   0  33   -4.31    3.57
  -2   1  11 1752.93   10.31
  -1  -2  16  175.31    4.23
  -1  -2  31    7.39    2.54
  -1  -2  32   34.77    3.72
  -1  -2  33  502.44    5.89
  -1  13  -7    4.91    3.78
   0  -3  12  118.60    4.31
   0  -3  35    7.11    3.81
   0   3  -6 2771.16   16.68
   0   7 -10  765.40    7.39
   0   9 -11  623.97    6.88
   0  10 -11  441.87    6.59
   0  12 -11  176.71    4.96
   1  -4  11  855.50    8.62
   1   7 -13  129.34    3.90
   1  10 -14   18.32    3.49
   1  11 -14  152.18    4.32
   1  12 -14   53.34    3.83
   1  14 -13  185.97    5.22
   2  -5  13  878.68    8.76
   2  -5  32   34.68    3.81
   2  -1  -4 1694.45   13.89
   2   2 -10    3.04    3.36
   2   7 -15  164.38    4.16
   2   9 -16  137.83    3.23
   2  10 -16  232.62    4.54
   2  11 -16   -0.18    3.53
   2  12 -16    4.88    3.63
   3  -6  21    0.31    4.21
   3  -6  22   52.73    4.57
   3  -6  23   12.78    4.43
   3  -6  24  234.94    5.83
   3  -5   9 1137.20   14.34
   3  -3   0 1289.44   15.31
   3   0  -8  348.21    5.45
   3   1 -10  219.03    4.55
   3   3 -13  407.46    4.66
   3   4 -14   74.35    3.51
   3   5 -15 1069.92    7.13
   3   6 -16 1724.85    8.25
   3   8 -17  199.95    3.66
   3   9 -17   92.78    3.89
   4  -6  17  111.95    5.54
   4  -3  -1  172.64    5.93
   4   0  -9    2.09    3.18
   4   4 -15  203.11    3.52
   4   5 -16  275.67    4.00
   4   7 -17   44.61    3.49
   4   9 -18  112.74    4.06
   4  10 -18  254.51    5.07
   5  -6  18   -0.36    5.13
   5  -6  19    2.03    4.40
   5  -3  -1    1.40    3.96
   5  -1  -7  780.68    7.22
   5   0  -9    0.67    3.36
   5   1 -11   48.20    3.63
   5   3 -14   76.96    2.96
   5   4 -15    2.59    3.47
   5   5 -16  132.59    4.05
   5   8 -18   54.20    2.91
   5   9 -18   15.32    3.81
   6  -3   0  623.19    8.55
   6  -1  -6  125.35    4.30
   6   1 -10   20.81    3.46
   6   2 -12   78.18    3.83
   6   6 -16   92.73    4.44
   7   1  -9   33.11    3.97
   7   3 -12   53.98    4.17
  -4   7  22   43.84    4.00
  -4   7  23   81.02    4.36
  -4   7  24  128.97    4.51
  -4   7  25  140.79    4.61
  -4   7  26   20.25    4.06
  -4   7  27   25.46    4.20
  -4   8  19    1.81    3.77
  -4   8  20  206.47    4.97
  -4   9  17    3.15    4.50
  -4   9  18  113.80    4.65
  -4  10  17    3.81    3.96
  -4  11  17   91.95    5.34
  -3   2  21   81.86    3.85
  -3   2  22  258.11    4.65
  -3   2  23   -3.50    3.35
  -3   2  24  842.91    6.68
  -3   2  25   10.89    3.51
  -3   2  26   22.54    3.54
  -3   2  27    2.43    3.40
  -3   2  28   61.90    3.68
  -3   2  29   21.60    3.65
  -3   2  30   68.86    4.08
  -3   3  15   24.47    3.28
  -3   5   9  108.61    4.77
  -3   7   6 1392.87   14.95
  -2   0  15   -2.43    3.32
  -2   0  34  434.99    4.87
  -2   0  35    1.85    3.76
  -2   1  10   20.57    3.57
  -2   2   7  402.53    6.75
  -2   9  -2    2.65    4.93
  -2  12  -2   29.24    5.71
  -2  14  -1    1.77    4.58
  -1  -2  15  270.65    4.20
  -1  -2  34  224.67    4.67
  -1  -2  35   15.56    3.89
  -1  -1   9 2066.59   12.42
  -1   7  -6 3560.27   18.75
  -1   9  -7  428.22    6.70
  -1  12  -7   67.17    4.12
  -1  14  -6   23.33    4.97
   0  -4  21   25.25    3.71
   0  -4  22  916.41    7.12
   0  -4  23  609.14    6.16
   0  -4  24   29.26    3.62
   0  -4  25   15.88    3.58
   0  -4  26 1154.16    7.45
   0  -4  27  162.71    4.46
   0  -4  28  135.88    4.16
   0   6  -9  515.74    6.66
   0  11 -11  176.24    4.72
   0  14 -10  200.81    5.51
   1  -5  21   42.87    3.44
   1  -5  22   13.75    3.23
   1  -5  23    1.65    3.31
   1  -5  24   16.55    3.18
   1  -5  25   17.42    3.53
   1  -5  26   59.55    3.67
   1  -5  27   14.32    3.40
   1   3  -9  639.91    6.70
   1   4 -10  633.36    6.83
   1   5 -11 1089.13    8.13
   1   6 -12  428.85    5.52
   1   8 -13 1170.61    7.82
   1  13 -13   12.68    3.69
   2  -5  12  330.70    6.63
   2   1  -8 2552.19   13.10
   2   3 -11  745.02    6.90
   2   6 -14  124.38    4.00
   2   8 -15  482.65    5.42
   2  13 -15   -0.20    3.63
   3  -6  19   13.85    3.56
   3  -6  20  116.30    4.38
   3  -6  25  342.03    5.86
   3  -6  26   -0.62    3.67
   3  -6  27   12.65    3.65
   3  -6  28    0.56    3.72
   3  -2  -3  131.41    5.42
   3   7 -16   87.64    3.63
   3  10 -17    4.73    2.54
   3  11 -17   48.16    2.91
   3  12 -17   10.17    2.80
   4  -6  16  102.68    5.46
   4  -4   3  112.93    7.42
   4  -2  -4    4.97    3.10
   4   2 -12   66.87    4.01
   4   6 -16    7.83    3.42
   4   8 -17  151.10    4.13
   5  -6  17   13.52    5.33
   5  -4   3  141.09    6.12
   5  -2  -4  345.38    5.84
   5   2 -12  473.04    5.40
   5   6 -16    6.51    3.48
   5   7 -17    3.70    2.36
   5   8 -17   50.17    3.82
   6  -2  -3   35.01    3.71
   6   0  -8   30.50    3.57
   6   3 -13   27.97    2.64
   6   4 -14    8.07    3.47
   6   5 -15    0.80    3.53
   6   7 -16   84.27    4.38
   7  -3   3    4.26    4.83
   7  -2  -1   60.64    4.27
   7  -1  -4    2.53    3.66
   7   0  -6  208.02    5.12
   7   1  -8   11.70    3.68
   7   2 -10  130.52    4.37
  -4   6  25   85.06    4.33
  -4   6  26  103.60    4.50
  -4   6  27    3.88    3.73
  -4   6  28    7.24    4.09
  -4   7  20  373.83    5.95
  -4   7  21    2.82    3.67
  -4   8  18   22.60    3.99
  -4   9  16   22.51    4.90
  -4  10  16   41.02    4.40
  -4  11  16    1.56    3.97
  -3   2  19 1948.39    9.75
  -3   2  20  140.10    3.46
  -3   2  31    0.42    2.36
  -3   2  32   23.86    3.72
  -3   2  33   22.58    3.82
  -3   3  14  172.91    4.36
  -3   4  11   29.10    3.41
  -3   8   5   11.01    6.07
  -2  -1  22   67.34    3.52
  -2  -1  23  113.66    3.56
  -2  -1  24   83.80    3.55
  -2  -1  25   29.66    3.21
  -2  -1  26  353.70    4.85
  -2  -1  27    8.52    3.64
  -2  -1  28  231.43    4.38
  -2  -1  29  233.19    4.48
  -2  -1  30   27.29    3.64
  -2   0  14 2900.26   12.45
  -2   0  36  227.20    4.20
  -2  11  -2 1852.66   17.09
  -1  -2  14 1281.84    8.33
  -1  -2  36    5.79    3.84
  -1  10  -7 1311.77   10.54
  -1  11  -7   32.00    3.95
   0  -4  18 1553.31    9.20
   0  -4  19   14.97    3.84
   0  -4  20   16.50    2.47
   0  -4  29    2.90    2.32
   0  -4  30    0.54    3.45
   0  -4  31   29.02    3.64
   0  -3  11 1879.30   11.36
   0   4  -7  599.44    7.75
   0   5  -8 4358.55   17.79
   0   8 -10 1708.41   10.40
   0  13 -10  137.47    4.59
   1  -5  19    3.24    3.01
   1  -5  20   85.64    3.84
   1  -5  28   19.50    2.66
   1  -5  29   55.15    3.75
   1  -5  30    6.65    3.63
   1  -5  31   -1.83    3.65
   1  -4  10  393.12    6.68
   1   9 -13    2.65    3.57
   1  10 -13  140.31    4.45
   1  11 -13  128.33    4.31
   1  12 -13   30.55    3.75
   1  14 -12   35.18    4.43
   2  -4   6  704.23   12.77
   2   0  -6 1172.12   10.05
   2   4 -12   56.24    2.70
   2   5 -13   93.96    2.94
   2   9 -15 1727.66    8.83
   2  10 -15   13.93    3.70
   2  11 -15   33.83    3.77
   2  12 -15    0.72    3.62
   3  -6  17  182.53    5.58
   3  -6  18  147.71    4.81
   3  -6  29    9.04    3.76
   3   2 -11  387.80    4.72
   3   3 -12  420.68    5.38
   3   5 -14  201.86    4.39
   3   6 -15  626.30    5.85
   3   8 -16   95.45    3.89
   3  12 -16  290.96    5.50
   4  -6  15  141.73    6.53
   4  -1  -6  100.62    3.91
   4   1 -10  741.29    6.66
   4   3 -13  348.13    4.45
   4   4 -14   36.33    3.60
   4   5 -15 1634.56    8.14
   4   7 -16  409.72    5.08
   4   9 -17   -2.27    3.42
   4  10 -17    4.42    3.79
   4  11 -17  119.88    4.53
   5  -6  16    5.74    5.80
   5  -1  -6   20.61    3.61
   5   0  -8  298.08    4.92
   5   1 -10  659.73    6.47
   5   3 -13   26.05    2.46
   5   4 -14   69.40    3.77
   5   5 -15   59.37    3.70
   5   7 -16   -3.12    3.51
   5   9 -17    3.17    3.71
   6  -4   5   71.61    6.03
   6  -1  -5  193.88    4.77
   6   2 -11    2.82    3.45
   6   3 -12   17.77    3.52
   6   6 -15    6.02    3.70
   7   3 -11  130.11    4.65
  -4   6  21   23.03    3.93
  -4   6  22   20.81    3.83
  -4   6  23  196.45    4.99
  -4   6  24   11.04    2.82
  -4   7  18  112.45    4.51
  -4   7  19   25.55    3.70
  -4   8  17  152.94    4.93
  -4  10  15  251.08    7.02
  -4  11  15    3.39    5.01
  -3   2  17  619.50    6.37
  -3   2  18  713.58    6.12
  -3   2  34  120.69    3.49
  -3   3  13  409.94    5.81
  -3   6   7  437.01    8.18
  -2  -1  19 1433.50    8.22
  -2  -1  20  194.80    4.58
  -2  -1  21    6.22    2.32
  -2  -1  31 1019.33    6.64
  -2  -1  32   91.61    4.31
  -2  -1  33  482.94    5.65
  -2   0  13   -0.19    3.27
  -2   1   9  164.33    4.75
  -2  10  -2  698.49   11.66
  -1  -3  21   92.16    4.32
  -1  -3  22  103.18    3.96
  -1  -3  23  384.02    5.19
  -1  -3  24   -1.94    2.31
  -1  -3  25  531.76    5.03
  -1  -3  26  329.92    4.33
  -1  -3  27   49.09    2.85
  -1  -3  28   28.58    3.69
  -1  -3  29  326.78    4.99
  -1  -3  30   30.17    3.61
  -1  -3  31    5.81    3.54
  -1  -2  13  556.56    6.36
  -1   0   5   -5.89    4.16
  -1   5  -4    0.55    4.13
  -1   6  -5  525.96    8.34
  -1  13  -6    5.75    4.75
   0  -4  17  472.50    5.75
   0  -4  32    3.32    2.54
   0  -4  33   27.78    3.83
   0  -4  34   30.46    3.98
   0  -3  10  730.99    8.10
   0   2  -4  781.87   11.43
   0   9 -10  886.47    8.02
   0  11 -10 1460.50   10.22
   0  12 -10  249.21    5.36
   0  14  -9   57.17    4.38
   1  -5  17  270.69    5.14
   1  -5  18  314.54    4.64
   1  -5  32   38.99    3.99
   1  -5  33  287.84    5.32
   1   2  -7  244.80    5.29
   1   7 -12   44.91    3.43
   2  -6  23   25.27    3.67
   2  -6  24   31.41    3.67
   2  -6  25    1.66    3.36
   2  -6  26   17.43    3.72
   2  -6  27  101.24    4.34
   2  -5  11 1678.92   13.55
   2  -2  -1   18.11    4.64
   2   2  -9 3181.78   13.82
   2   7 -14 1042.71    6.86
   2  13 -14   60.46    4.24
   3  -6  16   56.74    4.72
   3  -1  -5    5.86    4.36
   3   1  -9  367.55    5.41
   3   4 -13  161.75    3.41
   3   7 -15    3.97    3.25
   3   9 -16    6.43    2.56
   3  10 -16    2.70    3.54
   3  11 -16    5.64    2.78
   4   0  -8 1409.32    9.17
   4   2 -11 2071.24   10.05
   4   6 -15  438.62    5.47
   4   8 -16  240.48    4.55
   5   2 -11   26.93    3.56
   5   6 -15  218.93    4.47
   5   8 -16   11.24    3.50
   6  -5  11  220.39   13.02
   6  -3   1   -0.26    4.33
   6  -2  -2  422.31    6.92
   6   0  -7   -0.73    3.42
   6   1  -9   14.65    2.53
   6   4 -13    2.57    2.38
   6   5 -14    5.07    2.67
   6   7 -15    4.28    3.85
   7  -2   0   29.16    4.05
   7  -1  -3   21.63    3.76
   7   0  -5    1.31    3.70
   7   1  -7    5.23    3.64
   7   2  -9    8.67    3.79
   7   3 -10    0.07    3.73
  -4   5  24   25.94    3.89
  -4   5  25    0.57    3.71
  -4   5  26   16.80    3.67
  -4   5  27   70.57    4.29
  -4   5  28   78.17    4.41
  -4   5  29  165.56    4.89
  -4   6  19  224.40    5.18
  -4   6  20   62.18    3.98
  -4   7  17   44.24    4.02
  -4   8  16  243.49    5.72
  -4   9  15   19.62    4.02
  -4  10  14   61.37    5.44
  -3   1  22  671.10    6.24
  -3   1  23   13.80    3.75
  -3   1  24  460.50    5.60
  -3   1  25  372.51    5.33
  -3   1  26   84.52    3.18
  -3   1  27  711.86    5.87
  -3   1  28   78.39    3.10
  -3   1  29   81.40    4.00
  -3   1  30    6.25    3.64
  -3   1  31    7.56    3.83
  -3   1  32   -4.60    3.89
  -3   2  16   66.67    3.63
  -3   4  10  431.07    6.42
  -3   5   8  460.48    7.66
  -2  -1  18   66.02    4.10
  -2  -1  34   37.88    3.05
  -2  -1  35   20.85    3.92
  -2   0  12 1152.71    8.81
  -2   2   6 1325.10   12.19
  -2   3   4 1429.46   14.73
  -2  13  -1    1.70    5.36
  -1  -3  19  191.42    4.73
  -1  -3  20 2058.62    9.60
  -1  -3  32  170.64    3.82
  -1  -3  33  101.12    4.22
  -1  -3  34  152.39    4.69
  -1  -2  12  360.57    5.65
  -1  -1   8  842.32    8.36
  -1   8  -6  573.18    7.78
  -1  12  -6   25.25    4.67
  -1  14  -5   25.30    5.16
   0  -4  16  119.81    4.14
   0  -4  35    6.44    2.80
   0   7  -9  101.93    4.14
   0  10 -10  777.95    7.58
   1  -5  16 1201.01    9.10
   1  -3   5   12.91    3.96
   1   6 -11  826.92    7.09
   1   8 -12  232.22    4.47
   1  12 -12  193.76    4.99
   1  13 -12    1.05    2.66
   2  -6  20  285.34    5.30
   2  -6  21  553.09    6.63
   2  -6  22   61.56    3.86
   2  -6  28   65.92    4.10
   2  -6  29   30.07    3.84
   2  -6  30   25.33    3.88
   2   5 -12  437.10    5.43
   2   6 -13  537.89    5.39
   2   8 -14  311.68    4.30
   2   9 -14  700.44    6.46
   2  11 -14  134.89    4.44
   2  12 -14   14.40    3.57
   3  -6  15    6.02    4.18
   3   0  -7   -0.26    3.27
   3   2 -10  221.38    4.61
   3   6 -14  960.56    6.93
   3   8 -15    1.49    3.38
   3  12 -15   27.09    3.92
   4  -6  14   13.50    5.03
   4  -2  -3   48.23    4.34
   4   3 -12  350.37    5.19
   4   4 -13  673.71    6.29
   4   5 -14  290.70    4.75
   4   7 -15   89.54    3.86
   4   9 -16   21.06    2.68
   4  10 -16   42.62    4.04
   4  11 -16   -1.10    4.00
   5  -6  15  207.63    9.53
   5  -3   0  301.75    6.94
   5  -2  -3   -0.70    3.27
   5   1  -9   34.46    3.75
   5   3 -12   69.31    3.90
   5   4 -13  184.86    4.43
   5   5 -14   48.85    3.83
   5   7 -15   47.60    3.78
   5   9 -16   12.29    2.69
   6   2 -10  393.69    5.40
   6   3 -11    4.90    3.53
   6   5 -13   21.33    3.94
   6   6 -14  138.28    4.41
   7  -3   4   20.00    4.92
   7   2  -8    1.53    3.71
   7   4 -11    7.93    2.73
  -4   5  21    2.40    3.63
  -4   5  22  145.72    4.36
  -4   5  23  227.42    4.34
  -4   6  18  760.13    7.75
  -4   7  16  405.87    6.52
  -4   8  15  277.29    5.97
  -4   9  14  167.96    6.30
  -4  11  14   77.20    5.88
  -3   1  20   54.23    3.80
  -3   1  21   30.25    3.72
  -3   1  33   15.16    2.80
  -3   1  34  112.82    4.64
  -3   2  15   86.22    3.77
  -3   3  12  432.75    6.00
  -2  -1  16  327.22    5.03
  -2  -1  17 1013.24    7.03
  -1  -3  17 1226.70    8.30
  -1  -3  18  942.78    6.88
  -1  -3  35    6.15    2.90
  -1   9  -6   19.05    4.45
  -1  11  -6  160.68    5.92
   0  -4  15   39.44    3.73
   0  13  -9    8.68    3.73
   1  -5  15    0.76    3.22
   1   1  -5   28.58    4.04
   1   3  -8 2562.72   13.37
   1   4  -9  102.88    4.23
   1   5 -10 1138.81    8.62
   1   9 -12  661.19    6.59
   1  10 -12  220.44    4.76
   1  11 -12    5.03    3.35
   1  14 -11    3.83    3.91
   2  -6  18  452.89    6.79
   2  -6  19   90.36    4.07
   2  -6  31   25.05    3.12
   2   1  -7 1809.96   11.70
   2   3 -10 2827.02   12.39
   2   4 -11  298.28    4.31
   2   7 -13   51.41    3.66
   2  10 -14  426.51    4.77
   2  13 -13    0.24    3.87
   3  -5   8   35.81    6.59
   3   3 -11  315.36    4.89
   3   4 -12   82.51    3.65
   3   5 -13 2427.51   10.40
   3   7 -14  171.70    4.21
   3   9 -15  332.69    4.45
   3  10 -15   30.82    3.62
   3  11 -15   81.61    3.08
   4  -3   0   47.06    4.71
   4   1  -9 1509.94    8.97
   4   6 -14  137.16    4.22
   4   8 -15  272.20    4.70
   5  -1  -5    2.69    3.35
   5   0  -7    2.45    3.46
   5   6 -14   -2.28    3.31
   5   8 -15  349.16    5.06
   5   9 -15   18.60    3.85
   6  -1  -4   23.37    3.72
   6   0  -6  127.29    4.43
   6   1  -8   83.68    4.06
   6   4 -12   11.28    2.53
   6   7 -14   11.37    3.87
   7  -2   1   20.62    4.22
   7  -1  -2   20.25    3.98
   7   0  -4  171.29    5.02
   7   1  -6    5.01    3.59
   7   3  -9   81.02    4.30
   7   4 -10   46.60    4.20
  -4   4  24    1.96    3.71
  -4   4  25  292.96    5.08
  -4   4  26  170.95    4.64
  -4   4  27   45.85    4.00
  -4   4  28   64.40    4.36
  -4   4  29   58.92    4.17
  -4   4  30   40.84    4.15
  -4   5  19   -2.35    3.49
  -4   5  20   72.04    4.00
  -4   6  17  520.35    6.70
  -4   7  15   92.65    5.26
  -4   8  14   83.15    5.30
  -4  10  13   32.78    6.08
  -3   1  18   20.57    3.47
  -3   1  19  525.48    5.51
  -3   2  14  417.62    5.78
  -3   4   9  113.41    5.06
  -2  -2  23  425.00    5.17
  -2  -2  24  598.82    5.83
  -2  -2  25   59.98    2.82
  -2  -2  26   92.86    3.01
  -2  -2  27   67.45    2.93
  -2  -2  28   15.43    2.53
  -2  -2  29   51.58    2.70
  -2  -2  30   80.42    3.08
  -2  -2  31    0.14    3.64
  -2  -2  32   50.82    3.88
  -2  -2  33    9.29    3.65
  -2  -1  15 1343.09    8.76
  -2   0  11    0.66    3.41
  -2   1   8 2626.00   14.55
  -2  14   0   17.72    5.12
  -1  -3  16 3515.41   13.55
  -1  -2  11 3021.64   14.00
  -1  10  -6   44.99    4.07
   0  -5  24   70.94    3.77
   0  -5  25  220.85    4.54
   0  -5  26    0.79    3.30
   0  -5  27  125.02    3.96
   0  -5  28   12.05    3.55
   0  -5  29   11.19    3.61
   0  -5  30   81.51    4.06
   0  -4  14 1913.06   11.06
   0  -3   9   47.18    4.26
   0   1  -2  790.94   15.57
   0   3  -5   43.41    4.26
   0   6  -8  190.88    5.04
   0   8  -9   41.40    3.91
   0   9  -9  210.72    5.25
   0  11  -9   56.17    4.13
   0  12  -9   11.84    3.67
   0  14  -8   20.40    4.10
   1  -5  14   73.94    3.95
   1   0  -3   -0.10    4.38
   1   7 -11 1142.25    8.18
   1  13 -11   28.96    3.70
   2  -6  17   10.57    4.30
   2  -5  10   50.10    4.79
   2   6 -12  767.53    6.74
   2   8 -13  313.26    5.07
   2  12 -13   43.52    3.81
   3  -6  14   36.78    4.77
   3  -2  -2   29.19    4.41
   3   1  -8 1680.40   10.26
   3   8 -14  405.46    5.31
   3  12 -14   10.39    3.72
   4  -1  -5   43.16    3.58
   4   0  -7   -0.83    3.23
   4   2 -10 1882.97    9.67
   4   3 -11  113.59    4.12
   4   5 -13    6.06    3.27
   4   9 -15   20.81    2.60
   4  10 -15  247.45    5.08
   4  11 -15    3.37    2.89
   5  -4   4   38.91    4.90
   5   2 -10  640.09    5.72
   5   3 -11 1628.98    8.90
   5   4 -12  137.19    4.25
   5   5 -13    7.51    3.77
   5   7 -14   -1.58    3.49
   6  -4   6  134.17    6.93
   6  -3   2   53.05    4.37
   6  -2  -1    1.89    3.66
   6   2  -9    7.00    3.52
   6   3 -10  247.47    4.95
   6   4 -11   67.33    3.91
   6   5 -12   70.81    4.10
   6   6 -13   -1.15    2.70
   7  -3   5    6.82    4.88
   7   2  -7  349.77    5.80
  -4   4  22    6.95    3.77
  -4   4  23  150.26    3.66
  -4   5  18  310.36    5.57
  -4   6  16    5.54    3.62
  -4   9  13  150.97    6.15
  -4  11  13  163.94    7.04
  -3   0  23   -7.32    3.61
  -3   0  24 1503.49    8.54
  -3   0  25  -11.82    4.48
  -3   0  26 1862.26    9.01
  -3   0  27   -4.44    2.73
  -3   0  28  255.98    4.06
  -3   0  29    1.30    2.46
  -3   0  30   98.50    3.39
  -3   0  31    1.19    3.75
  -3   0  32  290.78    5.21
  -3   0  33   -0.06    3.82
  -3   0  34    4.24    4.20
  -3   1  17  243.92    4.78
  -3   3  11  329.09    5.65
  -3   6   6   24.51    4.69
  -2  -2  20  291.22    4.84
  -2  -2  21   46.87    3.65
  -2  -2  22  111.74    3.07
  -2  -2  34    7.03    2.72
  -2  -2  35  456.87    6.21
  -2  12  -1   11.50    4.83
  -1  -4  24 1372.65    8.26
  -1  -4  25   50.15    4.37
  -1  -4  26 1306.24    8.02
  -1  -4  27  361.63    5.41
  -1  -4  28  187.69    4.69
  -1  -4  29  190.71    4.51
  -1  -4  30   76.57    3.97
  -1  -4  31   35.20    3.83
  -1  -3  15  222.84    4.70
  -1  -1   7  872.75    9.16
  -1   1   2  631.13   13.03
  -1   7  -5  533.49    8.12
  -1  13  -5  105.19    5.22
   0  -5  21  124.42    4.05
   0  -5  22   12.56    3.52
   0  -5  23   77.43    3.06
   0  -5  31   18.72    2.77
   0  -5  32   77.35    4.20
   0  -5  33   59.99    4.27
   0  -5  34    4.05    3.94
   0   4  -6  945.37   10.09
   0   5  -7  747.08    8.46
   0  10  -9  424.11    6.16
   0  13  -8    4.08    3.72
   1  -6  24    3.46    3.46
   1  -6  25    5.67    3.45
   1  -6  26  272.77    4.98
   1  -6  27   48.23    3.74
   1  -6  28   18.43    3.67
   1  -6  29   23.59    3.72
   1  -6  30    2.98    3.46
   1  -6  31    5.63    3.79
   1   6 -10   40.15    3.63
   1   8 -11    1.31    3.23
   1  11 -11    4.51    3.56
   1  12 -11   81.27    4.18
   1  14 -10   10.78    4.17
   2  -6  16   30.33    4.31
   2  -1  -3  161.91    5.61
   2   0  -5   -0.36    3.43
   2   2  -8  772.20    7.70
   2   5 -11   79.98    3.76
   2   9 -13  409.26    4.77
   2  10 -13    2.80    3.46
   2  11 -13   35.35    2.80
   2  13 -12    4.15    3.83
   3   0  -6 1514.15   10.76
   3   6 -13   51.50    2.79
   3   9 -14  368.60    5.41
   3  10 -14   79.98    4.02
   3  11 -14  294.40    5.33
   4  -6  13  114.27    7.22
   4   4 -12 2042.92    9.52
   4   7 -14   31.01    2.63
   4   8 -14   79.08    3.82
   5  -2  -2   66.41    3.87
   5   1  -8   57.27    3.69
   5   6 -13    3.75    3.40
   5   8 -14  221.45    4.68
   5   9 -14  176.93    4.74
   5  10 -14   41.85    4.23
   6  -1  -3   80.42    4.15
   6   0  -5    0.85    3.66
   6   1  -7  284.50    5.20
   6   6 -12   31.11    3.83
   6   7 -13   17.17    2.89
   7  -2   2  115.83    5.72
   7  -1  -1    2.92    3.71
   7   0  -3    2.74    3.82
   7   1  -5   43.14    3.99
   7   3  -8    4.21    3.97
   7   4  -9    9.18    3.97
  -4   3  25  156.93    4.53
  -4   3  26    0.65    3.67
  -4   3  27    3.34    3.76
  -4   3  28   35.60    3.94
  -4   3  29    1.70    3.94
  -4   3  30   27.93    4.05
  -4   3  31    7.58    3.91
  -4   4  20    4.20    3.59
  -4   4  21   11.56    2.58
  -4   5  17 1810.73   11.10
  -4   6  15  435.28    7.17
  -4   7  14   31.38    4.05
  -4   8  13  655.40    9.31
  -3   0  21   -1.48    3.62
  -3   0  22  570.36    5.99
  -3   1  16   61.08    3.65
  -3   2  13   38.23    3.55
  -3   5   7   24.66    3.72
  -3   7   5  940.36   15.02
  -2  -2  19  113.61    3.81
  -2  -1  14 2072.37   10.55
  -2   0  10  993.50    8.70
  -2   8  -1   54.02    6.04
  -1  -4  22  139.65    4.38
  -1  -4  23   75.38    3.09
  -1  -4  32   52.21    3.13
  -1  -4  33    9.42    2.70
  -1  -4  34   80.86    4.52
  -1  -4  35   66.04    4.43
  -1  -2  10  620.00    7.28
  -1  12  -5   17.24    4.73
  -1  14  -4    8.52    4.11
  -1  15  -3  452.14    8.47
   0  -5  20  263.14    4.81
   0  -4  13   44.67    2.95
   0  -2   5 3527.30   22.10
   0   7  -8   87.33    4.00
   0  14  -7   41.64    4.47
   1  -6  21    2.04    3.44
   1  -6  22  127.90    4.27
   1  -6  23  246.12    4.20
   1  -6  32   92.06    4.46
   1  -5  13  783.74    8.07
   1  -4   8 2668.69   17.87
   1   2  -6 3197.13   16.87
   1   9 -11 2212.82   10.58
   1  10 -11   42.89    3.88
   1  13 -10    7.38    3.78
   2   3  -9  273.07    5.08
   2   4 -10   44.47    3.53
   2   7 -12   47.03    3.73
   2  12 -12   72.28    4.18
   2  14 -11   12.53    4.12
   3  -7  25    6.52    4.73
   3  -7  26   45.94    5.16
   3  -7  27   63.44    5.48
   3  -1  -4 4775.06   20.33
   3   2  -9   43.43    2.79
   3   3 -10  115.43    3.93
   3   4 -11   26.92    3.26
   3   5 -12  360.55    4.53
   3   7 -13   -3.27    3.22
   3  12 -13    9.76    3.78
   3  13 -13  104.13    3.79
   4  -7  24   45.34    5.69
   4  -2  -2  121.07    5.02
   4   1  -8    1.63    2.29
   4   5 -12  332.64    4.95
   4   6 -13  419.83    4.83
   4   9 -14  155.08    3.65
   4  10 -14   58.55    3.31
   4  11 -14   70.72    3.38
   5  -6  14    4.65    8.91
   5  -3   1   19.06    3.73
   5  -1  -4   85.28    4.12
   5   0  -6  223.88    4.85
   5   2  -9 1475.31    8.72
   5   3 -10   86.95    4.09
   5   4 -11   51.31    3.98
   5   5 -12  739.53    6.62
   5   7 -13   21.44    3.77
   6   2  -8   92.64    4.01
   6   3  -9   62.41    4.02
   6   4 -10   38.73    3.73
   6   5 -11   -1.30    3.58
   6   7 -12    9.66    4.01
   7   2  -6    7.88    4.03
  -4   3  22  403.58    5.67
  -4   3  23  300.04    5.15
  -4   3  24   -0.01    2.56
  -4   4  19   67.72    4.07
  -4   5  16  268.94    5.73
  -4   9  12   84.56    5.84
  -4  10  12  743.14   11.87
  -3   0  19    2.19    3.55
  -3   0  20   58.73    3.79
  -3   1  15   13.96    3.34
  -3   2  12   47.17    3.73
  -3   3  10  126.69    4.33
  -3   4   8 1473.72   12.45
  -2  -3  27  650.09    6.34
  -2  -3  28  116.49    4.17
  -2  -3  29   12.84    3.62
  -2  -3  30  146.00    4.53
  -2  -3  31  262.86    5.04
  -2  -3  32    4.43    3.80
  -2  -2  18    2.62    2.20
  -2  -1  13 2728.20   12.56
  -2   1   7 1890.66   13.31
  -2   2   5   48.37    4.32
  -2  11  -1    2.99    4.81
  -2  13   0   15.24    5.77
  -1  -4  20   54.16    3.72
  -1  -4  21  330.36    4.55
  -1  -3  14 2057.38   10.69
  -1   8  -5   45.44    3.99
  -1  11  -5  188.58    6.20
   0  -5  18   11.24    3.67
   0  -5  19  197.01    3.85
   0  -4  12   33.94    4.18
   0  -3   8 3445.29   18.04
   0   8  -8  914.45    8.63
   0  11  -8   57.52    4.14
   0  12  -8    5.10    3.83
   0  15  -6   96.43    5.41
   1  -6  20    2.20    3.37
   1   3  -7 4581.46   18.68
   1   4  -8   26.06    3.81
   1   5  -9 1813.17   10.56
   1   7 -10  291.14    5.12
   1  12 -10    2.80    3.66
   1  14  -9  255.78    5.68
   2  -6  15    4.39    3.28
   2   6 -11  107.85    4.01
   2   8 -12    3.29    2.63
   2   9 -12  247.18    4.83
   2  10 -12  122.60    4.20
   2  11 -12   79.10    4.19
   3  -7  22  242.35    6.69
   3  -7  23  149.80    5.11
   3  -7  24  158.41    5.28
   3  -6  13  157.23    6.12
   3  -3   1   25.71    4.90
   3   6 -12   87.15    3.94
   3   8 -13   44.43    2.87
   3   9 -13   30.05    3.93
   3  10 -13    5.54    3.74
   3  11 -13    5.00    3.87
   3  13 -12  226.65    5.59
   4  -7  22    1.66    5.05
   4  -7  23  179.32    6.59
   4  -1  -4  271.24    5.46
   4   0  -6 2191.81   11.81
   4   2  -9  601.25    5.84
   4   3 -10  112.52    4.12
   4   4 -11  601.40    6.30
   4   7 -13   17.89    2.53
   4   8 -13  632.61    6.22
   4  11 -13  143.35    4.97
   5   1  -7  729.44    6.92
   5   6 -12   79.25    4.07
   5   8 -13  196.86    3.82
   5   9 -13  345.67    5.34
   5  10 -13   51.15    4.26
   6  -3   3  489.57    8.61
   6  -2   0   16.73    3.88
   6   1  -6  121.23    4.31
   6   6 -11   20.71    3.91
   6   8 -12  206.23    5.04
   7  -3   6   61.88    5.62
   7  -2   3    1.14    4.92
   7  -1   0   72.64    4.53
   7   0  -2    4.07    3.92
   7   1  -4    1.60    3.89
   7   3  -7   10.47    3.94
   7   4  -8   41.14    4.38
  -4   2  26    2.76    3.79
  -4   2  27   -4.57    3.57
  -4   2  28    9.34    3.81
  -4   2  29    4.58    3.79
  -4   2  30   22.47    4.13
  -4   2  31   12.23    4.16
  -4   2  32  307.05    5.73
  -4   3  21  134.18    4.31
  -4   4  18   95.82    4.55
  -4   6  14  140.21    5.10
  -4   7  13   15.94    4.05
  -4   8  12   54.98    5.20
  -4  11  12   10.57    6.21
  -3  -1  24  443.91    5.72
  -3  -1  25  351.85    5.40
  -3  -1  26   97.55    4.23
  -3  -1  27  677.01    5.86
  -3  -1  28   75.85    3.27
  -3  -1  29   76.50    3.38
  -3  -1  30    7.26    2.75
  -3  -1  31    2.12    2.77
  -3  -1  32    0.18    2.70
  -3  -1  33   15.01    4.09
  -3  -1  34   98.37    4.48
  -3   0  18  143.08    4.34
  -2  -3  23  135.32    4.07
  -2  -3  24   11.61    3.40
  -2  -3  25   31.43    2.86
  -2  -3  26  571.21    5.46
  -2  -3  33   83.09    3.37
  -2  -3  34   34.43    4.11
  -2  -3  35  111.43    4.70
  -2  -2  17    1.00    2.27
  -2   0   9   -0.78    3.61
  -2   9  -1  100.69    6.78
  -2  10  -1  199.19    8.01
  -2  14   1    3.73    6.10
  -1  -4  19   48.83    2.79
  -1  -3  13  225.61    4.87
  -1  -2   9  606.97    7.50
  -1   9  -5   17.37    3.94
  -1  10  -5  755.32    8.65
  -1  13  -4   16.61    4.23
   0  -5  17  518.05    6.24
   0   6  -7  350.62    6.11
   0   9  -8    8.62    3.81
   0  10  -8  172.37    4.84
   0  13  -7  133.61    4.61
   1  -6  19  110.93    4.23
   1  -5  12  737.83    8.29
   1   8 -10  261.79    4.86
   1   9 -10  233.40    5.16
   1  10 -10  468.68    6.12
   1  11 -10   32.89    3.89
   2  -7  25   61.33    4.17
   2  -7  26    4.06    3.77
   2  -7  27    8.31    3.80
   2  -7  28    4.88    4.05
   2  -7  29    8.42    4.08
   2  -7  30   99.81    4.62
   2  -5   9  448.19    8.93
   2   1  -6 1214.05   10.15
   2  13 -11   14.09    2.85
   2  14 -10    3.19    4.02
   3  -7  21  368.54    6.82
   3   1  -7 2194.28   11.97
   3   5 -11  549.46    6.02
   3   7 -12   34.54    3.60
   3  12 -12   62.94    4.37
   4  -7  21  139.71    6.08
   4  -4   4 1157.66   17.00
   4  -3   1  296.88    7.95
   4   6 -12   17.61    3.43
   4   9 -13  148.44    3.67
   4  10 -13   30.73    3.17
   5  -2  -1  150.92    4.83
   5   0  -5    2.71    3.50
   5   2  -8    2.38    3.72
   5   4 -10   65.13    4.02
   5   5 -11  509.13    5.88
   5   7 -12  351.68    5.34
   6  -4   7   -0.12    5.40
   6  -1  -2   61.51    4.02
   6   0  -4  129.47    4.39
   6   2  -7  394.68    5.81
   6   3  -8   15.06    3.78
   6   4  -9   43.02    3.89
   6   5 -10   32.49    3.65
   6   7 -11   36.52    4.22
   7   2  -5  234.87    5.36
   7   5  -8    6.72    4.16
  -4   2  23   34.23    3.73
  -4   2  24    5.81    3.68
  -4   2  25    2.96    2.61
  -4   3  19  391.63    5.94
  -4   3  20   12.27    2.74
  -4   4  17  263.42    5.37
  -4   5  15 1639.61   11.00
  -3  -1  22  649.00    6.40
  -3  -1  23   40.02    4.08
  -3   0  17   -1.95    3.54
  -3   1  14  205.18    4.07
  -3   2  11  406.89    6.17
  -3   3   9  760.64    8.44
  -2  -3  21   20.57    3.49
  -2  -3  22  263.88    4.70
  -2  -2  16    4.21    2.23
  -2  -1  12 1649.86   10.02
  -2   3   3  398.81    9.76
  -1  -5  28  159.58    4.54
  -1  -5  29  108.86    4.58
  -1  -5  30   11.21    3.82
  -1  -5  31    3.39    3.81
  -1  -5  32   29.82    4.07
  -1  -4  17   24.92    3.51
  -1  -4  18   80.68    3.08
  -1  -1   6  494.65    7.44
  -1  14  -3  138.99    5.43
  -1  15  -2    0.37    5.31
   0  -6  26  176.14    4.55
   0  -6  27   -0.51    3.61
   0  -6  28   11.17    3.69
   0  -6  29   29.61    3.83
   0  -6  30   19.13    4.00
   0  -6  31  269.35    5.23
   0  -6  32   81.14    4.37
   0  -6  33  101.36    4.76
   0  -5  16  695.80    7.08
   0  -4  11 3186.36   15.49
   0  -1   2  752.48   16.57
   0  12  -7   49.00    5.03
   0  14  -6   27.57    4.32
   0  15  -5   35.64    5.75
   1  -6  18  218.62    5.15
   1   6  -9  792.41    7.57
   1  13  -9   12.56    4.13
   1  14  -8    5.88    4.10
   2  -7  22    0.95    4.54
   2  -7  23  267.43    5.55
   2  -7  24    0.72    3.79
   2  -6  14  248.06    5.77
   2   2  -7  404.24    6.28
   2   4  -9  944.81    7.96
   2   5 -10  440.14    5.27
   2   7 -11  648.41    5.91
   2   8 -11  218.24    4.86
   2  11 -11  612.74    6.37
   2  12 -11   56.47    3.17
   3  -7  20  321.82    6.50
   3   2  -8   49.20    3.66
   3   3  -9  728.61    7.00
   3   4 -10  419.00    5.47
   3   8 -12  182.45    4.42
   3   9 -12   16.03    3.99
   3  10 -12   20.70    3.84
   3  11 -12    7.76    3.82
   3  13 -11    6.14    4.12
   4  -7  20    8.92    4.86
   4  -6  12 1217.03   19.27
   4   1  -7   54.95    2.85
   4   2  -8  325.02    5.14
   4   4 -10 1591.01    9.32
   4   5 -11   18.18    2.57
   4   7 -12  215.69    4.58
   4   8 -12   53.79    3.94
   4  11 -12    9.75    4.10
   4  12 -12   17.98    3.22
   5  -5   9  101.31   10.09
   5  -4   5   25.17    5.59
   5  -1  -3    5.06    3.55
   5   3  -9  350.53    4.78
   5   6 -11  292.80    5.07
   5   8 -12    5.05    2.72
   5   9 -12   70.04    4.22
   5  10 -12   20.32    4.02
   6  -2   1  564.10    8.13
   6   1  -5  193.54    5.01
   6   6 -10   35.42    4.04
   6   8 -11   55.26    3.36
   7  -3   7   38.19    5.57
   7  -1   1    0.99    3.94
   7   0  -1    1.66    3.75
   7   1  -3   19.74    4.15
   7   3  -6    1.90    2.91
   7   4  -7   41.61    3.25
  -4   1  28  264.63    5.27
  -4   1  29    8.87    4.08
  -4   1  30   74.26    4.37
  -4   1  31  129.99    4.69
  -4   1  32   36.49    4.29
  -4   2  22   47.86    3.88
  -4   3  18  614.36    6.87
  -4   4  16  253.93    5.35
  -4   5  14  268.15    5.82
  -4   6  13  433.02    6.98
  -4   7  12  210.39    5.80
  -4   9  11    8.41    5.96
  -4  12  12   22.60    8.55
  -3  -1  21   28.62    3.73
  -3   0  16  592.35    6.29
  -3   1  13  113.98    4.22
  -3   5   6  442.21    8.95
  -2  -3  20  270.98    4.83
  -2  -2  15  735.84    6.44
  -2  -1  11 1708.78   10.77
  -2  12   0   -0.68    5.61
  -1  -5  24    1.32    3.78
  -1  -5  25  356.24    5.49
  -1  -5  26  245.41    4.26
  -1  -5  27    3.79    2.72
  -1  -5  33   41.50    3.08
  -1  -5  34   68.89    3.47
  -1  -3  12  467.14    5.76
  -1   5  -3  536.80   10.43
  -1  12  -4   61.61    4.45
   0  -6  23    1.76    3.40
   0  -6  24   28.12    3.71
   0  -6  25   31.20    3.72
   0   5  -6  123.53    4.74
   0   7  -7   32.96    3.95
   1  -6  17  552.86    6.80
   1  -5  11   57.84    3.86
   1   1  -4 1549.87   14.19
   1   5  -8   51.28    3.99
   1   7  -9    0.29    3.29
   1  12  -9   49.75    4.18
   2  -7  21  414.80    6.39
   2  -4   5   25.33    6.71
   2   0  -4 6156.87   25.00
   2   3  -8  807.06    7.45
   2   6 -10  125.31    4.24
   2   9 -11   71.22    3.11
   2  10 -11   18.43    2.53
   2  13 -10   94.37    4.47
   2  14  -9   26.00    4.26
   3  -7  19   47.75    4.25
   3  -6  12  269.73    7.62
   3  -2  -1 1649.56   15.14
   3   0  -5    0.09    2.58
   3   6 -11   24.52    2.71
   3  12 -11   35.32    4.33
   4  -7  19    4.91    4.70
   4   0  -5    2.20    3.39
   4   3  -9   60.89    3.01
   4   6 -11   26.00    3.52
   4   9 -12   71.70    3.19
   4  10 -12  680.85    6.23
   5  -3   2   56.86    4.44
   5   1  -6   20.40    3.54
   5   5 -10  193.75    4.73
   5   7 -11  230.63    4.77
   6  -5  12   60.42    9.21
   6  -3   4  298.65    7.33
   6  -1  -1  106.48    4.59
   6   0  -3   -1.52    3.52
   6   2  -6    6.08    3.81
   6   3  -7  121.97    4.47
   6   4  -8    8.39    3.70
   6   5  -9  109.98    4.38
   6   7 -10    2.66    3.89
   6   8 -10  144.14    4.91
   7  -2   4  176.72    6.21
   7   2  -4   43.64    4.29
   7   3  -5   11.95    4.34
   7   4  -6   29.46    4.26
   7   5  -7   22.33    4.08
  -4   1  25   22.60    3.87
  -4   1  26   52.14    4.14
  -4   1  27   29.80    2.95
  -4   2  20  252.17    5.18
  -4   2  21   32.66    2.69
  -4   3  17  156.47    4.70
  -4   4  15  200.11    5.24
  -4   8  11   58.96    5.26
  -4  10  11   44.38    5.69
  -3  -2  26   18.79    3.77
  -3  -2  27    0.92    3.55
  -3  -2  28   44.31    4.00
  -3  -2  29   19.45    2.89
  -3  -2  30   67.03    3.22
  -3  -2  31    5.70    2.70
  -3  -2  32   31.34    3.03
  -3  -2  33   21.31    3.08
  -3  -2  34  107.99    3.80
  -3  -1  19  524.76    6.07
  -3  -1  20   53.25    2.94
  -3   0  15    2.06    3.23
  -3   4   7   41.02    4.81
  -3   6   5  176.57    7.71
  -3  13   6   32.62    9.70
  -2  -4  27  127.51    4.53
  -2  -4  28  155.70    4.51
  -2  -4  29  643.02    6.64
  -2  -4  30  426.18    5.89
  -2  -4  31   11.41    4.01
  -2  -4  32  125.18    4.65
  -2  -4  33    8.25    4.10
  -2  -4  34   46.29    4.51
  -2  -3  19   45.29    2.70
  -2  -2  14    0.87    3.50
  -2   1   6 1156.53   11.25
  -1  -5  22   -4.21    3.83
  -1  -5  23  362.33    4.75
  -1  -4  16  130.98    3.46
  -1  -2   8 2471.72   14.52
  -1   7  -4 1387.71   12.95
  -1  11  -4  318.86    7.09
  -1  13  -3   64.40    5.91
   0  -6  22    4.66    3.45
   0  -5  15 1722.05   10.73
   0  -3   7    5.42    2.75
   0   4  -5 4949.14   23.02
   0   8  -7 1993.56   12.29
   0   9  -7  249.28    5.65
   0  10  -7  160.64    4.91
   0  11  -7   10.55    3.84
   0  13  -6    4.72    4.04
   1  -7  25   10.76    3.88
   1  -7  26  195.84    5.01
   1  -7  27   83.44    4.52
   1  -7  28   10.86    3.96
   1  -7  29   34.64    4.24
   1  -7  30   -2.05    4.20
   1  -7  31    2.89    4.12
   1  -6  16   50.50    4.05
   1  -4   7  624.86    9.85
   1  -3   4    4.98    4.65
   1   8  -9    3.58    3.57
   1   9  -9 1363.67    9.25
   1  10  -9   40.23    3.83
   1  11  -9  213.10    5.31
   1  13  -8   37.27    4.37
   2  -7  20  179.15    5.30
   2  -6  13  102.61    4.51
   2   7 -10  723.71    6.99
   2  12 -10   97.65    4.43
   3  -7  18  123.60    5.66
   3  -1  -3   96.08    4.69
   3   1  -6  941.32    8.61
   3   5 -10   41.51    3.66
   3   7 -11    2.59    2.48
   3   8 -11   79.50    4.00
   3   9 -11 1224.69    8.33
   3  10 -11   44.51    4.04
   3  11 -11   38.17    4.07
   3  13 -10   68.79    4.91
   4  -2  -1   27.78    3.84
   4  -1  -3   11.42    3.50
   4   5 -10   56.76    3.84
   4   7 -11   46.78    3.88
   4  11 -11    1.21    3.98
   4  12 -11   49.64    3.28
   5   0  -4   98.31    4.36
   5   2  -7    1.41    2.48
   5   3  -8 1343.51    8.75
   5   4  -9    0.68    2.52
   5   6 -10   50.47    4.06
   5   8 -11   72.89    3.27
   5   9 -11   63.41    3.22
   5  10 -11    9.37    3.05
   6   1  -4   24.29    3.98
   6   6  -9  194.74    4.80
   7  -1   2   11.24    4.10
   7   0   0   18.53    4.22
   7   1  -2   21.12    3.93
  -5   7  23   17.94    4.68
  -4   0  31    0.33    4.23
  -4   0  32   10.13    4.51
  -4   1  23  159.06    4.43
  -4   1  24    6.34    2.79
  -4   2  19   99.66    4.33
  -4   3  16   46.25    4.11
  -4   5  13    6.18    3.74
  -4   6  12   15.54    4.02
  -4   7  11   44.90    5.24
  -4  11  11    2.75    7.19
  -3  -2  23   -1.98    3.96
  -3  -2  24  784.01    6.82
  -3  -2  25   11.39    2.76
  -3  -1  18   21.03    3.78
  -3   1  12   13.77    3.55
  -3   2  10  217.17    4.56
  -3   3   8  162.85    5.58
  -2  -4  24   14.36    3.78
  -2  -4  25   16.39    3.87
  -2  -4  26   25.26    2.92
  -2  -3  18   78.84    3.04
  -2  13   1    5.31    5.97
  -1  -5  21  435.79    5.82
  -1  -4  15  124.46    4.24
  -1  -3  11  443.75    5.96
  -1   8  -4  406.74    7.81
  -1  10  -4  456.40    8.06
  -1  14  -2   60.92    5.86
  -1  15  -1    7.56    5.69
   0  -6  20  436.42    5.88
   0  -6  21  476.60    5.42
   0  -5  14   58.54    4.05
   0  -4  10  124.74    5.08
   0  -2   4  766.36   12.40
   0   3  -4 5380.17   27.16
   0  12  -6  176.08    5.30
   0  14  -5    4.61    4.24
   0  15  -4   84.61    5.51
   1  -7  23    7.82    3.71
   1  -7  24  117.39    4.64
   1  -6  15  139.87    4.74
   1   2  -5    7.68    3.48
   1   3  -6  365.35    6.52
   1   4  -7 3252.14   15.46
   1   6  -8  262.11    5.41
   1  12  -8   10.29    3.99
   1  14  -7    4.37    4.21
   2  -7  19  132.24    4.96
   2  -2   0   24.98    5.36
   2  -1  -2 1701.10   16.10
   2   5  -9   75.30    3.06
   2   8 -10    1.77    3.55
   2   9 -10  181.63    4.84
   2  10 -10    6.75    3.63
   2  11 -10   84.88    3.34
   2  13  -9   23.33    4.21
   2  14  -8    8.97    4.52
   3   2  -7  859.43    8.05
   3   3  -8  164.94    4.67
   3   4  -9  108.25    3.19
   3   6 -10  163.56    4.55
   3  12 -10   20.89    4.35
   4  -7  18  109.81    6.13
   4   1  -6   94.64    3.28
   4   2  -7   12.57    3.45
   4   3  -8  489.09    6.06
   4   4  -9  507.91    6.01
   4   6 -10  355.03    5.23
   4   8 -11   54.70    3.02
   4   9 -11    9.43    2.56
   4  10 -11   39.29    3.17
   4  12 -10   45.18    4.57
   5  -2   0  288.90    6.03
   5  -1  -2    9.06    3.67
   5   5  -9  937.16    7.52
   5   7 -10   59.85    4.15
   5   8 -10    4.70    3.95
   5  10 -10    3.32    4.03
   6  -4   8   28.85    5.97
   6  -2   2  171.48    6.13
   6   0  -2  125.78    4.55
   6   2  -5    3.64    3.69
   6   3  -6   12.16    3.88
   6   4  -7    5.68    3.75
   6   5  -8   22.57    3.11
   6   7  -9   -1.68    2.94
   6   8  -9    3.70    4.30
   7  -3   8    4.35    5.35
   7  -2   5   10.37    5.43
   7   2  -3   10.19    4.00
   7   3  -4  274.40    5.93
   7   4  -5   51.74    4.54
   7   5  -6    5.10    4.24
  -5   5  25   10.47    4.50
  -5   5  26    3.16    4.33
  -5   6  23   15.58    4.47
  -5   6  24   37.61    4.50
  -5   7  22   25.29    4.51
  -5   8  21    4.67    5.87
  -4   0  26   44.70    4.15
  -4   0  27    0.65    4.02
  -4   0  28  208.82    5.08
  -4   0  29    1.84    2.91
  -4   0  30  318.45    4.83
  -4   1  21  785.43    7.19
  -4   1  22   50.42    2.93
  -4   2  18  129.05    4.56
  -4   4  14   31.65    4.01
  -3  -2  22  270.64    4.92
  -3  -1  17  238.42    4.87
  -3   0  14   77.18    3.98
  -2  -4  22   53.30    3.85
  -2  -4  23   34.51    2.73
  -2  -3  17   10.81    2.38
  -2  -2  13 3425.14   14.02
  -2  -1  10   18.66    2.75
  -2   2   4  353.47    8.11
  -2  11   0  340.96    9.01
  -2  14   2   95.98    6.75
  -1  -5  19 1125.52    8.16
  -1  -5  20   13.36    2.70
  -1  -4  14  104.68    4.37
  -1   9  -4  874.86    9.68
   0  -6  19  169.02    4.42
   0   6  -6  466.74    7.25
   1  -7  21   90.65    4.25
   1  -7  22   22.55    3.73
   1  -5  10  584.41    8.39
   1  11  -8 1154.63    9.08
   1  13  -7  187.44    5.43
   2  -7  18  842.17    8.86
   2  -5   8   84.17    6.38
   2   1  -5 2219.16   13.95
   2   4  -8 1875.36   11.00
   2   6  -9 1169.03    8.43
   2  12  -9   31.03    4.03
   3  -7  17   50.21    4.43
   3   7 -10   18.40    3.73
   3  10 -10    4.26    3.90
   3  11 -10   20.47    3.98
   3  13  -9   24.11    4.73
   4   0  -4    8.92    3.45
   4   7 -10  853.89    7.08
   4  10 -10    7.15    4.11
   4  11 -10  186.41    5.03
   5   1  -5    3.99    2.54
   5   2  -6  495.45    6.19
   5   3  -7    6.35    3.88
   5   4  -8    6.96    3.72
   5   6  -9   12.14    3.71
   5   9 -10  211.97    4.30
   6  -3   5   25.51    5.19
   6  -1   0    1.31    3.74
   6   6  -8    3.36    2.95
   6   7  -8   14.70    4.18
   7  -1   3   28.58    5.16
   7   0   1    1.76    4.94
   7   1  -1    4.55    4.12
   7   5  -5    7.22    4.06
  -5   4  26    0.50    4.34
  -5   4  27   -3.01    4.68
  -5   5  24  128.80    5.18
  -5   6  22   56.06    4.83
  -5   7  21   52.60    5.07
  -5   8  20  190.81    7.34
  -4   0  24   -0.52    4.00
  -4   0  25    2.01    2.63
  -4   1  20  561.63    6.44
  -4   2  17  332.18    5.66
  -4   3  15  953.53    8.47
  -4   5  12  318.21    6.27
  -4   6  11   30.57    5.16
  -4   9  10  155.38    7.95
  -3  -3  27   12.63    3.84
  -3  -3  28   75.78    4.27
  -3  -3  29  109.67    4.44
  -3  -3  30   15.12    2.90
  -3  -3  31    1.45    2.81
  -3  -3  32   42.03    3.22
  -3  -3  33    7.11    2.88
  -3  -2  20  139.28    4.54
  -3  -2  21   75.52    3.19
  -3  -1  16   61.47    3.96
  -3   0  13    0.85    3.66
  -3   1  11  920.41    8.52
  -3   2   9   40.52    3.91
  -2  -4  21  730.28    6.65
  -2  -3  16   23.53    2.48
  -2  -2  12 1169.31    9.03
  -1  -6  26    2.21    3.77
  -1  -6  27  104.38    4.40
  -1  -6  28   50.18    4.08
  -1  -6  29   22.21    2.96
  -1  -6  30  181.15    4.16
  -1  -6  31   48.70    3.39
  -1  -6  32    3.91    2.82
  -1  -6  33  262.86    4.93
  -1  -5  18   18.84    3.68
  -1  -3  10  123.08    4.72
  -1  -1   5   25.02    3.26
  -1   0   3    0.97    4.80
  -1  12  -3  178.65    5.72
   0  -7  28    7.60    3.96
   0  -7  29   14.58    4.13
   0  -7  30   25.07    4.13
   0  -7  31   77.12    4.71
   0  -7  32   94.17    5.08
   0  -6  18    9.22    3.65
   0  -5  13  513.66    6.89
   0   7  -6    5.28    3.59
   0  11  -6    1.66    3.89
   0  13  -5    7.60    4.20
   0  14  -4  116.78    5.35
   0  15  -3   55.06    5.94
   1  -7  20   11.52    3.86
   1  -6  14  397.86    6.51
   1   5  -7   85.08    4.55
   1   7  -8  176.64    4.76
   1   8  -8  197.22    4.78
   1   9  -8  698.36    7.25
   1  10  -8   32.09    4.06
   1  14  -6  175.61    5.24
   2  -7  17   30.13    4.85
   2  -6  12    3.08    3.48
   2   2  -6 1219.99    9.89
   2   3  -7  721.77    7.30
   2   7  -9  116.13    4.40
   2  10  -9   13.04    3.60
   2  11  -9  139.75    4.55
   2  13  -8    5.87    4.15
   3  -8  26    1.78    5.67
   3  -6  11  266.79    8.76
   3   0  -4 3677.15   17.36
   3   5  -9   98.32    3.14
   3   8 -10   92.06    3.24
   3   9 -10  136.01    3.69
   3  12  -9   58.48    4.49
   4  -7  17    2.43    5.50
   4  -3   2  796.60   11.50
   4   5  -9   -3.19    2.52
   4   8 -10   18.43    2.78
   4   9 -10  149.98    3.72
   4  12  -9   76.08    4.83
   5  -4   6    0.37    6.03
   5  -3   3   32.05    5.06
   5   0  -3    0.45    3.74
   5   5  -8    3.07    4.01
   5   7  -9    2.35    3.63
   5   8  -9    1.80    4.02
   5   9  -9   67.52    4.59
   5  10  -9    3.08    4.03
   6   1  -3   85.42    4.28
   6   2  -4    3.68    3.93
   6   3  -5  337.25    5.73
   6   4  -6  136.17    4.71
   6   5  -7   38.55    3.02
   6   8  -8    5.38    3.04
   7  -2   6   -0.72    5.26
   7   2  -2   64.45    4.78
   7   3  -3    6.96    4.43
   7   4  -4    1.18    4.20
  -5   3  28   31.21    4.81
  -5   4  24   31.98    4.58
  -5   4  25  346.34    6.19
  -5   5  22    2.28    4.44
  -5   5  23  159.65    5.42
  -5   6  21   48.97    4.76
  -5   7  20  302.30    6.67
  -4  -1  28  264.50    5.57
  -4  -1  29   12.03    4.24
  -4  -1  30   79.24    4.65
  -4  -1  31   98.01    4.90
  -4  -1  32   14.71    4.77
  -4   0  22  100.54    4.36
  -4   0  23    1.85    3.96
  -4   1  19    9.64    3.84
  -4   2  16  155.34    4.85
  -4   3  14  429.34    6.72
  -4   4  13  664.50    7.94
  -4   8  10   24.40    5.16
  -4  10  10    8.84    7.04
  -3  -3  25   -0.32    3.82
  -3  -3  26  150.49    3.69
  -3  -2  19 1778.45    9.93
  -2  -5  27   26.82    4.06
  -2  -5  28   36.86    4.13
  -2  -5  29   70.73    4.67
  -2  -5  30   69.74    3.46
  -2  -5  31   24.87    3.10
  -2  -5  32   35.38    3.24
  -2  -5  33  148.07    4.08
  -2  -4  19  800.87    7.08
  -2  -4  20    1.52    2.52
  -2  -3  15    3.09    3.29
  -2  -1   9  156.18    5.08
  -2   0   7   -0.32    2.69
  -2   7   0   46.44    7.63
  -2  10   0 1122.92   14.70
  -1  -6  24   66.17    4.07
  -1  -6  25    7.26    3.98
  -1  -5  17   77.28    4.08
  -1  -4  13  176.41    4.86
  -1  -2   7  230.84    5.21
  -1   6  -3  139.93    6.42
  -1  11  -3   25.65    5.10
  -1  13  -2   52.82    4.88
  -1  14  -1   27.09    5.74
  -1  15   0   28.62    6.15
   0  -7  25  403.19    5.94
   0  -7  26  167.78    5.19
   0  -7  27   13.43    2.97
   0  -6  17 2116.40   11.41
   0  -4   9    1.17    3.60
   0  -3   6 2346.17   17.05
   0   5  -5  224.33    6.21
   0   8  -6  141.00    4.83
   0   9  -6 2254.93   13.12
   0  10  -6    9.13    3.97
   0  12  -5  179.48    6.06
   1  -7  19   39.09    3.99
   1  12  -7   42.73    4.28
   2  -8  26   60.75    4.67
   2  -8  27    2.54    4.34
   2  -8  28  191.77    5.73
   2   5  -8  314.87    5.31
   2   8  -9   53.17    4.19
   2   9  -9  293.50    5.55
   2  12  -8  101.24    4.59
   2  14  -7   77.32    3.82
   3  -8  24    7.37    5.32
   3  -8  25   28.53    4.64
   3  -7  16  276.79    7.37
   3   1  -5    7.89    3.91
   3   3  -7  380.37    5.78
   3   4  -8 1329.71    8.52
   3   6  -9  208.86    4.87
   3  11  -9   11.37    4.12
   3  13  -8   23.57    4.42
   4  -2   0  676.67    9.36
   4  -1  -2   90.24    4.32
   4   1  -5   43.61    3.84
   4   2  -6 1288.88    9.04
   4   3  -7   20.79    3.60
   4   4  -8    7.13    2.61
   4   6  -9 1173.40    7.65
   4   7  -9  291.80    5.30
   4  10  -9  135.71    4.81
   4  11  -9  293.86    5.68
   5  -2   1  208.30    6.14
   5  -1  -1   11.35    3.67
   5   1  -4   72.86    4.17
   5   4  -7   15.33    3.97
   5   6  -8    2.53    3.88
   5  11  -8    2.10    4.37
   6  -2   3   28.69    5.13
   6  -1   1   28.46    4.88
   6   0  -1    3.26    3.74
   6   6  -7   -1.15    2.92
   6   7  -7    2.90    4.30
   6   8  -7   12.74    4.52
   7  -1   4   24.83    5.35
   7   0   2  202.92    6.54
   7   1   0   76.16    4.67
   7   2  -1   60.99    4.76
   7   5  -4   13.90    4.40
  -5   3  26    4.81    4.35
  -5   3  27   12.23    4.80
  -5   4  23   -2.62    4.50
  -5   5  21  115.72    5.15
  -5   6  20    9.18    4.55
  -5   7  19    3.99    4.29
  -5   8  19  139.20    5.77
  -4  -1  26   52.60    4.31
  -4  -1  27   29.69    3.31
  -4   0  21   -1.95    4.17
  -4   1  18  480.42    6.36
  -4   7  10  924.70   11.95
  -3  -3  23  392.91    5.67
  -3  -3  24    1.77    2.86
  -3  -2  18  630.49    6.68
  -3  -1  15   13.12    2.70
  -3   0  12 3876.65   15.72
  -3   1  10  199.63    5.23
  -3   3   7  411.04    7.43
  -3   4   6    8.14    3.77
  -2  -5  25  693.67    6.78
  -2  -5  26   85.47    3.36
  -2  -4  18    6.17    3.62
  -2  -3  14  255.10    5.06
  -2  -2  11 2468.91   12.81
  -2   1   5 2418.42   16.85
  -2  12   1   79.23    6.25
  -1  -6  22    0.04    3.86
  -1  -6  23   89.33    4.42
   0  -7  23  378.45    6.02
   0  -7  24   28.44    4.20
   0  -5  12  489.87    6.89
   1  -8  29    8.62    4.40
   1  -8  30   22.98    4.80
   1  -7  18    7.86    4.66
   1  -6  13   25.68    3.87
   1   4  -6  200.65    5.39
   1   6  -7  403.64    6.31
   1  11  -7   22.65    4.41
   1  13  -6   32.63    4.27
   1  14  -5    2.36    4.40
   1  15  -4   -0.24    4.56
   2  -8  24   11.10    4.19
   2  -8  25   30.35    4.40
   2  -7  16   32.96    4.82
   2   0  -3   -0.43    3.90
   2   4  -7  362.95    6.00
   2   6  -8 1308.96    9.14
   2  11  -8  245.83    5.08
   2  13  -7   -2.41    4.30
   3  -8  23    2.17    5.13
   3  -1  -2 1258.26   11.90
   3   2  -6  880.86    7.87
   3   5  -8  426.47    5.76
   3   7  -9 1236.81    7.96
   3   8  -9  362.44    5.43
   3   9  -9  610.01    6.58
   3  10  -9   23.20    3.09
   3  12  -8   50.10    4.50
   4   5  -8  299.67    5.18
   4   8  -9    0.54    2.79
   4   9  -9  164.86    3.86
   4  12  -8   12.27    4.40
   5   2  -5  307.87    4.74
   5   3  -6 3109.01   12.70
   5   5  -7  138.16    4.80
   5   7  -8    5.25    3.88
   5   8  -8   89.63    4.53
   5   9  -8   24.39    4.20
   5  10  -8   90.60    4.76
   6  -4   9   23.30    6.04
   6   1  -2   54.26    4.24
   6   4  -5  263.20    5.54
   6   5  -6   10.31    2.91
   6   6  -6    5.43    4.18
   7   3  -2    1.93    4.27
   7   4  -3    1.61    3.04
  -5   2  27   14.63    4.57
  -5   2  28  130.18    5.26
  -5   3  24    3.31    4.35
  -5   3  25   77.75    3.81
  -5   4  22   77.93    4.75
  -5   5  20    1.13    4.38
  -5   6  19  239.29    6.27
  -5   7  18  134.91    6.37
  -5   8  18   52.00    5.44
  -5   9  18   17.99    6.09
  -4  -2  32  280.80    6.34
  -4  -1  24    6.67    4.07
  -4  -1  25   30.05    3.01
  -4   0  20 3236.90   12.93
  -4   1  17 1091.47    8.47
  -4   2  15   77.93    4.70
  -4   3  13  349.69    6.47
  -4   4  12 2180.20   13.38
  -4   5  11   15.76    3.99
  -4   6  10  374.15    8.09
  -3  -4  28  114.85    4.67
  -3  -4  29    3.98    4.17
  -3  -4  30   65.46    4.43
  -3  -4  31   15.92    4.26
  -3  -4  32    2.77    3.12
  -3  -4  33    8.74    3.13
  -3  -3  21  213.76    4.79
  -3  -3  22   73.01    3.21
  -3  -2  17  585.60    6.55
  -3  -1  14  185.12    4.61
  -3   2   8   47.06    4.17
  -3   5   5    0.30    4.76
  -3   7   4    7.50    8.00
  -2  -5  23  926.08    7.47
  -2  -5  24   43.34    3.16
  -2   8   0  228.88    9.23
  -2   9   0 1177.80   15.69
  -2  13   2  189.82    8.30
  -2  14   3    2.35    6.69
  -1  -6  21 1144.06    8.32
  -1  -5  16  376.91    5.12
  -1  -4  12 2834.81   13.83
  -1  -3   9  614.16    7.31
  -1  10  -3 1339.08   11.68
  -1  12  -2   40.90    5.36
   0  -7  22    4.30    3.78
   0  -6  16   64.13    3.27
   0  11  -5  862.08    8.48
   0  13  -4    2.73    4.35
   0  14  -3   35.23    4.65
   0  15  -2   90.25    5.55
   1  -8  26   14.90    4.27
   1  -8  27  188.67    5.42
   1  -8  28  242.75    4.99
   1  -5   9 5191.42   23.96
   1  -4   6 1274.81   14.91
   1   7  -7   95.05    4.33
   1   9  -7   41.94    3.98
   1  10  -7 1176.70    8.94
   1  12  -6   10.59    4.21
   2  -8  23   11.84    4.03
   2  -6  11    3.39    4.53
   2   7  -8  515.92    6.35
   2   9  -8   20.61    4.20
   2  10  -8  251.81    5.15
   2  12  -7   11.56    4.10
   2  14  -6   -2.26    3.04
   3  -8  22    7.11    5.15
   3  -7  15   14.54    4.98
   3  -3   2  259.22    8.86
   3  -2   0  883.06   11.90
   3  11  -8   34.94    4.18
   3  13  -7   15.36    4.57
   4  -7  16    0.26    6.35
   4  -4   5  314.33   10.23
   4   0  -3   -2.27    3.56
   4   4  -7    2.26    3.77
   4   6  -8  645.30    6.52
   4  10  -8   18.08    4.28
   4  11  -8   73.78    3.63
   5  -7  19  218.50   11.71
   5   0  -2   26.18    4.06
   5   4  -6    5.69    3.87
   5   6  -7  368.69    5.73
   5  11  -7  186.64    5.32
   6  -5  13  133.24    9.92
   6  -3   6  102.75    5.36
   6   0   0   48.20    4.43
   6   2  -3   36.91    3.30
   6   3  -4   30.68    3.06
   6   5  -5   50.68    4.38
   6   7  -6  158.66    5.06
   6   8  -6  188.61    5.36
   6   9  -6   71.65    4.91
   7  -2   7   81.10    5.65
   7   0   3    3.06    5.26
   7   1   1   -0.39    4.30
   7   2   0   25.55    4.53
   7   3  -1   47.19    4.58
   7   4  -2   72.09    4.85
   7   5  -3  193.33    5.59
  -5   2  25   12.24    4.52
  -5   2  26    2.53    4.35
  -5   3  23  123.95    5.05
  -5   4  21   13.84    4.40
  -5   5  19   75.43    4.91
  -5   6  18    7.23    5.31
  -4  -2  28   12.83    4.32
  -4  -2  29    9.26    4.23
  -4  -2  30   20.21    3.25
  -4  -2  31    8.61    3.45
  -4  -1  22   45.21    4.38
  -4  -1  23  135.58    3.95
  -4   0  19   -0.55    4.04
  -4   1  16  274.99    5.54
  -4   2  14 3155.33   14.67
  -3  -4  26   72.05    4.20
  -3  -4  27  328.64    4.66
  -3  -3  20   47.26    3.84
  -3  -2  16   60.69    4.07
  -3   0  11    1.09    3.84
  -2  -6  31    4.05    4.39
  -2  -6  32  146.33    5.23
  -2  -5  21  697.39    6.88
  -2  -5  22  533.09    5.57
  -2  -4  17   74.04    3.00
  -2  -3  13 2289.75   11.79
  -2  -1   8 2374.64   13.87
  -1  -7  28   58.35    4.43
  -1  -7  29   98.60    4.66
  -1  -7  30   59.00    4.82
  -1  -7  31   58.33    4.84
  -1  -7  32  109.69    4.14
  -1  -6  20  227.03    5.34
  -1  -5  15 2622.90   12.38
  -1   7  -3    0.98    3.80
  -1   8  -3  991.56   11.39
  -1   9  -3  455.17    7.71
  -1  13  -1  323.09    8.08
  -1  15   1  212.25    7.80
   0  -7  21  624.93    7.17
   0  -6  15  230.37    5.14
   0  -5  11 3546.58   16.76
   0  -4   8 2731.73   16.20
   0   4  -4 5170.52   25.14
   0   6  -5 4173.96   19.46
   0  10  -5    5.20    4.10
   0  12  -4   10.80    5.03
   1  -8  24  770.19    8.00
   1  -8  25   16.99    4.37
   1  -7  17  186.38    5.22
   1   1  -3 4852.97   26.66
   1   2  -4   47.26    4.45
   1   3  -5 2275.10   14.68
   1   8  -7  194.58    4.19
   1  13  -5  293.19    5.92
   2  -8  22    0.86    4.01
   2  -7  15   80.49    5.29
   2   1  -4 1444.12   12.11
   2   2  -5   44.27    4.20
   2   3  -6   84.40    3.60
   2   5  -7  335.63    5.61
   2   8  -8  225.27    4.40
   2  13  -6   -4.22    4.27
   3  -8  21  190.22    6.73
   3   0  -3    2.98    4.25
   3   4  -7   39.42    2.78
   3   6  -8   20.93    2.75
   3   7  -8 1515.80    9.34
   3   8  -8    3.39    3.75
   3   9  -8    9.72    3.99
   3  10  -8  177.32    5.07
   3  12  -7  209.30    5.17
   4  -8  23  105.13    6.76
   4  -5   8  115.01   12.42
   4   1  -4  258.76    5.43
   4   2  -5   35.84    3.76
   4   3  -6  439.57    5.92
   4   7  -8  274.89    4.49
   4   8  -8  584.45    6.61
   4   9  -8   39.51    3.00
   4  12  -7   26.09    3.37
   5  -3   4  118.81    6.17
   5  -1   0   17.32    4.04
   5   1  -3    3.82    3.65
   5   2  -4  338.44    5.63
   5   3  -5 1059.39    8.46
   5   7  -7   63.99    4.28
   5   8  -7   78.06    4.38
   5   9  -7   34.95    4.27
   5  10  -7  103.31    3.77
   6  -2   4  159.26    5.56
   6  -1   2   -0.86    3.98
   6   1  -1  110.35    4.82
   6   4  -4  860.14    7.91
   6   6  -5    5.17    4.23
   7  -1   5   53.42    4.84
   7   5  -2   11.37    4.62
  -5   1  27  349.18    6.33
  -5   1  28   -2.16    4.68
  -5   1  29   18.84    3.40
  -5   2  24   26.82    4.50
  -5   3  21  269.97    5.86
  -5   3  22  178.82    4.42
  -5   4  20    7.56    4.28
  -5   7  17    8.15    4.57
  -5   8  17   46.94    5.17
  -5   9  17    3.19    5.84
  -4  -2  25    0.47    4.07
  -4  -2  26    8.32    4.20
  -4  -2  27   -0.18    2.98
  -4  -1  21  789.35    7.29
  -4   0  18  182.14    5.11
  -4   3  12  344.32    6.56
  -4   4  11  611.81    8.35
  -4   8   9   -0.42    5.65
  -3  -4  24 1000.02    7.63
  -3  -4  25   70.65    3.24
  -3  -3  19  365.94    5.58
  -3  -1  13  127.90    4.42
  -3   1   9  409.13    6.71
  -3  11   5  211.13   12.43
  -2  -6  27   48.46    4.33
  -2  -6  28  147.51    4.94
  -2  -6  29   37.51    3.43
  -2  -6  30   33.07    3.24
  -2  -5  20 1145.82    8.37
  -2  -4  16  166.09    3.84
  -2  -2  10    3.55    2.76
  -2   0   6 1068.36   10.46
  -1  -7  26   16.15    4.07
  -1  -7  27   36.15    4.18
  -1  -6  19  456.91    6.14
  -1  -4  11 3109.29   14.80
  -1  -2   6 3447.92   18.76
  -1  14   0    4.47    4.64
   0  -8  28  179.14    5.66
   0  -8  29  132.78    5.01
   0  -8  30  144.66    5.47
   0  -8  31    2.90    4.52
   0  -7  20  522.63    6.06
   0   7  -5   34.93    3.87
   0   8  -5   12.28    3.74
   0   9  -5   81.41    4.58
   0  13  -3   79.20    5.06
   0  15  -1   54.91    6.09
   1  -8  23   14.59    4.29
   1  -7  16   10.38    4.78
   1  -6  12  141.77    4.96
   1   5  -6 3975.94   17.56
   1  11  -6  191.49    5.35
   1  14  -4    7.00    4.36
   1  15  -3   99.86    5.74
   2  -8  21   -0.27    3.96
   2  10  -7    9.97    3.89
   2  11  -7   29.57    2.95
   2  14  -5   27.63    3.42
   3  -8  20   78.58    6.00
   3   1  -4 4640.41   18.96
   3   2  -5  129.81    4.89
   3   3  -6  128.64    4.48
   3   5  -7   22.83    3.50
   3  11  -7   -0.15    4.11
   3  13  -6   30.50    4.58
   4  -8  22   24.60    6.79
   4  -1  -1  710.98    8.52
   4   5  -7  614.15    6.08
   4   6  -7  786.14    7.03
   4  10  -7  524.99    6.72
   4  11  -7   16.01    3.17
   4  12  -6   49.14    4.81
   5  -2   2  294.18    6.37
   5   5  -6   75.46    3.37
   5   6  -6  237.10    5.30
   5  10  -6   71.49    4.75
   5  11  -6   16.24    3.31
   6   2  -2  436.29    6.39
   6   3  -3  236.98    4.52
   6   5  -4   12.00    4.26
   6   7  -5  159.05    4.30
   6   8  -5    4.66    4.36
   6   9  -5   15.06    3.23
   7  -2   8    4.20    5.85
   7   0   4   16.97    5.44
   7   1   2   13.93    4.42
   7   2   1   18.87    4.55
   7   3   0    3.54    4.36
   7   4  -1   12.56    4.52
  -5   1  25   11.90    4.52
  -5   1  26    1.65    4.85
  -5   2  22   48.10    4.48
  -5   2  23  361.97    6.28
  -5   3  20   74.17    4.69
  -5   4  19  157.08    5.26
  -5   5  18  153.89    5.19
  -5   6  17   -0.44    4.04
  -4  -3  30   28.88    4.55
  -4  -3  31    2.46    4.49
  -4  -2  24    2.50    4.01
  -4  -1  20  539.75    6.49
  -4   0  17    0.34    4.12
  -4   1  15  773.96    7.73
  -4   2  13 1792.73   11.63
  -4   5  10   49.11    4.39
  -4   7   9  303.42    8.45
  -4   9   9  183.55    9.89
  -3  -5  30    4.98    4.40
  -3  -5  31   37.55    4.60
  -3  -5  32   52.72    4.85
  -3  -4  22  217.98    5.07
  -3  -4  23  203.78    4.03
  -3  -3  18 1217.22    8.48
  -3  -2  15   89.58    4.34
  -2  -6  25  583.52    6.53
  -2  -6  26   57.46    3.29
  -2  -5  19  565.88    6.59
  -2  -4  15   60.97    4.19
  -2  -3  12    4.37    3.84
  -2  11   1  194.45    7.33
  -1  -7  24   23.60    4.30
  -1  -7  25    5.86    2.76
  -1  -6  18  799.52    7.56
  -1  -5  14   59.18    3.19
  -1  -3   8 2457.79   14.66
  -1  -1   4 1488.93   14.40
  -1  11  -2  148.15    5.51
   0  -8  26   57.88    4.36
   0  -8  27  110.10    4.91
   0  -7  19  513.15    5.96
   0  -6  14   33.11    3.91
   0  11  -4 1113.85    9.76
   0  14  -2   53.43    5.01
   1  -8  22  207.81    5.40
   1   6  -6 1398.62   10.44
   1  10  -6 1220.73    9.19
   1  12  -5  145.06    4.98
   2  -8  20    4.48    4.14
   2   4  -6  124.38    4.87
   2   6  -7   54.44    3.19
   2   7  -7   24.09    3.86
   2   8  -7  583.48    6.77
   2   9  -7 1486.45    9.53
   2  12  -6   59.57    3.45
   2  13  -5    2.70    4.25
   3  -7  14   21.11    5.98
   3   6  -7  413.36    5.87
   3  10  -7  435.98    6.13
   3  12  -6   15.56    4.27
   4  -3   3    2.20    5.73
   4  -2   1  243.69    6.82
   4   4  -6   21.97    2.93
   4   7  -7  118.78    4.56
   4   8  -7  174.50    5.01
   4   9  -7  344.47    4.84
   4  11  -6   -0.07    4.31
   5  -5  10    7.58    7.73
   5  -4   7  136.35    7.33
   5   0  -1   -0.42    3.98
   5   3  -4  240.75    5.41
   5   4  -5   13.02    2.94
   5   7  -6    6.24    3.95
   5   8  -6   20.09    4.07
   5   9  -6  472.61    5.55
   5  11  -5   14.00    4.67
   6  -4  10   39.03    6.67
   6  -3   7   44.42    5.75
   6   0   1   -0.74    4.03
   6   4  -3    2.80    4.14
   6   6  -4  218.09    5.34
   6   7  -4   21.39    4.52
   6   8  -4    6.19    4.43
   6   9  -4    5.82    4.60
   7  -1   6    6.87    4.54
   7   5  -1  152.59    5.22
  -5   0  28   19.10    4.98
  -5   0  29    3.90    4.72
  -5   1  24   -3.11    4.33
  -5   2  21  192.74    5.25
  -5   3  19    0.58    4.10
  -5   4  18   11.39    4.21
  -5   5  17   44.36    4.57
  -5   7  16    2.93    4.66
  -5   8  16    9.27    4.84
  -5   9  16   13.52    6.06
  -4  -3  27    2.94    4.24
  -4  -3  28   37.22    4.56
  -4  -3  29    1.70    3.21
  -4  -2  22   48.29    4.40
  -4  -2  23   36.60    3.12
  -4  -1  19    6.86    4.06
  -4   0  16  334.54    5.91
  -4   1  14 1266.34    9.57
  -4   6   9 1262.93   13.79
  -3  -5  27   13.05    4.09
  -3  -5  28   33.08    4.47
  -3  -5  29    5.20    3.05
  -3  -4  21  668.23    6.94
  -3  -3  17  389.78    5.84
  -3  -2  14  413.67    6.15
  -3  -1  12   14.63    2.79
  -3   0  10  810.00    8.41
  -3   2   7  857.40    9.74
  -3   3   6  124.95    5.37
  -2  -6  23   72.03    4.59
  -2  -6  24  133.03    4.86
  -2  -5  18   34.64    4.16
  -2  -2   9 3189.65   15.29
  -2  -1   7 1832.51   12.98
  -2   3   2  831.14   15.92
  -1  -7  23   30.72    4.13
  -1  -6  17  218.04    5.10
  -1  -5  13   42.95    4.20
  -1  -4  10  592.74    7.55
  -1  12  -1  124.64    6.28
  -1  15   2    3.51    6.20
   0  -8  24  137.24    4.89
   0  -8  25   17.47    4.13
   0  -7  18  822.76    8.03
   0  -5  10 2120.33   13.61
   0  -3   5   45.90    5.05
   0   3  -3  255.25    7.95
   1  -8  21   36.49    4.32
   1  -7  15    4.32    3.97
   1  -5   8  504.22    9.21
   1   4  -5  638.89    8.24
   1   7  -6  300.31    5.68
   1   8  -6 1259.29    9.40
   1   9  -6 1350.07    9.10
   1  11  -5  145.68    5.36
   1  13  -4   12.77    4.31
   1  14  -3    9.39    4.56
   1  15  -2    6.39    5.00
   2  -8  19   85.44    4.96
   2  -7  14  385.39    7.50
   2  -6  10   57.83    5.64
   2  -5   7   11.72    5.81
   2  -1  -1 1549.92   16.73
   2  11  -6   16.36    4.18
   2  14  -4    5.18    3.18
   3  -8  19  278.10    7.79
   3  -6  10   42.17    6.81
   3   4  -6   13.17    3.41
   3   7  -7   12.53    4.14
   3   8  -7 1306.88    8.83
   3   9  -7   37.38    3.15
   3  11  -6  530.05    6.63
   3  13  -5    1.74    3.04
   4  -8  21   91.61    7.69
   4  -7  15   16.80    7.64
   4   0  -2  550.97    7.21
   4   1  -3   12.59    3.83
   4   2  -4    4.54    3.50
   4   3  -5  313.06    4.79
   4   5  -6   97.74    4.46
   4  10  -6   45.34    4.64
   4  12  -5  154.56    5.36
   5   1  -2   12.67    3.65
   5   2  -3   -1.19    3.85
   5   5  -5 1082.71    8.29
   5  10  -5   26.86    4.49
   6  -2   5   22.81    4.48
   6  -1   3    2.04    4.05
   6   1   0    2.86    4.04
   6   2  -1    2.34    4.11
   6   3  -2   40.48    4.39
   6   5  -3  316.85    5.87
   7  -2   9   87.58    6.84
   7   1   3   20.99    4.58
   7   2   2  117.92    5.30
   7   3   1   74.90    4.95
   7   4   0   45.11    3.45
  -5   0  26   12.91    4.64
  -5   0  27    0.95    3.34
  -5   1  23   57.44    4.73
  -5   2  20   95.20    4.81
  -5   4  17   11.26    4.36
  -5   6  16    0.52    4.16
  -4  -3  25  153.50    4.96
  -4  -3  26    3.01    4.42
  -4  -2  21   26.89    4.29
  -4  -1  18  485.63    6.44
  -4   2  12   71.48    4.81
  -4   3  11  110.21    5.07
  -4   4  10 1672.73   13.09
  -3  -5  25  297.94    5.36
  -3  -5  26   89.43    3.55
  -3  -4  20  179.04    4.92
  -3   1   8 1459.30   11.60
  -3   4   5   10.51    4.91
  -3   6   4  691.25   16.15
  -2  -7  30   37.51    4.66
  -2  -7  31  223.91    5.87
  -2  -6  22  585.64    6.62
  -2  -5  17  478.95    6.35
  -2  -4  14  606.27    6.21
  -2  -3  11  744.61    7.73
  -2   1   4 1699.22   15.49
  -2  12   2  290.95    8.59
  -2  13   3  448.44    9.77
  -2  14   4    0.63    6.02
  -1  -8  30   20.14    4.81
  -1  -8  31   48.91    4.87
  -1  -7  21  171.41    4.88
  -1  -7  22  353.14    4.92
  -1  10  -2  412.72    7.44
  -1  13   0  248.03    6.48
  -1  14   1   -0.93    4.76
   0  -8  23   37.90    4.44
   0  -7  17  100.76    4.42
   0  -6  13  305.09    5.87
   0  -4   7  552.40    8.51
   0   5  -4 1079.19   11.32
   0  10  -4   12.59    4.36
   0  12  -3    7.54    4.18
   0  13  -2   41.34    4.94
   0  14  -1  172.02    6.11
   0  15   0    3.50    5.13
   1  -9  28    4.77    4.64
   1  -8  20   60.87    4.52
   1  -6  11  761.09    9.09
   2  -9  26    0.22    4.55
   2  -9  27   29.03    4.96
   2   3  -5 1945.42   12.56
   2   5  -6   99.67    4.45
   2  10  -6  349.74    5.74
   2  12  -5   10.35    4.34
   2  13  -4    4.35    4.36
   3   3  -5  462.78    6.59
   3   5  -6  418.22    5.88
   3  10  -6  157.75    5.01
   3  12  -5   61.68    4.39
   4   4  -5  176.30    4.97
   4   6  -6    0.76    2.68
   4   7  -6  113.93    4.51
   4   8  -6  246.71    5.20
   4   9  -6    5.52    4.10
   4  11  -5   13.00    4.48
   5  -3   5   64.72    5.85
   5  -1   1  628.28    7.99
   5   4  -4  190.21    5.02
   5   6  -5  424.31    5.36
   5   7  -5    4.15    4.14
   5   8  -5  114.53    4.84
   5   9  -5  249.90    4.49
   5  11  -4   10.54    4.72
   6   0   2   -2.08    4.14
   6   4  -2   82.64    4.75
   6   6  -3   17.93    4.23
   6   7  -3    7.97    4.39
   6   8  -3   22.61    4.74
   6   9  -3   -0.98    4.71
   7  -1   7   51.67    5.06
   7   0   5    1.14    4.64
   7   1   4   27.08    5.76
   7   4   1    4.67    4.40
   7   5   0   14.78    3.52
  -5  -1  28   -3.42    4.63
  -5  -1  29   16.90    4.77
  -5   0  24  842.82    8.13
  -5   0  25    3.14    3.29
  -5   1  21   46.46    4.70
  -5   1  22   18.38    3.18
  -5   2  19   14.60    4.17
  -5   3  18    3.09    4.29
  -5   5  16  139.86    5.32
  -5   7  15   47.64    6.01
  -5   8  15  348.72    8.87
  -4  -4  30   26.77    4.72
  -4  -3  24    1.61    4.17
  -4  -2  20  266.58    5.42
  -4  -1  17 1119.00    8.75
  -4   0  15    4.30    4.05
  -4   1  13  983.66    8.84
  -4   5   9    1.27    4.73
  -3  -6  31   20.92    4.94
  -3  -5  23   17.70    4.16
  -3  -5  24  129.71    4.78
  -3  -4  19 2047.14   10.40
  -3  -3  16   58.47    3.28
  -3  -2  13   38.62    3.90
  -3  -1  11  866.23    8.31
  -3   0   9    3.74    3.99
  -3  12   6   15.75    7.67
  -3  13   7   15.11    7.17
  -2  -7  27  307.01    6.01
  -2  -7  28   42.62    4.66
  -2  -7  29  192.94    4.39
  -2  -6  21  274.03    5.56
  -2  -4  13   31.91    3.73
  -2   0   5    1.55    3.97
  -2  10   1  232.75    8.19
  -1  -8  27    4.07    4.43
  -1  -8  28  149.74    5.28
  -1  -8  29   44.57    3.49
  -1  -7  20  420.24    6.13
  -1  -6  16  865.58    7.30
  -1  -5  12  328.82    6.05
  -1  -3   7 4357.28   19.83
  -1   9  -2 1646.97   14.02
   0  -8  22   16.64    4.10
   0   2  -2 4082.77   31.46
   0   6  -4   45.82    4.56
   0   9  -4  628.50    7.82
   1  -9  26   16.81    4.63
   1  -9  27   33.15    4.80
   1  -8  19  119.58    4.85
   1  -7  14  548.83    8.37
   1   3  -4 2425.98   16.01
   1   5  -5 4692.78   19.29
   1  10  -5   67.54    4.45
   1  12  -4    1.49    3.00
   1  13  -3  120.06    5.03
   1  14  -2  165.33    5.70
   1  15  -1  208.64    6.67
   2  -9  25   53.89    4.94
   2  -8  18  250.17    6.53
   2   0  -2  610.56    9.63
   2   2  -4  296.68    6.38
   2   6  -6    2.46    3.48
   2   7  -6  131.01    4.69
   2   8  -6   76.86    4.56
   2   9  -6   60.81    4.58
   2  11  -5   63.54    4.56
   2  14  -3    3.89    3.28
   3  -8  18   15.13    5.47
   3   0  -2  259.72    6.21
   3   2  -4    3.15    3.90
   3   6  -6   21.29    3.82
   3   7  -6 1271.28    8.96
   3   8  -6  642.66    7.04
   3   9  -6   -0.58    4.03
   3  11  -5  190.92    5.23
   3  13  -4   13.45    3.50
   4  -8  20    9.06    6.68
   4  -1   0    6.57    3.74
   4  10  -5   20.10    4.36
   4  12  -4   59.44    4.99
   5  -2   3  276.72    6.37
   5   0   0  246.42    5.94
   5   1  -1    8.94    3.74
   5   2  -2   65.80    4.28
   5   3  -3  932.28    8.13
   5   5  -4   92.02    4.58
   5   9  -4   47.98    4.44
   5  10  -4   73.17    4.78
   6  -5  14   16.07    7.65
   6  -3   8   71.07    5.84
   6  -1   4   72.02    5.72
   6   1   1   31.18    4.34
   6   2   0   13.96    4.33
   6   3  -1   61.71    4.43
   6   5  -2    9.31    4.19
   6   9  -2   29.01    4.81
   7   2   3    1.58    4.52
   7   3   2   71.06    4.97
   7   5   1    4.46    4.70
  -5  -1  26    1.95    4.58
  -5  -1  27  369.81    6.60
  -5   0  23    2.23    4.41
  -5   1  20    3.94    4.31
  -5   3  17   23.06    4.34
  -5   4  16   15.10    4.43
  -5   6  15  220.54    6.49
  -5   9  15   23.00    6.22
  -4  -4  27   52.37    4.80
  -4  -4  28   58.22    4.66
  -4  -4  29   58.24    3.60
  -4  -3  22  402.26    6.13
  -4  -3  23  289.14    4.78
  -4  -2  19  107.47    4.56
  -4   0  14 2330.53   12.27
  -3  -6  28   10.99    4.55
  -3  -6  29  377.59    6.41
  -3  -6  30   53.42    3.76
  -3  -5  22  469.38    6.27
  -3  -4  18  275.57    5.33
  -3  -3  15   29.40    3.93
  -2  -7  25    3.81    4.08
  -2  -7  26   17.44    4.45
  -2  -6  20  502.91    6.36
  -2  -5  16   73.38    3.31
  -2  -3  10 2816.89   14.17
  -2  -2   8  743.81    8.45
  -1  -8  25   29.84    4.55
  -1  -8  26   15.04    4.25
  -1  -7  19   48.33    4.20
  -1  -6  15   72.35    4.41
  -1  -4   9   90.42    4.75
  -1  -2   5    0.55    3.72
  -1   6  -2    3.10    4.78
  -1   8  -2  205.91    6.69
  -1  11  -1   54.58    4.82
  -1  15   3  123.11    6.10
   0  -9  29  159.17    5.53
   0  -8  21  659.95    7.59
   0  -7  16  470.95    6.73
   0  -6  12  993.50    9.37
   0  -5   9  903.80    9.79
   0   7  -4  226.79    5.69
   0   8  -4  140.00    5.13
   0  11  -3 1375.83   10.93
   0  15   1   52.98    5.28
   1  -9  25   97.11    5.16
   1  -8  18   61.23    4.40
   1  -1   0 2068.69   32.00
   1   6  -5  536.48    7.41
   1   8  -5  276.85    5.63
   1   9  -5    8.53    3.84
   1  11  -4 1693.63   11.00
   2  -9  24   19.70    4.71
   2  -8  17  707.16    9.91
   2  -7  13   -0.46    3.79
   2   1  -3  159.00    4.85
   2   4  -5  676.58    7.96
   2  12  -4  234.15    5.44
   3   1  -3   94.86    4.04
   3   4  -5    8.64    3.54
   3  10  -5  365.94    5.95
   3  12  -4   -1.08    4.17
   3  13  -3   15.40    4.67
   4   0  -1    2.34    3.69
   4   2  -3   42.17    3.95
   4   3  -4 1018.26    7.99
   4   5  -5  190.93    4.10
   4   6  -5   19.78    3.94
   4   7  -5    1.41    4.03
   4   8  -5  365.40    5.77
   4   9  -5  162.62    4.82
   4  11  -4  282.88    5.88
   5  -6  14    4.40   10.30
   5   4  -3  667.34    7.17
   5   6  -4  397.58    5.32
   5   7  -4  182.37    5.14
   5   8  -4  238.50    4.58
   5  11  -3   46.13    3.52
   6  -4  11    7.90    6.68
   6  -2   6    6.18    4.31
   6   4  -1  210.51    5.45
   6   6  -2   70.95    3.67
   6   7  -2    5.16    4.48
   6   8  -2   87.87    3.97
   7  -2  10  121.24    6.36
   7  -1   8   91.23    5.71
   7   0   6   17.80    4.69
   7   1   5   50.46    5.07
   7   4   2   40.78    4.77
  -5  -1  25   18.15    4.75
  -5   0  22   26.00    4.54
  -5   2  18  217.17    5.84
  -5   5  15   50.97    4.86
  -4  -4  25  266.75    5.87
  -4  -4  26  167.12    5.44
  -4  -3  21  119.86    4.90
  -4  -2  18  111.55    4.70
  -4  -1  16  269.22    4.80
  -4   1  12  687.09    7.94
  -4   2  11 2253.75   13.50
  -4   3  10  123.39    5.27
  -4   4   9  529.32    8.86
  -3  -6  26    1.51    4.56
  -3  -6  27  134.82    5.10
  -3  -5  21   66.20    4.43
  -3  -4  17  316.41    5.61
  -3  -2  12   54.42    4.13
  -3  -1  10  168.41    5.16
  -3   1   7 2211.62   14.58
  -3   2   6  927.82   10.76
  -2  -7  24   20.43    4.42
  -2  -6  19  418.70    6.03
  -2  -5  15  706.00    7.32
  -2  -4  12   61.68    4.10
  -2  -1   6 1217.18   11.28
  -1  -8  24    1.92    4.24
  -1   7  -2  945.81   11.70
  -1  12   0  197.03    6.00
  -1  13   1  162.15    6.88
  -1  14   2  175.85    6.18
   0  -9  27   61.21    4.96
   0  -9  28   29.49    4.89
   0  -8  20   -0.26    4.35
   0  -7  15   25.63    4.29
   0  10  -3 1757.67   12.20
   0  12  -2   19.40    4.25
   0  13  -1   35.11    4.43
   0  14   0  434.49    7.46
   1  -9  24   17.56    4.45
   1  -6  10  333.94    6.93
   1   7  -5    4.78    2.69
   1  12  -3  124.59    4.98
   1  14  -1    5.24    4.56
   1  15   0   38.44    5.51
   2  -9  23  260.13    6.95
   2   9  -5   48.91    4.59
   2  10  -5 1006.74    7.73
   2  13  -3  429.46    5.87
   2  14  -2   82.14    4.07
   3  -9  24   55.92    5.65
   3  -7  13   27.32    5.55
   3  -2   1  662.70   10.67
   3   5  -5    1.00    3.46
   3   9  -5    9.83    4.21
   3  11  -4   23.32    4.50
   4  -2   2   26.88    5.23
   4   1  -2   99.52    4.63
   4   4  -4   12.19    4.06
   4  10  -4   13.67    4.44
   4  12  -3   47.27    3.62
   5  -1   2    4.66    4.19
   5   3  -2  245.24    5.70
   5   5  -3   45.86    4.43
   5   9  -3    2.45    4.20
   5  10  -3   89.11    3.72
   5  11  -2   23.90    4.73
   6   0   3   -1.66    4.23
   6   1   2    2.13    4.17
   6   2   1  555.09    7.38
   6   3   0  545.53    6.96
   6   5  -1   31.47    4.38
   6   6  -1    1.80    4.52
   6   8  -1    0.11    4.68
   6   9  -1   33.30    4.93
   7   2   4  193.98    5.95
   7   3   3    2.67    3.30
   7   5   2   18.94    4.84
  -5  -2  27   13.54    4.94
  -5  -2  28  112.80    4.55
  -5  -1  23   69.36    4.83
  -5  -1  24    4.64    3.30
  -5   0  21    2.72    3.01
  -5   1  19   10.47    3.25
  -5   2  17  180.74    5.50
  -5   3  16   39.85    4.42
  -5   4  15    4.14    4.29
  -5   6  14    2.10    4.61
  -5   7  14    2.53    4.82
  -5   8  14  235.02    8.17
  -4  -5  30   30.20    4.97
  -4  -4  24    6.12    4.30
  -4  -3  20   12.07    4.30
  -4  -2  17  336.21    5.91
  -4  -1  15  738.02    7.76
  -4   0  13    0.51    4.22
  -4   6   8  699.31   11.61
  -4   7   8  305.96    9.20
  -4   8   8  625.22   14.71
  -3  -6  25  559.95    6.92
  -3  -5  20  237.98    5.41
  -3  -3  14  160.23    4.05
  -3   0   8  357.10    6.56
  -3   3   5  489.53    9.48
  -3   5   4   21.07    6.32
  -2  -8  30   97.92    5.50
  -2  -7  23  342.69    6.09
  -2  -6  18  263.19    5.68
  -2   9   1   70.78    6.42
  -2  11   2   20.05    5.47
  -2  14   5   28.51    6.62
  -1  -8  23   85.51    4.84
  -1  -7  18   53.86    3.27
  -1  -6  14 1940.77   11.38
  -1  -5  11 1042.01    9.23
  -1  10  -1  850.01   10.57
   0  -9  25   97.83    5.26
   0  -9  26    7.94    4.75
   0  -8  19    3.55    4.31
   0   1  -1   30.92    7.42
   0   4  -3  858.40   11.53
   1  -9  23  216.29    6.04
   1  -8  17   18.71    4.17
   1  -7  13  405.02    7.14
   1  -3   3   58.48    7.68
   1   2  -3 1683.46   14.76
   1   4  -4   89.39    4.95
   1  10  -4    7.16    4.19
   1  13  -2   12.37    3.34
   2  -9  22   25.32    4.76
   2  -2   1    5.16    6.14
   2   3  -4 1362.02   10.99
   2   5  -5 3613.50   15.40
   2   6  -5   90.58    4.30
   2   7  -5  199.98    5.01
   2   8  -5  227.12    5.33
   2  11  -4    7.26    2.92
   2  12  -3   59.51    4.66
   2  14  -1    3.15    4.77
   3  -9  23   14.70    5.01
   3  -8  17  151.27    7.16
   3   3  -4 4338.53   16.72
   3   6  -5  172.22    4.79
   3   7  -5  815.51    7.67
   3   8  -5    7.91    4.03
   3  12  -3    2.07    4.30
   3  13  -2   36.15    4.92
   4  -8  19   36.48    8.01
   4   3  -3  873.97    8.04
   4   5  -4   36.14    4.17
   4   8  -4   83.09    4.72
   4   9  -4   -0.73    3.99
   4  11  -3    4.09    4.46
   4  12  -2    6.36    4.85
   5  -4   8  130.53    6.80
   5  -2   4  507.53    8.53
   5   0   1    1.34    3.98
   5   1   0   20.12    4.34
   5   2  -1  143.61    4.84
   5   6  -3  140.12    3.98
   5   7  -3  405.93    5.35
   5   8  -3  189.02    4.32
   5  10  -2  151.97    5.25
   6  -3   9   61.79    6.08
   6  -1   5  136.93    5.47
   6   4   0   37.20    4.64
   6   7  -1    2.87    3.30
   6   9   0   35.41    5.10
   7  -1   9   24.70    5.07
   7   0   7    5.63    4.79
   7   1   6   10.86    4.73
   7   2   5    6.04    4.85
   7   3   4   19.17    4.94
   7   4   3   37.77    3.69
   7   5   3   13.12    4.82
  -5  -2  25   16.78    4.88
  -5  -2  26    1.49    3.31
  -5  -1  22   21.23    4.45
  -5   0  20  304.03    5.08
  -5   1  18   -4.17    4.23
  -5   3  15  340.22    6.47
  -5   5  14   50.80    4.85
  -5   9  14  192.06    9.43
  -4  -5  27   54.15    4.72
  -4  -5  28   75.63    5.03
  -4  -5  29  145.86    4.44
  -4  -4  23  151.12    4.10
  -4  -3  19  358.23    5.97
  -4   1  11   86.71    4.95
  -4   2  10 1959.46   13.29
  -4   5   8  308.01    8.19
  -3  -7  30    6.23    4.94
  -3  -6  23  147.80    5.06
  -3  -6  24  685.12    6.47
  -3  -5  19  968.56    7.96
  -3  -4  16  210.70    4.30
  -3  -3  13  380.90    5.97
  -3  -2  11  401.49    6.19
  -2  -8  28    7.41    4.65
  -2  -8  29   81.06    3.98
  -2  -7  21   45.53    4.46
  -2  -7  22   15.98    3.15
  -2  -6  17   32.87    4.18
  -2  -5  14    5.01    2.87
  -2  -4  11  298.36    5.70
  -2  -3   9  285.65    6.02
  -2  12   3   58.51    6.64
  -2  13   4    3.11    5.80
  -1  -9  29   24.23    4.95
  -1  -8  22 1965.33   10.67
  -1  -7  17   75.86    4.54
  -1  -4   8   22.73    4.56
  -1  -1   3 5685.12   29.74
  -1  15   4    3.98    5.35
   0  -9  24  371.40    6.53
   0  -8  18 1076.22    9.29
   0  -7  14  241.63    5.77
   0  -6  11  214.57    5.67
   0  -4   6  804.36   10.65
   0   9  -3  214.43    5.86
   0  11  -2  611.54    7.99
   0  14   1  175.79    7.08
   0  15   2   82.42    5.72
   1  -9  22  130.39    5.44
   1  -5   7  699.18   10.68
   1   1  -2  618.35   11.16
   1   9  -4   15.65    3.75
   1  11  -3   17.50    4.80
   1  15   1   19.27    5.31
   2  -9  21  187.52    6.01
   2  -8  16  498.38    8.20
   2  -7  12   52.01    5.60
   2  -6   9  612.82   11.34
   2  10  -4   14.84    4.45
   2  13  -2  183.89    4.62
   3  -9  22   25.79    6.08
   3  -1   0  307.22    7.80
   3   2  -3  120.97    5.03
   3   4  -4  297.12    5.59
   3  10  -4   35.32    3.42
   4  -4   6  672.90   13.32
   4  -3   4    9.62    5.11
   4  -1   1 2152.98   14.84
   4   6  -4  175.70    4.09
   4   7  -4   11.52    2.93
   4  10  -3  295.51    5.81
   5  -3   6    3.33    5.26
   5   4  -2   66.86    3.53
   5   5  -2    6.17    4.21
   5   8  -2  101.09    5.00
   5   9  -2   26.68    4.46
   5  11  -1    6.44    3.32
   6  -5  15    8.08    8.02
   6  -2   7   34.22    5.17
   6   0   4   58.53    4.79
   6   2   2  168.91    5.64
   6   3   1   -2.94    4.33
   6   5   0   13.89    4.26
   6   6   0  164.10    5.29
   6   7   0  154.69    5.32
   6   8   0   67.64    5.05
   7   0   8   47.19    5.12
   7   4   4    5.34    4.86
  -5  -3  28   30.33    4.83
  -5  -2  24   20.06    4.60
  -5  -1  21   48.95    4.66
  -5   0  19   -0.43    4.30
  -5   1  17   58.04    4.72
  -5   2  16  414.56    6.13
  -5   4  14   67.19    5.12
  -4  -5  26   18.31    4.48
  -4  -4  21   10.63    4.29
  -4  -4  22    5.73    3.00
  -4  -3  18  635.28    7.04
  -4  -2  16  143.72    4.09
  -4  -1  14 1220.54    8.82
  -4   0  12 1692.52   10.88
  -4   3   9   64.69    4.81
  -3  -7  27   44.31    4.91
  -3  -7  28   11.82    4.75
  -3  -7  29   14.67    3.47
  -3  -6  22  208.60    5.24
  -3  -5  18 1335.47    8.96
  -3  -4  15   22.87    3.94
  -3  -1   9  371.19    5.87
  -2  -8  26   22.53    4.48
  -2  -8  27    2.60    3.34
  -2  -7  20  121.28    4.92
  -2  -2   7  385.14    6.37
  -1  -9  27   16.37    4.64
  -1  -9  28   22.42    3.40
  -1  -8  21  187.67    4.43
  -1  -7  16  722.52    7.62
  -1  -6  13 1316.10    9.27
  -1  -5  10  938.72    9.18
  -1  -3   6  358.80    6.51
  -1   9  -1  127.86    6.28
  -1  11   0  478.53    8.01
  -1  14   3    8.19    5.17
   0  -9  23    4.39    4.43
   0  -5   8 4372.94   20.38
   0  -3   4 5065.62   28.28
   0   5  -3  127.62    5.55
   0   8  -3  747.56    8.74
   0  12  -1    6.14    4.40
   0  13   0    1.54    4.70
   1  -9  21  187.67    5.80
   1  -8  16  157.05    5.37
   1   0  -1    1.91    5.56
   1   5  -4   12.04    4.46
   1   7  -4 1050.79    9.50
   1   8  -4  109.65    4.57
   1  12  -2    3.12    4.34
   1  13  -1  175.16    5.66
   1  14   0    6.56    4.63
   2  -9  20    3.20    5.36
   2   2  -3 5590.38   22.79
   2   4  -4  289.72    6.24
   2   9  -4  104.44    4.88
   2  11  -3   68.77    4.69
   2  14   0   18.42    4.93
   3  -3   3  788.75   14.20
   3   0  -1    2.78    4.35
   3   1  -2 1163.72   10.87
   3   5  -4   16.50    3.83
   3   8  -4  181.17    5.16
   3   9  -4    3.95    2.89
   3  11  -3   69.41    3.58
   3  12  -2    0.76    4.43
   3  13  -1   29.79    4.94
   4   0   0  709.74    8.66
   4   1  -1  727.01    8.19
   4   2  -2  120.58    3.92
   4   4  -3  220.57    5.26
   4   9  -3  166.23    5.06
   4  11  -2   10.61    3.41
   4  12  -1  126.20    5.32
   5  -5  11   66.82    8.19
   5  -1   3   21.09    4.41
   5   3  -1    0.70    3.09
   5   6  -2   70.00    3.62
   5   7  -2   69.28    3.69
   5  10  -1   -0.11    3.21
   5  11   0   11.36    4.83
   6  -4  12   91.57    7.06
   6   1   3   -0.43    3.07
   6   4   1   11.00    4.52
   6   8   1    2.63    4.77
   6   9   1   38.08    5.10
   7  -1  10   -3.36    5.49
   7   1   7   55.52    5.13
   7   2   6    5.29    4.66
   7   3   5    2.86    4.57
  -5  -3  26    0.97    4.96
  -5  -3  27    9.60    3.70
  -5  -2  23  348.44    5.54
  -5  -1  20    4.05    4.34
  -5   0  18   18.05    4.29
  -5   2  15   14.88    4.72
  -5   3  14   78.89    5.26
  -5   5  13    7.66    5.52
  -5   6  13   -1.40    4.58
  -5   7  13   21.35    5.06
  -5   8  13  197.12    9.10
  -4  -5  24   21.24    4.57
  -4  -5  25    1.03    2.97
  -4  -4  20    3.19    4.37
  -4  -2  15   61.54    4.96
  -4  -1  13 1015.19    8.98
  -4   4   8    9.42    5.10
  -3  -7  26  121.81    5.31
  -3  -6  21   50.39    4.39
  -3  -5  17  170.55    5.08
  -3  -3  12  381.70    6.02
  -3  -2  10  218.53    5.56
  -3   4   4  315.25    9.68
  -3  10   5  380.46   13.97
  -2  -8  24   12.16    4.38
  -2  -8  25   48.17    3.56
  -2  -7  19  201.24    5.16
  -2  -6  16   56.13    3.32
  -2  -5  13   90.38    3.56
  -2   0   4 7032.43   28.89
  -2   1   3  179.64    6.77
  -2   8   1   56.52    6.72
  -1  -9  25  181.21    5.55
  -1  -9  26    5.49    4.83
  -1  -8  20  248.68    4.75
  -1  12   1   10.61    4.58
  -1  13   2   12.50    5.17
   0  -9  22   21.33    4.58
   0  -8  17  864.71    8.68
   0  -7  13   64.23    4.55
   0   6  -3  106.44    5.45
   0   7  -3   18.44    4.26
   0  10  -2 1107.18   10.26
   0  15   3   55.06    5.59
   1  -9  20   42.59    4.84
   1  -7  12  137.79    5.41
   1  -6   9 1161.91   11.99
   1   6  -4 2554.02   14.01
   1  10  -3 1302.88    9.83
   1  15   2    5.70    5.28
   2  -8  15  137.91    6.66
   2   5  -4  470.46    6.94
   2   8  -4  392.18    6.13
   2  10  -3   85.63    4.90
   2  12  -2  264.88    4.96
   2  13  -1    2.90    3.03
   3  -9  21   31.81    6.01
   3  -8  16  146.67    7.25
   3   3  -3  285.99    6.02
   3   6  -4  649.67    6.55
   3   7  -4    5.27    2.88
   3  10  -3   65.58    3.57
   4   3  -2  583.18    7.03
   4   5  -3  223.46    4.54
   4   6  -3  924.82    7.96
   4   7  -3  109.41    4.65
   4   8  -3    2.10    3.18
   4  10  -2  116.73    4.80
   4  11  -1    7.67    4.53
   5   0   2   33.33    4.43
   5   1   1  626.38    7.64
   5   2   0  301.82    5.04
   5   4  -1  279.52    5.71
   5   5  -1  281.21    5.74
   5   8  -1   98.25    4.94
   5   9  -1   89.89    3.84
   5  10   0   58.11    5.01
   6  -3  10   -1.80    5.66
   6  -2   8  162.57    7.00
   6  -1   6  274.78    6.34
   6   0   5   -1.99    5.38
   6   2   3   27.55    4.66
   6   3   2   59.11    4.71
   6   5   1   23.65    3.20
   6   6   1   21.17    4.94
   6   7   1  419.91    6.82
   6   9   2   19.06    5.13
   7   0   9   -0.33    4.81
   7   3   6   53.23    5.25
   7   4   5   -1.25    4.73
  -6   2  23  135.11    5.75
  -6   3  22   46.94    5.48
  -6   4  21   -2.70    5.49
  -6   5  20   33.00    5.75
  -5  -3  24    2.50    4.72
  -5  -3  25   74.17    3.97
  -5  -2  21  189.39    5.47
  -5  -2  22   46.29    3.51
  -5  -1  19   11.83    4.24
  -5   0  17    1.25    4.19
  -5   1  16   78.53    3.92
  -5   4  13  190.54    5.91
  -4  -6  28   11.64    4.81
  -4  -5  23  239.36    5.57
  -4  -4  19   75.48    4.81
  -4  -3  17  156.33    4.07
  -4   0  11   -1.20    4.21
  -4   1  10  712.45    8.45
  -4   2   9  641.41    8.51
  -3  -7  24   30.12    4.68
  -3  -7  25   91.89    4.00
  -3  -6  20   69.72    3.41
  -3  -4  14   75.98    3.52
  -3   0   7   -0.18    4.13
  -3   1   6  992.34   10.17
  -3   2   5  141.72    5.74
  -3  13   8   24.49    7.68
  -2  -8  23  101.99    4.97
  -2  -6  15  156.34    4.94
  -2  -5  12  428.24    6.33
  -2  -4  10   37.65    3.08
  -2  -3   8  930.82    9.14
  -2  -1   5 2541.02   16.26
  -2  10   2  700.56   11.72
  -2  14   6    3.63    6.49
  -1  -9  24  164.27    5.40
  -1  -8  19  794.63    8.02
  -1  -7  15  459.63    6.56
  -1  -6  12  390.01    6.33
  -1  -2   4   47.67    3.72
  -1   4  -1 1126.94   19.29
  -1   8  -1    8.89    4.86
   0  -9  21    3.89    4.24
   0  -8  16  510.67    7.18
   0  -6  10   58.27    4.63
   0  11  -1    0.30    4.46
   0  13   1   38.99    5.91
   0  14   2   49.93    5.34
   1 -10  26   18.65    5.06
   1  -9  19  407.21    6.99
   1  -8  15   28.29    4.44
   1   3  -3 1466.53   13.01
   1   9  -3   46.43    4.12
   1  11  -2  467.16    7.13
   1  12  -1    7.88    4.37
   1  13   0  241.61    5.93
   1  14   1   31.45    5.29
   2  -9  19    4.29    5.55
   2  -1   0 2335.07   21.84
   2   1  -2 1807.76   14.28
   2   6  -4  106.86    3.82
   2   7  -4   21.68    2.84
   2  11  -2   17.39    4.49
   2  14   1    0.87    4.84
   3  -4   5 1362.96   25.04
   3   9  -3  305.02    5.63
   3  11  -2   77.07    3.73
   3  12  -1    9.25    4.70
   3  13   0   57.79    5.11
   4  -8  18   65.99    9.37
   4  -2   3 1345.74   13.39
   4   9  -2  124.67    4.98
   4  12   0  205.55    4.95
   5  -2   5  545.91    8.49
   5   3   0  276.83    5.54
   5   6  -1  283.47    4.94
   5   7  -1   46.55    3.54
   5   9   0    2.61    4.38
   5  11   1    3.92    4.97
   6   1   4   71.21    4.91
   6   4   2  231.77    5.84
   6   5   2    9.09    4.40
   6   7   2   30.49    4.85
   6   8   2   18.78    5.04
   7   1   8  104.31    5.46
   7   2   7  105.45    5.97
   7   4   6  173.70    6.31
  -6   1  23   11.67    5.02
  -6   1  24   36.11    4.00
  -6   2  22  206.17    6.21
  -6   3  21   86.56    5.79
  -6   4  20  177.62    6.29
  -5  -4  27    4.03    5.20
  -5  -3  23  111.69    5.21
  -5  -2  20   94.68    4.97
  -5  -1  18    4.01    4.39
  -5   1  15   -1.41    4.76
  -5   2  14    1.50    4.55
  -5  10  14   55.74    8.90
  -4  -6  26  111.28    5.15
  -4  -6  27    0.56    3.40
  -4  -5  22  136.58    3.97
  -4  -3  16   49.22    4.55
  -4  -2  14 3269.07   13.86
  -4  -1  12  683.10    7.72
  -4   3   8  531.10    8.23
  -3  -7  23   87.35    4.93
  -3  -6  19   11.97    4.27
  -3  -5  16  149.76    3.97
  -3  -4  13  165.84    4.84
  -3  -3  11  258.11    5.47
  -3  -1   8 1615.77   11.26
  -3  12   7  210.51   10.69
  -2  -9  28    6.09    5.01
  -2  -8  22  271.10    5.86
  -2  -7  18   10.37    3.13
  -2  -2   6 1298.53   11.40
  -2   2   2  138.43    7.45
  -2  11   3   77.37    6.36
  -2  13   5    1.91    5.82
  -1  -9  23    8.94    4.57
  -1  -8  18    6.50    4.30
  -1  -5   9 1918.69   12.53
  -1  -4   7 3700.75   17.84
  -1  10   0  334.71    7.37
  -1  14   4    3.68    5.06
   0 -10  26   29.25    5.11
   0 -10  27   67.46    4.25
   0  -9  20   35.25    4.46
   0  -1   1   34.74    7.60
   0   3  -2 3931.72   26.81
   0   9  -2  810.95    9.14
   0  12   0  102.63    5.27
   0  15   4   84.48    5.79
   1 -10  24   47.20    5.16
   1 -10  25   13.97    5.03
   1   8  -3   75.38    4.51
   1  15   3  389.27    7.49
   2 -10  25   -3.36    5.43
   2   0  -1    0.24    4.28
   2   3  -3  427.93    7.19
   2   9  -3  892.33    8.39
   2  12  -1   78.96    3.78
   2  13   0   17.19    3.48
   3  -9  20   11.45    5.69
   3  -7  12   67.04    7.36
   3   2  -2   25.03    4.39
   3   4  -3  462.67    5.93
   3   5  -3  360.32    5.87
   3   7  -3    6.30    4.21
   3   8  -3 1193.27    8.33
   3  10  -2  278.66    5.77
   4   2  -1   31.13    3.09
   4   4  -2  219.76    4.59
   4   5  -2  635.07    7.21
   4   6  -2   18.94    4.27
   4   7  -2  191.22    5.15
   4   8  -2 2691.30   11.88
   4  10  -1   81.93    3.73
   4  11   0   34.14    4.71
   4  12   1   32.30    5.19
   5  -4   9    1.27    5.24
   5  -3   7    9.88    5.31
   5  -1   4    1.20    5.17
   5   2   1  217.30    5.47
   5   4   0  456.91    6.61
   5   7   0  169.98    5.35
   5   8   0   28.36    4.55
   5  10   1   67.05    4.98
   5  11   2    8.84    4.86
   6  -5  16   15.42    8.13
   6  -4  13   61.21    7.62
   6  -1   7   50.61    4.97
   6   3   3  483.14    6.92
   6   6   2   51.53    3.64
   7   0  10    2.04    4.95
   7   1   9   29.81    6.39
   7   2   8    2.50    5.11
   7   3   7   36.78    5.28
  -6   0  24  659.37    8.60
  -6   1  22    1.29    5.03
  -6   2  21  299.63    6.62
  -6   3  20    2.62    5.08
  -6   4  19   72.68    5.69
  -6   5  19    4.19    5.06
  -5  -4  25  282.69    6.54
  -5  -4  26    3.53    3.47
  -5  -3  22  177.04    5.66
  -5  -2  19   14.56    4.44
  -5   0  16  197.79    5.46
  -5   3  13   23.91    4.69
  -5   5  12  700.32    9.86
  -5   6  12   77.28    5.43
  -5   7  12  365.97    9.25
  -5   9  13  338.99   11.60
  -4  -6  24   13.85    4.68
  -4  -6  25   89.08    3.84
  -4  -5  21    2.53    2.90
  -4  -4  18   90.13    3.80
  -4  -3  15  902.95    8.30
  -4  -2  13 1800.39   11.08
  -4   6   7  884.39   14.36
  -3  -8  27    2.03    4.77
  -3  -8  28   24.49    3.86
  -3  -7  22  300.98    5.02
  -3  -6  18  561.63    6.79
  -3  -5  15 1207.35    8.87
  -3  -2   9   46.29    4.38
  -3  11   6  563.64   14.33
  -2  -9  26    8.72    4.86
  -2  -9  27   45.91    3.85
  -2  -8  21  147.36    5.29
  -2  -7  17    4.74    4.22
  -2  -6  14  108.72    3.94
  -2  -4   9  953.66    8.87
  -2   7   1    0.34    5.96
  -2  12   4  254.61    8.16
  -1  -9  22   73.96    4.97
  -1  -8  17  783.09    7.80
  -1  -7  14  923.33    7.81
  -1  -6  11  853.94    8.41
  -1  -3   5 1940.10   14.61
  -1   7  -1   69.11    5.11
  -1  11   1  322.63    7.24
  -1  12   2    1.54    5.54
  -1  13   3  119.73    5.82
   0 -10  25   25.76    5.21
   0  -9  19    2.88    4.38
   0  -8  15  138.68    5.04
   0  -7  12   17.55    4.02
   0  -5   7  703.26    9.37
   0   8  -2  138.47    5.65
   0  10  -1  196.95    6.32
   0  14   3   31.01    5.33
   1 -10  23    2.52    4.62
   1  -9  18    5.92    4.41
   1  -8  14  808.38    9.27
   1  -7  11    7.73    4.03
   1   4  -3  944.06   10.39
   1   7  -3   35.95    4.38
   1  10  -2  277.39    5.08
   1  11  -1  310.76    6.39
   1  14   2   53.96    5.23
   2 -10  24    6.85    5.00
   2  -9  18   43.12    5.74
   2  -8  14  186.05    7.16
   2  -7  11 1370.02   14.38
   2   4  -3  227.74    6.00
   2   8  -3  407.36    6.46
   2  10  -2  663.08    7.45
   2  14   2   86.96    5.36
   3  -2   2  423.50    9.53
   3   1  -1 6981.16   25.20
   3   6  -3    8.15    2.81
   3   9  -2   89.02    4.66
   3  11  -1  520.95    6.15
   3  12   0   93.68    3.80
   3  13   1  132.81    4.48
   4  -1   2   34.65    4.33
   4   0   1    1.71    4.06
   4   1   0    5.97    4.00
   4   3  -1  176.90    5.07
   4   9  -1  540.24    6.79
   5   0   3   -0.08    4.19
   5   1   2    0.87    3.85
   5   3   1   18.32    4.21
   5   5   0   -0.44    2.99
   5   6   0  363.32    5.35
   5   9   1   21.80    4.76
   6  -3  11   51.83    6.42
   6  -2   9   30.10    5.96
   6   0   6   10.48    4.60
   6   1   5  140.36    5.52
   6   2   4  176.23    4.64
   6   4   3  217.52    4.84
   6   5   3   17.08    4.48
   6   6   3   25.19    4.68
   6   7   3    3.04    4.81
   6   8   3   70.16    4.16
  -6   0  23    6.00    5.07
  -6   1  21    5.47    4.98
  -6   2  20   29.20    5.08
  -6   3  19   66.78    5.60
  -6   5  18  275.30    8.34
  -6   6  18   17.90    6.94
  -5  -4  24   41.14    5.03
  -5  -3  21  289.40    6.14
  -5  -1  17   57.52    3.33
  -5   0  15   -0.33    4.33
  -5   1  14 1320.67   10.42
  -5   2  13   13.71    4.49
  -5   4  12  135.67    5.78
  -4  -6  23  179.10    5.61
  -4  -5  20   60.55    3.45
  -4  -4  17  270.09    4.84
  -4  -1  11   85.06    4.69
  -4   0  10  374.75    6.60
  -4   1   9 1476.62   11.54
  -4   2   8  370.80    8.08
  -4   5   7  679.28   11.20
  -4   7   7  124.58    9.25
  -3  -8  25   27.82    4.87
  -3  -8  26   50.64    3.91
  -3  -7  21  137.48    4.07
  -3  -6  17 1123.61    8.60
  -3  -4  12   72.48    4.25
  -3  -3  10  122.96    4.85
  -3   0   6 1569.17   12.76
  -3   3   4 4301.32   25.86
  -2  -9  25   -0.98    4.70
  -2  -8  20   33.62    4.58
  -2  -7  16   47.63    4.53
  -2  -6  13  532.16    6.88
  -2  -5  11   73.12    3.43
  -2  -3   7  655.59    8.30
  -2  14   7   74.00    7.50
  -1 -10  26  117.10    5.58
  -1 -10  27   87.52    5.60
  -1  -9  21   29.55    4.51
  -1   5  -1   92.38    7.04
  -1   6  -1  213.51    7.59
   0 -10  24    6.99    4.78
   0  -6   9  514.42    7.81
   0  -4   5 5041.76   25.67
   0  11   0    5.34    4.48
   0  13   2   46.35    4.93
   1 -10  22   18.77    5.88
   1  -5   6  167.41    7.28
   1   2  -2   21.58    4.83
   1   5  -3 2994.41   16.14
   1   6  -3  436.11    7.15
   1   9  -2  149.42    4.98
   1  12   0  209.41    5.71
   1  13   1  328.02    5.58
   2 -10  23   20.79    5.25
   2  -5   6  603.64   15.84
   2   2  -2   93.64    5.71
   2   5  -3   36.46    4.40
   2   6  -3  158.71    5.21
   2   7  -3   19.13    2.95
   2   9  -2  345.79    6.39
   2  11  -1  185.18    4.26
   2  12   0    3.02    4.24
   2  13   1    0.47    3.07
   3  -9  19    2.35    5.87
   3  -8  15  306.18    9.07
   3  -6   9   46.43   11.32
   3   3  -2  510.23    7.25
   3   8  -2  261.38    5.63
   3  10  -1    9.61    4.50
   3  11   0    9.63    4.68
   3  13   2   30.91    5.09
   4  -3   5   44.12    5.79
   4   4  -1  381.23    6.31
   4   7  -1  194.66    5.21
   4   8  -1  593.82    6.28
   4  10   0    6.22    3.21
   4  11   1  116.70    5.44
   4  12   2    0.62    4.98
   5   4   1  225.28    5.61
   5   7   1   47.96    4.75
   5   8   1   47.02    3.62
   5  10   2   34.96    3.61
   5  11   3   12.99    4.75
   6   3   4  265.89    6.00
   6   8   4   13.99    5.02
   7   1  10   -1.38    5.19
   7   2   9   79.14    5.92
   7   3   8    4.63    3.57
  -6  -1  24   45.90    5.34
  -6   0  22   28.71    5.20
  -6   1  20   36.08    5.37
  -6   2  19   72.99    5.27
  -6   4  18   54.77    5.50
  -5  -5  26    3.83    5.26
  -5  -4  23    1.00    3.33
  -5  -3  20   85.24    5.16
  -5  -2  18  203.83    4.64
  -5  -1  16   77.47    4.74
  -5   3  12   61.34    4.92
  -5   8  12    4.38    5.98
  -4  -7  26   16.56    5.03
  -4  -7  27   20.84    3.73
  -4  -6  22   20.38    4.53
  -4  -5  19   -0.02    3.06
  -4  -4  16  258.09    5.68
  -4  -3  14  471.74    6.87
  -4  -2  12   67.53    4.97
  -4   4   7    1.36    4.03
  -3  -8  24   11.71    5.02
  -3  -7  20  101.31    3.87
  -3  -6  16 1668.36   10.18
  -3  -5  14  192.25    4.44
  -3  -1   7 2412.48   14.36
  -3   1   5    7.56    4.44
  -2  -9  23   22.45    4.71
  -2  -9  24    5.59    3.30
  -2  -8  19   30.40    4.72
  -2   6   1  350.47   14.18
  -2   9   2  386.24    9.85
  -1 -10  25   43.08    5.15
  -1  -9  20  318.75    6.05
  -1  -8  16   12.14    4.18
  -1  -7  13  117.76    3.81
  -1  -6  10   37.72    4.44
  -1  -5   8   48.69    4.68
  -1   9   0  117.78    5.52
  -1  14   5    4.70    4.96
   0 -10  23   15.71    3.50
   0  -9  18  338.94    5.55
   0  -8  14   74.56    5.01
   0  -7  11  195.69    5.54
   0  -2   2 4555.15   34.50
   0   4  -2 2738.38   20.45
   0   7  -2  505.20    7.98
   0  12   1    5.13    4.13
   0  15   5   43.80    5.47
   1  -9  17  104.10    5.34
   1  -6   8  274.26    7.18
   1  10  -1  829.67    8.43
   1  14   3  127.95    5.71
   2 -10  22   28.31    5.03
   2  -9  17   32.05    5.70
   2  -6   8   93.14    7.50
   2  10  -1  216.01    5.68
   2  14   3    4.40    5.10
   3  -1   1    5.45    4.20
   3   4  -2    1.18    3.89
   3   5  -2 1820.19   11.12
   3   6  -2  181.21    5.02
   3   7  -2 1430.37    9.77
   3   9  -1    2.28    4.19
   3  12   1    0.32    3.35
   4   2   0  662.18    7.82
   4   5  -1   13.54    3.01
   4   6  -1  138.95    3.93
   4   9   0  472.97    5.72
   4  10   1  110.99    5.26
   5  -2   6   23.93    4.56
   5   1   3   28.80    4.36
   5   2   2  317.44    5.24
   5   5   1   23.60    3.20
   5   6   1   35.09    3.51
   5   9   2   36.36    3.53
   5  10   3    1.56    4.69
   5  11   4   11.44    5.08
   6  -1   8  161.91    5.82
   6   0   7    0.65    4.68
   6   1   6  266.81    6.38
   6   2   5   26.99    3.43
   6   4   4   43.78    3.64
   6   5   4    4.89    4.37
   6   6   4   93.89    5.33
   6   7   4  105.08    4.17
   6   8   5   88.66    5.81
  -6  -1  23    9.14    5.04
  -6   0  21    4.45    5.19
  -6   3  18   87.60    5.76
  -6   5  17    1.05    5.03
  -6   6  17    6.13    6.57
  -5  -5  25   10.75    5.10
  -5  -4  22   62.49    3.92
  -5  -3  19   -1.86    4.49
  -5  -2  17  200.57    5.54
  -5  -1  15    0.23    4.45
  -5   0  14  675.58    7.97
  -5   1  13 2684.40   14.33
  -5   2  12  499.54    7.71
  -5   5  11  565.47    9.88
  -5   6  11  309.50    8.61
  -4  -7  25  150.51    5.62
  -4  -6  21   24.86    4.45
  -4  -5  18  322.55    5.13
  -4  -4  15  215.29    5.43
  -4   0   9    1.51    4.21
  -4   3   7   23.44    5.34
  -3  -8  23   54.78    4.00
  -3  -7  19  476.51    5.85
  -3  -5  13 1982.94   11.26
  -3  -4  11   29.19    3.96
  -3  -2   8   48.01    3.52
  -2  -9  22   37.65    4.82
  -2  -8  18 1033.72    8.73
  -2  -7  15  159.22    4.42
  -2  -6  12  711.05    7.64
  -2  -5  10  468.03    6.56
  -2  -4   8 1736.50   11.68
  -2  -2   5   43.39    4.66
  -2  -1   4 1896.86   14.84
  -2   0   3    2.20    4.44
  -2  13   6    1.38    6.16
  -1 -10  24    5.31    4.69
  -1  -9  19   15.03    4.33
  -1  -8  15    2.24    4.27
  -1  -4   6  211.14    6.10
  -1  10   1  869.79   10.89
  -1  13   4   12.48    5.28
   0 -10  22  125.23    4.55
   0  -9  17  360.00    6.49
   0   5  -2 2303.77   17.02
   0   6  -2 6296.90   25.94
   0   9  -1 1734.15   12.71
   0  14   4  117.86    6.01
   1 -10  21   41.36    5.17
   1  -8  13    5.93    4.47
   1  -7  10   43.25    5.53
   1   8  -2   41.64    4.35
   1  11   0  429.37    6.97
   1  12   1  118.27    5.14
   1  13   2   47.57    4.99
   2   8  -2  584.01    6.56
   2  11   0  361.03    6.02
   2  12   1   20.89    4.60
   2  13   2   12.27    3.53
   3   2  -1 1564.37   11.91
   3   8  -1   96.93    4.70
   3  10   0  192.84    5.61
   3  11   1   29.08    4.69
   3  12   2   14.54    4.71
   3  13   3   31.61    5.11
   4  -5   9  926.70   19.14
   4  -4   7   71.67    7.19
   4  -2   4   85.63    5.99
   4   1   1 2112.23   13.33
   4   3   0   51.03    4.36
   4   7   0 1474.48    9.71
   4   8   0   41.68    3.47
   4  11   2    4.65    3.52
   4  12   3  137.75    4.54
   5  -5  12   32.98    7.10
   5  -3   8    5.08    5.42
   5  -1   5  208.35    5.82
   5   0   4    2.90    4.40
   5   3   2   54.57    4.55
   5   4   2  121.98    5.06
   5   7   2   63.28    4.73
   5   8   2  327.38    5.44
   5   9   3   -0.56    4.56
   6  -4  14   58.70    7.08
   6  -3  12   25.59    6.22
   6  -2  10   91.93    5.86
   6   3   5   19.29    4.65
   6   4   5   69.94    5.11
   6   5   5  109.44    5.22
   6   6   5   13.75    4.89
   6   7   5   48.24    5.15
  -6  -1  22    2.87    3.57
  -6   0  20  609.00    7.99
  -6   1  19    1.18    4.91
  -6   2  18    2.94    5.02
  -6   3  17    0.98    4.86
  -6   4  17   41.04    5.61
  -5  -5  23  166.76    5.81
  -5  -5  24  122.95    4.45
  -5  -4  20   -3.53    4.85
  -5  -4  21   13.13    3.38
  -5  -3  18    3.25    4.58
  -5  -2  16  434.09    6.53
  -5   3  11 1899.90   14.06
  -5   4  11   52.54    5.50
  -5   7  11  229.78    9.39
  -4  -7  23   86.00    5.11
  -4  -7  24  118.59    4.29
  -4  -6  20   55.09    3.59
  -4  -5  17 1995.63   11.05
  -4  -3  13  347.69    5.50
  -4  -2  11 2194.37   12.38
  -4  -1  10  822.05    7.76
  -4   1   8    4.70    4.38
  -3  -9  26    5.94    5.05
  -3  -8  21   15.34    4.63
  -3  -8  22    0.90    3.25
  -3  -7  18  182.75    4.42
  -3  -6  15  662.97    7.31
  -3  -3   9  831.38    7.84
  -3   2   4    3.71    4.25
  -3  13   9   25.52    7.76
  -2  -9  21  258.40    6.05
  -2  -8  17   46.40    4.77
  -2  -7  14  936.06    8.47
  -2  10   3   95.25    6.93
  -2  12   5   11.46    6.07
  -1 -10  23    5.82    4.88
  -1  -9  18  174.69    5.40
  -1  -7  12   40.80    3.18
  -1  -2   3 1735.25   15.56
  -1  -1   2  631.77   11.07
  -1   8   0  110.23    6.20
  -1  11   2  466.99    8.10
  -1  12   3  120.75    5.74
   0 -10  21   49.39    5.05
   0  -8  13   16.03    4.06
   0  -6   8  204.77    6.20
   0  10   0 1353.14   11.31
   0  11   1    4.20    4.51
   0  12   2   22.56    4.59
   0  13   3   82.75    5.31
   0  15   6   93.68    6.17
   1 -10  20   -0.92    4.52
   1  -9  16    7.64    4.52
   1   3  -2  864.92   10.73
   1   7  -2  349.30    6.64
   1   9  -1   92.37    4.76
   1  14   4    8.79    5.12
   2 -10  21   -1.70    4.94
   2  -8  13  212.19    6.82
   2   1  -1 1516.63   13.94
   2   3  -2  781.80    8.77
   2   6  -2   18.87    4.23
   2   7  -2   19.88    2.91
   2   9  -1   59.30    4.79
   2  13   3  112.81    5.59
   2  14   4   14.65    3.87
   3  -9  18   98.66    6.90
   3   7  -1  774.10    7.88
   4  -8  17  266.52   14.65
   4  -1   3   66.07    4.90
   4   0   2 1195.00   10.94
   4   4   0   70.56    4.65
   4   5   0   16.64    4.37
   4   6   0  227.88    5.40
   4   9   1   67.72    3.62
   4  10   2   -1.13    4.45
   4  11   3   41.25    5.10
   4  12   4   27.98    5.33
   5  -4  10    5.77    5.57
   5   2   3  298.43    6.02
   5   5   2   16.82    3.24
   5   6   2    1.68    3.28
   5   8   3   53.24    5.24
   5  10   4    8.09    3.55
   5  11   5  123.05    4.64
   6  -1   9    0.17    4.58
   6   0   8  257.51    6.50
   6   1   7   57.45    5.33
   6   2   6    5.99    3.20
   6   7   6   10.60    5.10
   6   8   6   10.05    4.97
  -6  -2  23  114.22    4.67
  -6  -1  21    3.42    3.67
  -6   0  19    4.51    4.90
  -6   1  18    9.69    5.18
  -6   2  17    3.54    5.07
  -6   4  16   50.28    6.64
  -6   5  16    5.25    6.50
  -5  -5  22    5.55    5.06
  -5  -3  17   20.88    4.81
  -5  -1  14 1249.70    9.89
  -5   0  13   -0.53    4.97
  -5   1  12   34.13    5.12
  -5  10  13   52.80   11.84
  -4  -7  22   36.16    4.92
  -4  -6  19  253.40    4.74
  -4  -5  16  244.21    5.90
  -4  -4  14   30.54    4.79
  -4  -3  12  345.57    6.32
  -4   2   7   15.03    4.38
  -3  -9  25  186.59    6.14
  -3  -8  20  275.66    5.99
  -3  -7  17   26.02    4.77
  -3  -6  14  987.06    8.32
  -3  -5  12  376.56    6.23
  -3  -4  10  410.01    6.36
  -3  -1   6  980.30    9.91
  -2 -10  25   19.77    5.11
  -2 -10  26   11.19    3.78
  -2  -9  20   38.57    4.66
  -2  -6  11  104.72    4.85
  -2  -5   9   70.08    4.40
  -2  -3   6   85.04    4.03
  -2   1   2 1772.81   18.22
  -2  11   4    4.28    5.73
  -2  14   8    4.39    6.83
  -1 -10  22   47.35    5.01
  -1  -8  14  116.53    4.85
  -1  -6   9  661.41    8.11
  -1  -5   7   90.50    5.25
  -1  -3   4 2606.74   17.26
  -1   0   1    7.31    6.07
  -1  14   6  170.83    6.60
   0 -11  25   12.18    5.22
   0 -10  20    8.18    4.66
   0  -9  16   31.15    4.79
   0  -7  10  632.14    8.21
   0  -5   6  130.14    5.75
   0  -3   3  244.93    8.45
   0   8  -1 3435.44   17.63
   0  14   5    4.83    5.20
   1   4  -2  191.60    6.13
   1   6  -2  430.30    7.29
   1  10   0  343.11    6.42
   1  12   2   53.14    4.94
   1  13   3   67.51    5.07
   2 -10  20    6.69    5.90
   2  -9  16    0.78    4.46
   2  -7  10    8.86    5.40
   2   4  -2 3775.76   17.56
   2   5  -2  763.61    7.85
   2  10   0 1144.58    9.29
   2  11   1    4.47    4.64
   2  12   2   28.33    4.74
   2  14   5   20.04    5.81
   3   1   0  268.38    6.73
   3   3  -1  694.66    7.78
   3   4  -1   65.56    4.57
   3   5  -1   41.39    4.36
   3   6  -1    4.97    3.93
   3   9   0   -0.43    3.06
   3  10   1   44.02    4.92
   3  11   2   45.32    4.88
   3  12   3   10.65    5.02
   3  13   4  113.72    4.35
   4   2   1  217.06    5.68
   4   8   1  613.44    6.34
   4   9   2   35.92    4.61
   4  12   5   75.28    5.77
   5  -6  15  207.32   12.07
   5  -2   7  135.49    6.59
   5   1   4    1.39    4.13
   5   3   3   28.12    4.42
   5   6   3   -0.46    4.54
   5   7   3  261.55    6.03
   5   9   4  171.99    4.54
   5  10   5    2.15    4.76
   6  -2  11   28.92    6.29
   6   3   6  117.33    4.11
   6   4   6  126.94    5.38
   6   5   6   13.45    4.91
   6   6   6   97.11    5.51
   6   8   7  129.60    5.69
  -6  -2  22  182.94    5.04
  -6  -1  20   39.78    5.38
  -6   0  18  116.29    5.78
  -6   1  17  161.02    6.11
  -6   3  16   33.88    5.35
  -6   6  16  102.82    6.56
  -5  -6  24   50.80    5.32
  -5  -6  25   20.66    3.91
  -5  -5  21  103.53    5.49
  -5  -4  19  138.11    4.41
  -5  -2  15   14.56    4.66
  -5   2  11   31.27    4.97
  -5   9  12   71.87    9.89
  -4  -8  25    3.98    5.07
  -4  -7  21    2.15    4.69
  -4  -6  18  869.36    7.97
  -4  -2  10 1933.40   11.87
  -4  -1   9 1400.96   10.57
  -4   0   8 1455.27   11.33
  -3  -9  23    6.04    4.99
  -3  -9  24   32.59    3.84
  -3  -8  19   40.56    4.97
  -3  -7  16   82.60    4.74
  -3  -3   8  169.53    5.40
  -3  -2   7  889.25    8.62
  -3   0   5    0.29    4.53
  -2 -10  24   34.41    5.00
  -2  -9  19   39.87    4.74
  -2  -8  16  497.42    5.99
  -2  -7  13   57.96    4.71
  -2  -4   7  338.54    6.50
  -1 -10  21   29.30    4.91
  -1  -9  17  114.15    3.94
  -1  -7  11 1166.55    9.59
  -1  13   5  312.31    7.52
   0 -11  24  201.91    6.48
   0 -10  19    4.03    4.61
   0  13   4    2.57    4.91
   1 -11  24   61.72    5.98
   1 -10  19   11.96    4.54
   1  -9  15   38.96    4.65
   1  -8  12   40.56    4.89
   1   5  -2 4931.69   20.93
   1   8  -1   12.45    4.21
   1  11   1   57.47    4.94
   1  14   5   31.78    5.29
   2   0   0 6711.45   31.91
   2   8  -1   52.85    3.58
   2  13   4   18.74    5.12
   3 -10  22   12.93    6.59
   3  -8  14   77.96    7.44
   3  -3   4  306.00   10.38
   3   8   0   21.36    4.33
   3  13   5    0.21    5.26
   4   1   2   40.18    4.54
   4   3   1  279.78    5.89
   4   6   1    7.62    4.32
   4   7   1  161.05    4.25
   4  10   3  174.17    5.39
   4  11   4   29.85    5.09
   5  -1   6   27.05    4.56
   5   0   5   16.23    4.55
   5   4   3  157.33    4.24
   5   5   3   34.37    3.43
   5   8   4  454.48    7.22
   5   9   5   65.66    5.01
   5  10   6   -2.89    4.78
   6  -4  15    0.30    6.48
   6  -3  13    5.88    5.97
   6  -1  10  226.41    7.32
   6   1   8  175.09    6.11
   6   2   7   37.27    3.48
   6   3   7   48.70    5.06
   6   6   7  115.18    5.71
   6   7   7   52.34    5.30
   6   8   8   70.12    6.17
  -6  -2  21  276.16    5.61
  -6  -1  19    5.02    4.87
  -6   2  16   15.12    4.99
  -6   7  16   84.77    6.77
  -5  -6  23   19.61    5.25
  -5  -5  20    2.96    4.87
  -5  -4  18    6.36    3.37
  -5  -3  16   42.01    3.74
  -5  -2  14    2.78    4.40
  -5  -1  13 2821.54   13.95
  -5   0  12 1822.31   11.75
  -5   1  11   45.03    4.99
  -5   3  10   90.48    6.58
  -5   4  10   68.08    5.42
  -5   5  10  204.01    6.88
  -5   6  10   48.42    6.19
  -5   8  11   82.29    8.38
  -4  -8  24  186.81    6.07
  -4  -7  20  395.23    6.50
  -4  -6  17  475.31    6.70
  -4  -5  15 1632.85    9.81
  -4  -4  13  664.94    6.87
  -4  -3  11  120.01    5.23
  -4   1   7   53.89    4.93
  -4   4   6   26.28    5.74
  -4   5   6  107.40    6.99
  -3  -9  22   33.97    5.14
  -3  -6  13   57.72    4.66
  -3  -5  11  631.58    7.26
  -3   1   4 5005.14   24.25
  -3  12   8   52.02    7.11
  -2 -10  23   79.99    4.18
  -2  -8  15  426.20    6.58
  -2   8   2  597.50   12.36
  -2  13   7    4.06    6.19
  -1 -11  25   67.68    5.85
  -1 -10  20   86.01    5.29
  -1  -9  16    0.66    4.17
  -1  -8  13 1209.03    9.52
  -1  -4   5  727.05    9.32
  -1   7   0  439.30    9.47
  -1   9   1   92.46    5.48
  -1  12   4    1.71    5.91
  -1  14   7    7.88    6.33
   0 -11  23   19.55    5.18
   0  -9  15  749.25    7.95
   0  -8  12   26.79    4.71
   0  -4   4 4935.89   26.75
   0   2  -1 7042.11   44.22
   0   7  -1   28.80    4.69
   0   9   0    6.43    4.72
   0  10   1  201.70    6.33
   0  12   3   10.49    4.76
   0  14   6   24.90    5.37
   1 -11  23    6.40    5.11
   1 -10  18   92.32    5.52
   1  -7   9  558.86    9.34
   1  -6   7  131.50    6.64
   1  13   4   17.35    4.86
   2 -10  19   33.76    6.07
   2   2  -1   22.81    4.66
   2   7  -1    2.59    3.85
   2   9   0 1208.24    8.92
   2  10   1  191.52    5.67
   2  11   2 1662.86   10.56
   2  12   3  126.13    5.39
   2  14   6   15.63    5.15
   3  -9  17  180.10    9.00
   3  -7  11    1.02    8.49
   3   0   1    1.61    4.51
   3   2   0  885.88    9.51
   3   7   0   21.68    4.37
   3   9   1    9.86    3.14
   3  10   2  316.04    6.25
   3  11   3   80.93    5.10
   3  12   4    8.54    4.88
   4  -3   6 2445.08   19.69
   4   4   1   58.37    3.64
   4   5   1   21.12    3.31
   4   8   2   44.56    3.51
   4   9   3  344.83    6.17
   4  10   4   23.68    4.75
   4  11   5   24.70    4.77
   4  12   6   15.97    5.49
   5  -3   9  136.88    6.94
   5   2   4  591.80    6.83
   5   3   4  125.29    5.07
   5   6   4  128.94    5.45
   5   7   4  506.72    6.24
   5   8   5  235.13    6.24
   6   0   9    0.32    4.64
   6   2   8  170.45    5.93
   6   4   7    1.98    4.77
   6   5   7  218.27    4.95
   6   7   8   89.00    5.67
  -6  -3  21   89.93    5.76
  -6  -3  22   50.77    4.15
  -6  -2  20   19.14    3.79
  -6  -1  18    9.21    5.16
  -6   0  17    5.00    4.86
  -6   1  16   12.29    4.97
  -6   3  15  266.37    6.90
  -6   4  15   56.73    5.80
  -6   5  15    2.89    5.30
  -6   6  15    7.47    6.90
  -5  -6  22   55.58    5.44
  -5  -5  19   63.54    5.37
  -5  -4  17   14.47    4.67
  -5  -3  15  284.33    6.15
  -5   2  10  730.74    9.13
  -4  -8  22  108.47    5.55
  -4  -8  23   33.29    3.91
  -4  -7  19   15.91    4.80
  -4  -6  16    1.97    4.52
  -4  -5  14  255.65    5.74
  -4  -4  12 2185.32   12.06
  -4   3   6  422.81    8.20
  -4   6   6    4.28    7.54
  -3  -9  21   41.63    5.20
  -3  -8  18   -1.99    3.23
  -3  -7  15    2.46    3.16
  -3  -4   9  105.18    3.76
  -3   4   3  491.97   12.17
  -3   5   3  387.11   14.73
  -3   9   5   10.55    8.28
  -2 -10  22    0.34    3.45
  -2  -9  18   24.60    3.42
  -2  -7  12   50.10    4.76
  -2  -6  10  122.47    4.04
  -2  -5   8  320.35    6.00
  -2  -3   5 1965.26   13.41
  -2  -2   4  383.02    7.45
  -2  -1   3  168.77    6.50
  -2  14   9   19.88    7.05
  -1 -11  24  412.65    7.49
  -1 -10  19    1.18    4.61
  -1  -7  10  235.07    5.70
  -1  -6   8  236.02    6.04
  -1  10   2  277.78    6.87
  -1  11   3   16.88    4.99
   0 -11  22    9.50    4.94
   0 -10  18   17.45    4.81
   0  -7   9   86.89    4.84
   0  -6   7  316.20    7.06
   0   6  -1 2339.27   16.39
   0  11   2  582.84    8.26
   1 -11  22   34.71    5.31
   1  -9  14   48.85    5.02
   1   7  -1 2236.74   13.51
   1   9   0  115.91    4.00
   1  10   1  846.05    8.59
   1  11   2  133.22    5.32
   1  12   3  192.39    6.19
   1  14   6   23.78    5.31
   2  -9  15  284.42    7.34
   2  -8  12   61.85    6.25
   2   3  -1 2820.17   16.19
   2   5  -1  398.61    6.84
   2   6  -1  366.55    6.36
   2   8   0  229.91    5.72
   2  13   5   77.87    5.44
   3 -10  21   68.82    7.18
   3  -2   3  568.06   10.86
   3  -1   2  569.61    9.60
   3   3   0 1190.54   10.40
   3   4   0    4.32    4.08
   3   5   0   28.01    4.11
   3   6   0   85.71    3.63
   3   8   1   85.31    4.79
   3  12   5  159.82    5.80
   3  13   6   20.78    3.77
   4  -2   5  231.79    7.29
   4  -1   4  186.90    6.46
   4   0   3   -0.89    4.15
   4   2   2   24.83    4.52
   4   6   2   62.96    4.60
   4   7   2  139.28    4.05
   4  12   7   14.34    5.50
   5  -5  13  246.73    9.85
   5   1   5  218.93    5.77
   5   4   4   44.75    4.63
   5   5   4   69.81    3.75
   5   7   5    3.10    4.85
   5   9   6  220.79    5.03
   5  10   7  176.13    5.04
   6  -2  12   11.30    5.05
   6   1   9    2.43    4.72
   6   3   8   79.59    5.10
   6   4   8   30.82    4.83
   6   5   8   33.14    5.18
   6   6   8   11.51    5.09
  -6  -3  20    3.19    5.19
  -6  -2  19   77.34    4.01
  -6  -1  17  145.36    5.93
  -6   0  16    7.97    4.88
  -6   2  15   -0.91    5.02
  -5  -6  21   57.03    5.27
  -5  -5  18  141.35    5.40
  -5  -4  16   15.23    4.78
  -5  -2  13   12.42    4.65
  -5  -1  12   46.40    5.00
  -5   0  11    1.57    4.67
  -4  -8  21   18.22    4.86
  -4  -7  18  110.31    5.05
  -4  -3  10  116.48    5.18
  -4  -2   9  693.42    7.91
  -4  -1   8   -0.47    4.25
  -4   0   7    2.38    4.38
  -4   2   6 1385.00   12.54
  -3 -10  24   32.31    5.53
  -3  -9  20   94.84    5.25
  -3  -8  17  212.67    5.70
  -3  -7  14  158.54    5.14
  -3  -6  12   92.65    4.87
  -3  -5  10   46.86    4.46
  -3  -3   7  338.85    6.40
  -3  -2   6 1078.66    9.98
  -3  -1   5    6.91    4.60
  -3   3   3  356.92    9.72
  -3  10   6  186.83   10.35
  -3  11   7    4.05    6.10
  -3  13  10   66.35    7.90
  -2 -10  21  303.42    5.43
  -2  -9  17   11.81    4.70
  -2  -8  14  337.15    6.21
  -2  -4   6  125.04    5.36
  -2  12   6   75.68    6.08
  -1 -11  23   67.41    5.61
  -1 -10  18   46.67    5.08
  -1  -9  15    3.71    4.25
  -1  -8  12  207.18    5.51
  -1  -5   6 4006.52   18.83
  -1  13   6   36.05    5.35
   0 -11  21    5.60    4.97
   0 -10  17   26.91    4.75
   0  -9  14   62.03    5.04
   0  -8  11    7.41    4.37
   0   8   0   34.07    4.51
   0  13   5    6.24    5.01
   1 -11  21   43.85    6.58
   1 -10  17  426.40    7.56
   1  -8  11  948.25   10.64
   1  -5   5   22.39    5.58
   1   6  -1 2149.32   13.79
   1  13   5  113.11    5.35
   2 -10  18    4.31    6.13
   2  -3   3  920.26   25.75
   2  -1   1 5463.24   33.80
   2   4  -1 2242.25   13.64
   2   9   1   96.64    5.19
   2  10   2  648.58    7.66
   2  11   3  173.14    5.65
   2  12   4  189.34    5.70
   2  14   7    7.97    3.60
   3   7   1 1212.29    9.33
   3   9   2 2116.03   11.51
   3  10   3   20.78    4.69
   3  11   4  261.41    5.99
   3  13   7   68.50    5.68
   4   3   2  760.20    8.08
   4   4   2  428.31    6.81
   4   5   2  800.34    8.39
   4   8   3   78.69    3.78
   4   9   4   30.27    4.61
   4  10   5   95.23    5.28
   4  11   6   64.16    5.29
   5  -4  11  241.94    8.30
   5  -2   8   28.86    4.95
   5  -1   7   78.44    5.00
   5   0   6  545.38    7.92
   5   2   5  519.30    7.35
   5   6   5  426.86    6.99
   5   8   6   37.72    5.19
   5   9   7    0.69    5.20
   5  10   8   20.05    5.13
   6  -4  16    3.57    6.39
   6  -3  14    6.89    5.21
   6  -1  11  285.21    7.00
   6   0  10   38.53    5.15
   6   2   9   21.25    4.85
   6   6   9    3.21    4.79
   6   7   9   23.34    3.69
  -6  -2  18   11.13    5.22
  -6   1  15    9.56    4.84
  -6   3  14   82.85    5.48
  -6   4  14    9.96    5.27
  -6   5  14    4.09    5.37
  -6   7  15    1.61    5.43
  -5  -7  23   22.81    5.24
  -5  -6  20    8.93    3.45
  -5  -5  17   39.62    5.11
  -5  -3  14   78.27    3.89
  -5   1  10  722.40    8.76
  -5   4   9    3.70    5.80
  -5   7  10   65.23    7.09
  -4  -8  20  175.08    5.68
  -4  -7  17   44.17    4.70
  -4  -6  15  448.21    5.88
  -4  -5  13    7.73    3.02
  -4  -4  11  557.72    7.37
  -3 -10  23   20.76    5.10
  -3  -9  19   48.24    5.17
  -3  -8  16   87.36    4.93
  -3  -4   8 1516.14   10.46
  -3   0   4 3963.98   20.32
  -2 -11  24   -6.94    5.29
  -2 -10  20  116.81    4.26
  -2  -9  16  111.95    5.33
  -2  -7  11  730.72    7.85
  -2  -6   9 1311.76    9.89
  -2   0   2  663.37   10.76
  -2   9   3  859.36   13.06
  -2  10   4   19.25    6.35
  -2  11   5   69.55    6.59
  -1 -11  22   66.25    4.24
  -1  -9  14  549.12    7.36
  -1   6   0   49.08    5.76
  -1   8   1   13.05    5.22
  -1  14   8    5.67    5.40
   0  -5   5  256.13    7.18
   0   3  -1  736.06   13.12
   0   5  -1   26.96    4.77
   0   9   1 1664.67   12.60
   0  12   4    5.06    4.83
   0  14   7   49.13    5.63
   1   5  -1    3.17    4.80
   1   8   0  107.76    3.98
   1  12   4   51.95    5.08
   1  14   7    3.18    5.30
   2 -11  22    3.09    6.72
   2  -2   2  280.70   11.39
   2   1   0 2259.68   17.12
   2   7   0   46.79    4.46
   2  13   6   16.67    5.15
   2  14   8   18.25    5.31
   3   1   1    4.11    3.21
   3   6   1  148.18    5.11
   3   8   2  148.76    5.12
   3  12   6    8.46    5.00
   4  -9  20   69.27   12.24
   4   1   3   58.92    4.73
   4   7   3  674.48    6.74
   4   8   4  459.55    6.90
   4  11   7    7.30    4.98
   4  12   8   66.99    4.32
   5   1   6   30.56    4.63
   5   3   5   73.12    3.65
   5   4   5   22.77    4.62
   5   5   5    4.39    3.26
   5   7   6  185.34    5.74
   5   8   7  523.96    7.41
   5  10   9   15.32    5.25
   6  -2  13   29.94    6.39
   6   1  10  214.62    6.29
   6   3   9   56.09    5.02
   6   4   9   23.00    4.96
   6   5   9  173.79    5.92
   6   7  10   66.49    5.65
  -6  -4  21    3.38    3.93
  -6  -3  19   76.19    4.42
  -6  -2  17    9.01    4.98
  -6  -1  16   12.65    4.96
  -6   0  15    2.06    4.92
  -6   1  14   12.08    5.11
[truncated: 589,833 more chars]
