# Supplementary material for: Crystal structure of the 1,3,6,8-tetra­aza­tri­cyclo[4.3.1.13,8]undecane (TATU)–4-nitro­phenol (1/2) adduct: the role of anomeric effect in the formation of a second hydrogen-bond inter­action
Source: Acta Crystallogr E Crystallogr Commun. 2015 Oct 24;71(Pt 11):1356–60. doi: 10.1107/S2056989015019659 (PMC4645038; doi:10.1107/S2056989015019659)
Supplement: Supplementary file 2 [file e-71-01356-Isup2.hkl]

data_I                                                                          
_shelx_title ' ri15 in P21/c'                                                   
_shelx_refln_list_code          4                                               
_shelx_F_calc_maximum       82.63                                               
_exptl_crystal_F_000       912.00                                               
_reflns_d_resolution_high  0.7814                                               
                                                                                
loop_                                                                           
 _space_group_symop_operation_xyz                                               
 'x, y, z'                                                                      
 '-x, y+1/2, -z+1/2'                                                            
 '-x, -y, -z'                                                                   
 'x, -y-1/2, z-1/2'                                                             
                                                                                
_cell_length_a     5.8818                                                       
_cell_length_b    11.9426                                                       
_cell_length_c    28.7820                                                       
_cell_angle_alpha  90.000                                                       
_cell_angle_beta   94.252                                                       
_cell_angle_gamma  90.000                                                       
                                                                                
_shelx_F_squared_multiplier     1.000                                           
                                                                                
loop_                                                                           
 _refln_index_h                                                                 
 _refln_index_k                                                                 
 _refln_index_l                                                                 
 _refln_F_squared_calc                                                          
 _refln_F_squared_meas                                                          
 _refln_F_squared_sigma                                                         
 _refln_observed_status                                                         
   1   0   0        111.15        100.85         1.90 o                         
   2   0   0       4675.94       4802.61        76.35 o                         
   4   0   0        441.49        545.10        37.33 o                         
   5   0   0        194.90        187.18         3.16 o                         
   6   0   0         44.24         39.98         1.83 o                         
   7   0   0         22.63         15.35         1.70 o                         
   1   1   0       1595.86       1652.28        50.17 o                         
   2   1   0       1802.32       1715.44        22.64 o                         
   3   1   0        223.08        229.46         2.78 o                         
   4   1   0          2.67          9.00         2.51 o                         
   5   1   0         15.38         11.61         0.93 o                         
   6   1   0          0.21          1.48         0.95 o                         
   7   1   0         57.27         59.20         2.31 o                         
   1   2   0       1045.44       1021.90        36.28 o                         
   2   2   0          7.58         19.23         1.11 o                         
   3   2   0        607.25        702.25        13.46 o                         
   4   2   0        533.82        533.60        12.03 o                         
   5   2   0        220.61        211.43         6.16 o                         
   6   2   0         12.82         11.68         1.09 o                         
   7   2   0         25.90         24.00         1.52 o                         
   1   3   0         68.66         80.80         1.91 o                         
   2   3   0        169.88        167.31         4.00 o                         
   3   3   0        823.69        917.17        17.62 o                         
   4   3   0         24.08         35.89         1.06 o                         
   5   3   0        217.93        228.48         3.09 o                         
   6   3   0        441.58        435.68        11.63 o                         
   7   3   0          2.54          1.84         1.07 o                         
   0   4   0        681.64        646.53        27.96 o                         
   1   4   0        898.57        933.96        19.80 o                         
   2   4   0       1072.79       1075.37        25.50 o                         
   3   4   0          7.30          8.13         1.10 o                         
   4   4   0         60.00         54.91         1.29 o                         
   5   4   0        407.31        387.48         7.85 o                         
   6   4   0         30.81         32.64         0.96 o                         
   7   4   0         35.46         34.26         1.12 o                         
   1   5   0        693.86        652.92        14.76 o                         
   2   5   0       3808.77       3839.15       135.97 o                         
   3   5   0         28.82         24.83         1.26 o                         
   4   5   0         15.16         16.73         1.12 o                         
   5   5   0          0.14          0.80         0.78 o                         
   6   5   0          3.72          5.42         1.22 o                         
   7   5   0         14.77         14.48         1.75 o                         
   0   6   0        941.74        841.13        44.30 o                         
   1   6   0         36.11         38.24         1.12 o                         
   2   6   0         40.01         27.88         1.11 o                         
   3   6   0         38.61         61.26         1.30 o                         
   4   6   0        186.43        186.13         4.40 o                         
   5   6   0        264.39        266.81         3.28 o                         
   6   6   0        129.15        132.53         2.14 o                         
   1   7   0        310.54        313.63         6.93 o                         
   2   7   0         45.53         35.42         1.07 o                         
   3   7   0         14.96         17.39         1.21 o                         
   4   7   0       1099.92       1204.93        24.75 o                         
   5   7   0        128.43        124.51         9.24 o                         
   6   7   0        119.68        114.70         4.39 o                         
   0   8   0         14.94         26.66         1.67 o                         
   1   8   0         79.66         80.35         1.25 o                         
   2   8   0        175.74        166.24         2.79 o                         
   3   8   0         18.78         14.53         1.19 o                         
   4   8   0         31.36         30.06         1.20 o                         
   5   8   0         21.49         23.90         1.35 o                         
   6   8   0         49.46         53.36         1.66 o                         
   1   9   0         82.21         82.61         1.21 o                         
   2   9   0        866.18        845.66        17.28 o                         
   3   9   0          0.13          0.56         1.03 o                         
   4   9   0        347.49        347.57         6.91 o                         
   5   9   0          0.60          1.02         1.17 o                         
   6   9   0         32.86         30.49         1.76 o                         
   0  10   0       1056.22       1036.46        38.03 o                         
   1  10   0        245.81        250.52         4.62 o                         
   2  10   0        762.93        804.39        15.15 o                         
   3  10   0        170.09        163.11         4.66 o                         
   4  10   0          0.05          4.19         1.29 o                         
   5  10   0         37.63         48.86         1.72 o                         
   1  11   0        391.89        364.84        11.36 o                         
   2  11   0        249.22        253.19         4.10 o                         
   3  11   0          0.44          3.57         1.27 o                         
   4  11   0         24.69         24.80         1.26 o                         
   5  11   0          7.43          7.83         1.13 o                         
   0  12   0         66.76         74.69         2.50 o                         
   1  12   0        141.42        143.77         3.61 o                         
   2  12   0          0.06          0.99         1.04 o                         
   3  12   0         64.73         69.01         2.22 o                         
   4  12   0        135.51        156.62         4.14 o                         
   1  13   0        169.23        173.12         3.32 o                         
   2  13   0          9.77         12.36         1.11 o                         
   3  13   0         34.42         44.85         2.37 o                         
   0  14   0        299.03        303.40        14.10 o                         
   1  14   0          2.82          4.85         1.00 o                         
   2  14   0         14.59         12.60         1.11 o                         
   1  15   0         23.04         22.86         1.56 o                         
  -7   1   1          2.68          2.42         1.22 o                         
  -6   1   1        124.39         85.77         2.13 o                         
  -5   1   1         11.32          9.43         0.95 o                         
  -4   1   1        514.29        558.61         7.69 o                         
  -3   1   1       5092.17       5542.39       410.75 o                         
  -2   1   1       1138.44       1220.83        53.68 o                         
   0   1   1         30.95         25.75         1.83 o                         
   1   1   1       5032.36       4917.72       406.93 o                         
   2   1   1       4630.33       3800.43       237.73 o                         
   3   1   1          0.01          2.61         0.68 o                         
   4   1   1       1503.90       1705.66        36.30 o                         
   5   1   1        425.70        459.12        22.77 o                         
   6   1   1         21.88         23.90         1.03 o                         
   7   1   1          0.34          0.56         1.01 o                         
  -7   2   1         48.95         41.30         1.59 o                         
  -6   2   1          2.05          1.94         1.02 o                         
  -5   2   1        109.71        116.99         3.00 o                         
  -4   2   1         20.82         21.18         0.75 o                         
  -3   2   1       1240.31       1278.37        31.93 o                         
  -2   2   1         11.53         15.08         1.20 o                         
   0   2   1       6091.66       5236.68       202.43 o                         
   1   2   1       3259.33       3501.35        69.49 o                         
   2   2   1          9.28          4.09         0.97 o                         
   3   2   1        478.54        526.90        12.77 o                         
   4   2   1        185.94        191.13         4.03 o                         
   5   2   1        169.56        170.86         3.92 o                         
   6   2   1        455.50        421.84        11.38 o                         
   7   2   1         15.92         16.99         1.25 o                         
  -7   3   1         44.10         33.11         1.80 o                         
  -6   3   1         48.80         47.12         1.55 o                         
  -5   3   1          0.50          0.88         0.83 o                         
  -4   3   1        140.83        138.76         2.53 o                         
  -3   3   1        519.60        533.95        11.84 o                         
  -2   3   1       2017.88       2124.50        45.47 o                         
  -1   3   1         32.58         23.53         1.27 o                         
   0   3   1        654.34        573.33         8.21 o                         
   1   3   1       1830.61       1821.03        59.05 o                         
   2   3   1        706.55        685.01        13.73 o                         
   3   3   1         13.06         21.27         1.00 o                         
   4   3   1        250.18        232.64         3.66 o                         
   5   3   1         13.56         12.55         0.79 o                         
   6   3   1          0.56          0.76         1.12 o                         
   7   3   1         58.95         55.17         1.50 o                         
  -7   4   1          4.15          7.14         1.07 o                         
  -6   4   1        184.25        169.87         2.78 o                         
  -5   4   1        214.73        219.35         2.51 o                         
  -4   4   1        295.82        311.91         5.83 o                         
  -3   4   1         48.21         58.51         1.73 o                         
  -2   4   1       1524.41       1560.52        25.52 o                         
  -1   4   1         85.81        111.67         1.58 o                         
   1   4   1        759.20        804.23        29.90 o                         
   2   4   1        414.14        547.82        16.56 o                         
   3   4   1        418.25        448.21        12.80 o                         
   4   4   1         46.08         39.99         1.09 o                         
   5   4   1        191.41        181.86         3.00 o                         
   6   4   1          4.89          9.59         0.98 o                         
   7   4   1          0.40          1.20         1.05 o                         
  -7   5   1        110.09        112.19         9.74 o                         
  -6   5   1         30.46         26.73         0.87 o                         
  -5   5   1        241.76        222.86         3.73 o                         
  -4   5   1         11.13         10.73         1.01 o                         
  -3   5   1         29.46         39.13         2.02 o                         
  -2   5   1        302.02        305.45         9.84 o                         
  -1   5   1          0.24          0.54         1.11 o                         
   0   5   1          7.42         18.93         1.32 o                         
   1   5   1         49.56         75.71         1.36 o                         
   2   5   1        315.47        354.87        16.42 o                         
   3   5   1        104.89        137.49         3.89 o                         
   4   5   1         18.18         15.89         1.08 o                         
   5   5   1         18.97         18.33         0.94 o                         
   6   5   1         20.33         17.94         0.96 o                         
   7   5   1          5.62          4.43         1.24 o                         
  -6   6   1          2.85          4.30         0.98 o                         
  -5   6   1        208.18        214.74         8.00 o                         
  -4   6   1        109.01        104.79         2.31 o                         
  -3   6   1          0.08          1.23         1.00 o                         
  -2   6   1        265.29        246.62         6.37 o                         
  -1   6   1       1582.47       1569.68        41.38 o                         
   0   6   1       1776.97       1759.93        35.72 o                         
   1   6   1        140.18        169.00         4.45 o                         
   2   6   1         10.16         12.51         1.17 o                         
   3   6   1        110.11        114.47         4.46 o                         
   4   6   1          7.84          9.16         1.16 o                         
   5   6   1         24.97         25.33         1.41 o                         
   6   6   1         14.46         16.04         0.91 o                         
  -6   7   1          1.59          1.84         0.90 o                         
  -5   7   1         35.63         35.93         1.36 o                         
  -4   7   1        154.69        154.65         5.27 o                         
  -3   7   1        583.39        608.31        19.23 o                         
  -2   7   1          0.14          1.36         0.91 o                         
  -1   7   1       1475.70       1575.52        29.29 o                         
   0   7   1         23.05         23.31         1.06 o                         
   1   7   1         53.21         54.13         1.28 o                         
   2   7   1        351.87        339.24         6.34 o                         
   3   7   1        940.90        955.13        33.67 o                         
   4   7   1        132.16        131.38         6.23 o                         
   5   7   1         38.25         37.00         1.77 o                         
   6   7   1        293.08        312.51         8.44 o                         
  -6   8   1          0.29          0.92         1.30 o                         
  -5   8   1         75.66         77.93         3.66 o                         
  -4   8   1        440.40        446.39         9.42 o                         
  -3   8   1         89.89         73.34         1.52 o                         
  -2   8   1         37.30         39.65         1.20 o                         
  -1   8   1          5.94          7.82         0.96 o                         
   0   8   1       2511.26       2460.14        29.71 o                         
   1   8   1          2.24          5.37         1.08 o                         
   2   8   1         40.01         39.66         1.21 o                         
   3   8   1         63.67         65.93         1.31 o                         
   4   8   1        423.93        450.91        12.22 o                         
   5   8   1         29.20         31.90         1.25 o                         
   6   8   1          3.86          3.26         0.83 o                         
  -6   9   1         22.94         23.24         1.57 o                         
  -5   9   1         71.88         67.23         1.59 o                         
  -4   9   1        413.16        395.45        10.89 o                         
  -3   9   1          0.87          1.68         1.18 o                         
  -2   9   1         50.71         52.64         2.04 o                         
  -1   9   1         69.98         67.02         1.18 o                         
   0   9   1       1207.42       1223.16        25.80 o                         
   1   9   1         96.08         97.36         2.28 o                         
   2   9   1         73.28         73.39         1.33 o                         
   3   9   1          6.56          6.58         1.17 o                         
   4   9   1         58.54         52.04         1.35 o                         
   5   9   1         19.51         20.34         1.20 o                         
   6   9   1         26.70         25.42         1.80 o                         
  -5  10   1          0.66          0.82         1.24 o                         
  -4  10   1         57.80         60.88         1.37 o                         
  -3  10   1          4.55          4.45         1.22 o                         
  -2  10   1        170.11        163.82         3.86 o                         
  -1  10   1        604.94        618.82         9.39 o                         
   0  10   1        128.11        150.69         4.61 o                         
   1  10   1        648.30        650.72        13.73 o                         
   2  10   1        138.16        148.51         3.52 o                         
   3  10   1         29.83         34.72         1.35 o                         
   4  10   1         81.61         88.23         2.64 o                         
   5  10   1         57.58         50.60         1.39 o                         
  -5  11   1          2.67          2.71         1.22 o                         
  -4  11   1          2.54          4.56         1.32 o                         
  -3  11   1        410.51        409.67        10.21 o                         
  -2  11   1        138.63        141.04         2.63 o                         
  -1  11   1        227.53        237.47         5.74 o                         
   0  11   1          3.37          3.41         1.05 o                         
   1  11   1         48.21         38.95         1.18 o                         
   2  11   1          1.54          3.88         1.04 o                         
   3  11   1         19.75         19.01         1.20 o                         
   4  11   1         85.86         92.02         2.16 o                         
   5  11   1          2.56          2.89         1.28 o                         
  -4  12   1         83.65        101.63         2.70 o                         
  -3  12   1          1.12          1.36         1.25 o                         
  -2  12   1         58.91         61.41         1.83 o                         
  -1  12   1          8.34          8.44         1.06 o                         
   0  12   1          4.84          3.86         0.92 o                         
   1  12   1         79.24         89.18         2.47 o                         
   2  12   1          5.28         10.01         1.02 o                         
   3  12   1          1.31          0.42         1.12 o                         
   4  12   1         23.32         20.38         1.28 o                         
  -3  13   1         22.42         22.42         1.29 o                         
  -2  13   1          5.34          4.96         0.96 o                         
  -1  13   1        131.34        122.87         2.92 o                         
   0  13   1         26.10         25.82         1.13 o                         
   1  13   1        229.36        241.27         3.83 o                         
   2  13   1          0.52          2.15         1.03 o                         
   3  13   1         98.79        104.46         3.54 o                         
  -2  14   1          1.16          2.07         1.15 o                         
  -1  14   1          1.06          3.54         1.09 o                         
   0  14   1        119.09        135.04         2.90 o                         
   1  14   1         14.66         21.18         1.13 o                         
   2  14   1          0.02          1.21         1.14 o                         
  -1  15   1        144.51        152.74         4.97 o                         
   0  15   1         44.55         44.74         1.48 o                         
   1  15   1          5.64          7.31         1.12 o                         
  -7   0   2          3.57          5.30         1.80 o                         
  -6   0   2         77.54        100.76         3.40 o                         
  -5   0   2         11.60         18.66         1.38 o                         
  -4   0   2        428.84        385.37        12.20 o                         
  -3   0   2        248.74        201.85         3.42 o                         
  -2   0   2        505.04        483.17         7.56 o                         
   3   0   2       2348.29       2303.61       138.78 o                         
   4   0   2        816.76        856.00        53.39 o                         
   5   0   2         13.39         24.04         1.38 o                         
   6   0   2          2.51          0.06         1.31 o                         
   7   0   2        145.24        159.26         3.96 o                         
  -7   1   2         19.28         17.14         1.37 o                         
  -6   1   2         38.67         42.51         1.12 o                         
  -5   1   2          7.08          7.68         0.97 o                         
  -4   1   2         55.68         73.23         1.43 o                         
  -3   1   2        887.09        993.49        23.51 o                         
  -2   1   2       1334.39       1317.12        19.08 o                         
  -1   1   2        468.28        465.57         3.87 o                         
   0   1   2        584.04        592.46        14.23 o                         
   1   1   2       1804.43       1812.37        48.80 o                         
   2   1   2         10.78          5.64         0.89 o                         
   3   1   2        391.08        449.53        11.74 o                         
   4   1   2         29.55         29.65         1.06 o                         
   5   1   2          1.70          2.10         0.92 o                         
   6   1   2          0.00          1.36         0.89 o                         
   7   1   2          8.51          9.12         1.09 o                         
  -7   2   2         58.28         46.22         1.63 o                         
  -6   2   2        334.94        297.35        11.55 o                         
  -5   2   2         45.70         52.79         1.56 o                         
  -4   2   2         98.01        105.95         4.10 o                         
  -3   2   2         21.86         23.26         0.95 o                         
  -2   2   2         48.93         94.22         3.89 o                         
  -1   2   2         17.69         16.10         1.42 o                         
   0   2   2       3281.59       3094.35        92.71 o                         
   1   2   2        839.26        848.91        22.31 o                         
   2   2   2        194.14        196.41         3.41 o                         
   3   2   2        343.57        334.52        10.78 o                         
   4   2   2         17.71         21.37         0.81 o                         
   5   2   2        235.53        218.68         8.09 o                         
   6   2   2        119.45        133.13         2.94 o                         
   7   2   2         85.56         82.80         1.42 o                         
  -7   3   2          0.15          1.29         1.25 o                         
  -6   3   2         37.56         32.53         1.86 o                         
  -5   3   2        181.05        207.38         4.11 o                         
  -4   3   2        452.49        490.24        11.24 o                         
  -3   3   2        473.72        442.75        10.64 o                         
  -2   3   2        595.46        592.75        15.75 o                         
  -1   3   2        687.54        675.04        16.80 o                         
   0   3   2       3363.43       3153.77       114.43 o                         
   1   3   2       1844.62       1721.31        65.40 o                         
   2   3   2          1.53          0.71         1.06 o                         
   3   3   2        181.83        194.60         3.83 o                         
   4   3   2        621.00        644.38        14.61 o                         
   5   3   2         37.92         43.67         0.90 o                         
   6   3   2         45.18         40.43         1.39 o                         
   7   3   2         50.47         46.51         1.80 o                         
  -7   4   2         58.13         52.64         1.79 o                         
  -6   4   2         62.64         63.30         1.32 o                         
  -5   4   2         64.23         53.04         2.20 o                         
  -4   4   2        169.13        180.99         4.62 o                         
  -3   4   2          0.02          1.01         1.05 o                         
  -2   4   2       2855.54       2836.92        90.49 o                         
  -1   4   2        140.34        144.85         2.57 o                         
   0   4   2       2146.04       2158.71        46.25 o                         
   1   4   2       2703.16       2608.17        95.15 o                         
   2   4   2       2337.45       2475.14        89.16 o                         
   3   4   2       2242.73       2307.88        98.45 o                         
   4   4   2        333.24        342.80         6.32 o                         
   5   4   2         98.05         97.06         2.05 o                         
   6   4   2        175.88        182.26         3.54 o                         
   7   4   2         35.20         28.08         1.70 o                         
  -7   5   2          5.63          5.78         1.48 o                         
  -6   5   2          7.70          5.66         0.91 o                         
  -5   5   2          6.11          8.50         1.71 o                         
  -4   5   2        547.28        495.12        38.46 o                         
  -3   5   2       1381.90       1516.35        48.14 o                         
  -2   5   2        536.94        506.21        19.24 o                         
  -1   5   2       3669.40       3701.37        36.55 o                         
   0   5   2       1531.85       1644.22        34.76 o                         
   1   5   2       3294.72       3249.93        74.34 o                         
   2   5   2          3.22          2.03         1.07 o                         
   3   5   2        402.30        410.93        17.46 o                         
   4   5   2        697.90        706.72        20.69 o                         
   5   5   2         11.76         13.00         0.90 o                         
   6   5   2          5.22          8.27         0.92 o                         
   7   5   2         11.71         12.36         1.44 o                         
  -6   6   2         52.30         54.45         1.32 o                         
  -5   6   2         55.09         53.39         2.39 o                         
  -4   6   2         10.53         15.10         1.13 o                         
  -3   6   2        155.66        143.41         3.18 o                         
  -2   6   2         18.77         14.93         1.11 o                         
  -1   6   2        325.60        372.03        11.09 o                         
   0   6   2       4309.54       4540.62        92.32 o                         
   1   6   2          0.77          2.89         1.06 o                         
   2   6   2       1146.56       1160.10        30.31 o                         
   3   6   2        793.14        812.77        25.89 o                         
   4   6   2         51.07         48.27         1.34 o                         
   5   6   2          4.82          3.61         1.08 o                         
   6   6   2         33.89         41.91         1.59 o                         
  -6   7   2          4.58          5.12         0.99 o                         
  -5   7   2         52.49         53.39         1.51 o                         
  -4   7   2        163.85        165.68         4.60 o                         
  -3   7   2        954.18        954.74        29.23 o                         
  -2   7   2         15.33         14.41         1.02 o                         
  -1   7   2        340.75        295.79         6.10 o                         
   0   7   2        312.01        350.97         7.15 o                         
   1   7   2        617.39        710.82        21.82 o                         
   2   7   2        133.03        141.40         3.51 o                         
   3   7   2        303.69        304.96         9.22 o                         
   4   7   2        101.63        105.38         3.90 o                         
   5   7   2         46.57         49.25         2.04 o                         
   6   7   2         17.52         22.80         1.19 o                         
  -6   8   2         60.13         66.09         2.62 o                         
  -5   8   2         86.78         78.14         2.38 o                         
  -4   8   2       2046.11       2169.01        52.69 o                         
  -3   8   2        263.29        227.82         5.97 o                         
  -2   8   2        424.34        417.17         8.21 o                         
  -1   8   2         25.00         27.55         1.10 o                         
   0   8   2         83.70        102.01         2.76 o                         
   1   8   2        149.03        151.27         4.05 o                         
   2   8   2        558.49        540.13        10.64 o                         
   3   8   2        101.81        114.91         2.74 o                         
   4   8   2         25.50         33.53         1.18 o                         
   5   8   2        244.76        258.69         6.48 o                         
   6   8   2         17.89         15.60         1.11 o                         
  -6   9   2         30.26         30.37         5.95 o                         
  -5   9   2         26.70         26.05         1.22 o                         
  -4   9   2        101.88         92.01         2.37 o                         
  -3   9   2         76.00         73.68         2.57 o                         
  -2   9   2        279.87        262.33         5.90 o                         
  -1   9   2         93.71        108.21         2.30 o                         
   0   9   2        556.84        543.41        13.75 o                         
   1   9   2       1288.56       1262.95        22.75 o                         
   2   9   2          0.78          2.75         1.02 o                         
   3   9   2       1520.37       1564.74        38.05 o                         
   4   9   2         19.01         26.49         1.32 o                         
   5   9   2         25.27         26.77         1.19 o                         
   6   9   2         19.29         15.97         1.90 o                         
  -5  10   2        125.81        114.43         1.87 o                         
  -4  10   2         81.65         82.61         2.57 o                         
  -3  10   2        205.86        201.42         4.54 o                         
  -2  10   2        523.65        504.48         9.70 o                         
  -1  10   2        184.18        205.45         2.07 o                         
   0  10   2        805.87        814.09        20.19 o                         
   1  10   2        300.46        291.68         4.53 o                         
   2  10   2        519.36        498.35         9.49 o                         
   3  10   2        259.34        273.73         9.16 o                         
   4  10   2          0.17          1.80         1.20 o                         
   5  10   2         22.08         28.50         1.40 o                         
  -5  11   2         24.58         24.40         1.50 o                         
  -4  11   2          2.94          5.42         1.32 o                         
  -3  11   2         73.76         62.39         1.49 o                         
  -2  11   2         11.36         14.96         1.09 o                         
  -1  11   2        405.33        337.08         4.90 o                         
   0  11   2        452.64        428.85         7.71 o                         
   1  11   2        135.18        108.15         2.15 o                         
   2  11   2       1384.89       1289.01        21.20 o                         
   3  11   2         35.66         37.14         1.26 o                         
   4  11   2          2.52          2.83         1.09 o                         
   5  11   2          2.73          3.68         1.13 o                         
  -4  12   2          2.49          4.03         1.25 o                         
  -3  12   2          0.21          2.00         1.32 o                         
  -2  12   2        210.97        207.63         4.72 o                         
  -1  12   2          0.00          1.49         1.04 o                         
   0  12   2         13.08         14.23         1.01 o                         
   1  12   2         30.25         32.88         1.09 o                         
   2  12   2         19.96         22.37         1.04 o                         
   3  12   2          9.87         12.51         1.19 o                         
   4  12   2          1.09          1.97         1.26 o                         
  -3  13   2         21.52         21.21         1.66 o                         
  -2  13   2        131.45        142.69         3.68 o                         
  -1  13   2          5.32         10.14         1.10 o                         
   0  13   2         36.86         30.82         1.09 o                         
   1  13   2         24.86         34.84         1.13 o                         
   2  13   2         11.72          9.23         0.97 o                         
   3  13   2         21.29         21.11         1.18 o                         
  -2  14   2         58.05         66.43         2.14 o                         
  -1  14   2        110.14        121.20         1.98 o                         
   0  14   2         37.28         41.02         1.21 o                         
   1  14   2         40.40         41.58         1.21 o                         
   2  14   2         49.08         58.00         1.52 o                         
  -1  15   2          1.31          1.06         1.23 o                         
   0  15   2         55.95         58.74         2.22 o                         
   1  15   2          2.63          3.32         1.10 o                         
  -7   1   3         14.48         15.71         1.35 o                         
  -6   1   3         65.24         61.64         1.31 o                         
  -5   1   3          3.23          4.66         1.16 o                         
  -4   1   3          2.03         11.16         0.88 o                         
  -3   1   3         72.65         74.17         1.20 o                         
  -2   1   3        140.62        127.55         3.15 o                         
  -1   1   3       4111.14       3836.31       109.84 o                         
   0   1   3        898.15        808.97        18.14 o                         
   1   1   3         27.01         25.54         1.28 o                         
   2   1   3        924.18        976.62        34.26 o                         
   3   1   3        463.96        485.18         7.67 o                         
   4   1   3         56.85         47.91         1.32 o                         
   5   1   3         23.83         19.75         0.93 o                         
   6   1   3          2.33          1.11         0.83 o                         
   7   1   3         23.12         18.40         1.12 o                         
  -7   2   3          5.72          6.55         1.27 o                         
  -6   2   3         26.01         27.02         1.13 o                         
  -5   2   3          0.20          0.35         0.99 o                         
  -4   2   3         34.42         33.54         0.83 o                         
  -3   2   3        114.31         96.71         1.86 o                         
  -2   2   3       4211.81       4451.58       203.46 o                         
  -1   2   3       1309.43       1308.36        26.12 o                         
   1   2   3       1050.88       1048.69        45.25 o                         
   2   2   3        789.56        753.14         9.59 o                         
   3   2   3        458.88        435.11         3.62 o                         
   4   2   3        992.80       1049.63        26.51 o                         
   5   2   3        237.02        227.06         5.96 o                         
   6   2   3         17.53         19.46         1.09 o                         
   7   2   3          0.37          0.54         1.06 o                         
  -7   3   3          2.79          3.72         1.06 o                         
  -6   3   3        181.48        175.58         3.84 o                         
  -5   3   3        698.73        725.42        16.12 o                         
  -4   3   3        689.86        710.54        12.02 o                         
  -3   3   3        247.67        231.73         8.15 o                         
  -2   3   3        306.55        298.33         5.43 o                         
  -1   3   3       1209.54       1133.97        15.54 o                         
   0   3   3        184.05        186.05         4.55 o                         
   1   3   3         39.60         46.61         1.54 o                         
   2   3   3        718.54        702.20        13.34 o                         
   3   3   3        560.00        592.65        10.88 o                         
   4   3   3          0.59          1.47         0.80 o                         
   5   3   3         31.33         24.40         0.79 o                         
   6   3   3        376.06        367.72         9.54 o                         
   7   3   3          3.29          2.59         1.02 o                         
  -7   4   3          0.00          1.14         1.53 o                         
  -6   4   3          1.53          1.68         0.98 o                         
  -5   4   3        570.95        536.55        13.91 o                         
  -4   4   3        152.81        163.31         2.58 o                         
  -3   4   3        369.61        357.54         6.10 o                         
  -2   4   3        164.18        169.33         2.02 o                         
  -1   4   3        702.73        682.58        10.98 o                         
   0   4   3        621.27        614.26        16.09 o                         
   1   4   3       1750.49       1814.29        68.53 o                         
   2   4   3        203.33        205.60         6.04 o                         
   3   4   3          7.56          6.42         1.07 o                         
   4   4   3         77.48         84.83         2.25 o                         
   5   4   3         99.59        112.50         3.19 o                         
   6   4   3        144.82        149.52         3.69 o                         
   7   4   3         21.85         26.99         1.18 o                         
  -7   5   3        160.22        142.84         3.00 o                         
  -6   5   3        240.67        238.22         5.04 o                         
  -5   5   3         37.27         36.25         1.00 o                         
  -4   5   3        193.50        181.48         3.84 o                         
  -3   5   3        272.15        286.53         6.46 o                         
  -2   5   3         29.87         29.19         1.14 o                         
  -1   5   3       2043.57       2163.13        25.70 o                         
   0   5   3        142.54        103.58         2.16 o                         
   1   5   3        400.25        398.50         9.99 o                         
   2   5   3        806.56        900.38        17.62 o                         
   3   5   3        137.00        139.72         4.09 o                         
   4   5   3        232.66        235.55         6.15 o                         
   5   5   3         18.20         21.80         0.97 o                         
   6   5   3         18.20         17.96         0.81 o                         
   7   5   3          7.56          8.65         1.52 o                         
  -6   6   3         11.78         13.47         0.97 o                         
  -5   6   3        103.77        104.99         3.91 o                         
  -4   6   3        706.75        723.64         9.59 o                         
  -3   6   3          3.48          8.76         1.16 o                         
  -2   6   3        126.35        137.79         4.22 o                         
  -1   6   3        313.82        309.24         7.35 o                         
   0   6   3         51.18         69.22         1.29 o                         
   1   6   3         84.58         99.40         2.52 o                         
   2   6   3         40.37         47.05         1.31 o                         
   3   6   3         40.05         50.75         1.23 o                         
   4   6   3        115.37        120.10         4.68 o                         
   5   6   3          1.64          1.46         1.08 o                         
   6   6   3         18.11         17.78         0.89 o                         
  -6   7   3          8.31          6.05         0.91 o                         
  -5   7   3        292.60        303.86        11.47 o                         
  -4   7   3         74.81         80.16         2.64 o                         
  -3   7   3          1.23          2.95         1.20 o                         
  -2   7   3         16.29         16.31         0.99 o                         
  -1   7   3         19.95         27.02         1.00 o                         
   0   7   3          3.06         13.25         1.05 o                         
   1   7   3          0.44          2.05         1.07 o                         
   2   7   3         35.06         42.56         1.38 o                         
   3   7   3         10.07         13.31         1.21 o                         
   4   7   3        477.67        504.57        13.75 o                         
   5   7   3        213.88        230.30         8.65 o                         
   6   7   3          2.98          1.91         0.91 o                         
  -6   8   3         14.36         15.21         1.00 o                         
  -5   8   3        148.38        141.90         6.10 o                         
  -4   8   3          0.06          0.95         1.09 o                         
  -3   8   3        928.40        864.56        25.05 o                         
  -2   8   3        286.02        291.36         5.64 o                         
  -1   8   3         57.63         58.57         1.17 o                         
   0   8   3        565.38        570.39         7.24 o                         
   1   8   3        735.53        731.82        14.34 o                         
   2   8   3         26.11         30.49         1.15 o                         
   3   8   3          7.60          7.76         1.03 o                         
   4   8   3         53.38         60.55         2.27 o                         
   5   8   3         47.17         44.03         1.25 o                         
   6   8   3         61.99         55.69         1.28 o                         
  -6   9   3          1.82          2.20         1.12 o                         
  -5   9   3          0.26          1.62         1.37 o                         
  -4   9   3        113.90        114.62         2.52 o                         
  -3   9   3        214.86        215.50         4.41 o                         
  -2   9   3        646.31        646.10        11.37 o                         
  -1   9   3         41.26         38.87         1.56 o                         
   0   9   3        138.90        142.18         3.95 o                         
   1   9   3        373.54        333.71         7.00 o                         
   2   9   3         46.99         47.47         1.40 o                         
   3   9   3         33.71         37.14         1.61 o                         
   4   9   3        246.14        261.66         3.72 o                         
   5   9   3          2.74          1.86         1.10 o                         
  -5  10   3         61.42         69.17         1.67 o                         
  -4  10   3        235.78        237.22         8.24 o                         
  -3  10   3         53.51         46.75         1.30 o                         
  -2  10   3         68.65         66.99         1.43 o                         
  -1  10   3       1006.57        954.93        16.45 o                         
   0  10   3       1307.73       1248.39        17.59 o                         
   1  10   3       1036.60        981.58         7.73 o                         
   2  10   3        763.03        802.92        17.82 o                         
   3  10   3         22.53         18.75         1.12 o                         
   4  10   3        108.57        118.76         2.73 o                         
   5  10   3          0.00          1.79         1.07 o                         
  -5  11   3         36.44         32.56         1.39 o                         
  -4  11   3          3.48          4.74         1.14 o                         
  -3  11   3         48.28         52.90         1.32 o                         
  -2  11   3         60.34         56.40         1.61 o                         
  -1  11   3         10.66         12.93         1.05 o                         
   0  11   3       1051.68       1027.16        19.33 o                         
   1  11   3         20.01         18.26         1.04 o                         
   2  11   3        125.86        130.48         2.41 o                         
   3  11   3         62.48         59.86         1.81 o                         
   4  11   3         33.48         34.71         1.46 o                         
   5  11   3          5.77          4.74         1.25 o                         
  -4  12   3         23.65         32.14         1.81 o                         
  -3  12   3          2.79          3.49         1.36 o                         
  -2  12   3         55.55         42.79         1.23 o                         
  -1  12   3         93.43         88.67         1.46 o                         
   0  12   3          1.08          6.39         1.03 o                         
   1  12   3        137.89        130.61         1.73 o                         
   2  12   3        111.50        102.40         1.99 o                         
   3  12   3          6.51         10.06         1.44 o                         
   4  12   3        102.91        106.91         4.14 o                         
  -3  13   3          7.63          8.11         1.21 o                         
  -2  13   3        319.86        329.13         8.51 o                         
  -1  13   3         94.37         86.90         2.40 o                         
   0  13   3         57.22         56.42         1.17 o                         
   1  13   3         58.08         45.44         1.57 o                         
   2  13   3         95.30         86.31         1.81 o                         
   3  13   3         26.63         27.32         1.33 o                         
  -2  14   3          1.50          3.13         1.02 o                         
  -1  14   3          7.12          5.86         1.00 o                         
   0  14   3         18.94         20.97         1.08 o                         
   1  14   3         92.19         96.91         1.84 o                         
   2  14   3          2.18          3.52         1.09 o                         
  -1  15   3         70.51         75.82         2.75 o                         
   0  15   3         37.94         39.61         1.20 o                         
   1  15   3        260.87        281.43         8.97 o                         
  -7   0   4        142.08        134.78         9.87 o                         
  -6   0   4        115.87         99.22         3.53 o                         
  -5   0   4         88.93         74.20         2.04 o                         
  -4   0   4          7.02          5.52         1.19 o                         
  -3   0   4       2776.00       2874.34        61.39 o                         
  -2   0   4       4313.65       4838.64       322.88 o                         
   2   0   4       1440.03       1513.24        56.86 o                         
   4   0   4        183.18        238.90         2.86 o                         
   5   0   4          2.25          3.43         1.24 o                         
   6   0   4         59.55         46.10         1.50 o                         
   7   0   4          6.30         12.23         1.62 o                         
  -7   1   4          1.72          1.44         1.28 o                         
  -6   1   4         19.83         17.90         1.17 o                         
  -5   1   4         53.47         57.33         1.95 o                         
  -4   1   4        205.18        213.51         4.42 o                         
  -3   1   4       3484.66       3339.40        69.72 o                         
  -2   1   4       1199.11       1257.66        33.39 o                         
  -1   1   4       1160.42       1133.92        16.87 o                         
   0   1   4         34.17         38.62         1.28 o                         
   2   1   4        739.74        756.85        20.06 o                         
   3   1   4        279.29        278.91         5.05 o                         
   4   1   4        149.06        136.93         3.60 o                         
   5   1   4          1.69          1.89         0.85 o                         
   6   1   4         39.72         52.06         1.10 o                         
   7   1   4         15.02         16.66         1.06 o                         
  -7   2   4         23.42         29.92         1.42 o                         
  -6   2   4          1.68          2.44         1.51 o                         
  -5   2   4        265.76        263.71         4.91 o                         
  -4   2   4          1.89          2.40         0.70 o                         
  -3   2   4          1.47          3.42         0.99 o                         
  -2   2   4        306.45        266.65        11.36 o                         
  -1   2   4         28.10         36.27         1.21 o                         
   0   2   4        559.26        554.86        14.80 o                         
   1   2   4        719.49        685.24         8.84 o                         
   2   2   4          1.45          3.90         0.83 o                         
   3   2   4         30.85         27.96         1.29 o                         
   4   2   4         60.08         67.21         1.37 o                         
   5   2   4        394.33        396.58        10.63 o                         
   6   2   4        128.64        124.64         2.67 o                         
   7   2   4        153.08        148.89         4.23 o                         
  -7   3   4        214.18        203.94        10.73 o                         
  -6   3   4         23.20         24.65         1.19 o                         
  -5   3   4        194.13        188.12         6.26 o                         
  -4   3   4        853.30        840.04        16.08 o                         
  -3   3   4       3061.13       3190.05        43.08 o                         
  -2   3   4        919.70       1041.88        16.03 o                         
  -1   3   4       1987.63       1814.85        26.62 o                         
   0   3   4       3974.86       3917.96        77.65 o                         
   1   3   4          6.38          3.12         0.90 o                         
   2   3   4        134.88        140.26         2.87 o                         
   3   3   4        244.77        233.84         6.14 o                         
   4   3   4          7.30          6.15         0.79 o                         
   5   3   4         89.03         92.30         1.42 o                         
   6   3   4        235.90        208.77         6.38 o                         
   7   3   4         21.54         16.28         1.09 o                         
  -7   4   4          0.01          0.86         1.52 o                         
  -6   4   4        692.83        670.75        17.32 o                         
  -5   4   4        140.81        154.91         2.99 o                         
  -4   4   4          5.18          7.12         1.01 o                         
  -3   4   4        204.20        231.95         3.95 o                         
  -2   4   4        225.71        215.95         3.47 o                         
  -1   4   4         68.25         68.35         1.53 o                         
   0   4   4       4269.21       4248.82       155.93 o                         
   1   4   4       6828.52       7213.20       158.00 o                         
   2   4   4         44.38         45.11         2.35 o                         
   3   4   4        361.17        403.83        15.89 o                         
   4   4   4        913.57        886.54        26.95 o                         
   5   4   4         31.47         30.46         0.77 o                         
   6   4   4         30.48         32.11         0.91 o                         
   7   4   4          2.83          3.74         1.08 o                         
  -7   5   4         10.80         10.61         1.30 o                         
  -6   5   4          6.73         11.73         1.21 o                         
  -5   5   4         73.32         74.31         2.64 o                         
  -4   5   4         28.19         28.93         1.41 o                         
  -3   5   4         12.06         15.39         1.15 o                         
  -2   5   4        347.79        349.15        10.16 o                         
  -1   5   4          4.88         18.50         3.36 o                         
   0   5   4        870.67        784.68        20.92 o                         
   1   5   4          0.52          1.24         0.97 o                         
   2   5   4         68.51         53.70         1.51 o                         
   3   5   4       1433.71       1474.89        58.91 o                         
   4   5   4          5.54          7.00         0.98 o                         
   5   5   4         53.60         49.14         1.67 o                         
   6   5   4          3.15          4.30         0.83 o                         
  -6   6   4        152.23        157.51         2.25 o                         
  -5   6   4        318.94        309.41         7.76 o                         
  -4   6   4        146.54        132.70         4.46 o                         
  -3   6   4        521.68        495.48         5.86 o                         
  -2   6   4         80.26         80.42         1.48 o                         
  -1   6   4       1641.29       1961.28        33.74 o                         
   0   6   4         24.85         29.00         1.08 o                         
   1   6   4       4026.70       4314.37        96.37 o                         
   2   6   4        950.17       1002.09        35.96 o                         
   3   6   4         48.48         54.61         3.09 o                         
   4   6   4        636.38        702.11        15.25 o                         
   5   6   4        111.71        106.76         4.05 o                         
   6   6   4         63.45         59.92         1.66 o                         
  -6   7   4         14.19         18.49         0.94 o                         
  -5   7   4        125.18        135.81         5.19 o                         
  -4   7   4         10.26         10.61         1.08 o                         
  -3   7   4          9.45          5.58         1.08 o                         
  -2   7   4         25.00         17.05         0.95 o                         
  -1   7   4        790.00        756.83        20.92 o                         
   0   7   4        169.37        162.85         2.76 o                         
   1   7   4        966.49       1030.27        28.93 o                         
   2   7   4        118.60        115.40         3.91 o                         
   3   7   4        105.16        120.10         4.23 o                         
   4   7   4        286.86        287.65         8.83 o                         
   5   7   4        332.02        353.56        12.95 o                         
   6   7   4         82.12         79.49         1.49 o                         
  -6   8   4          0.00          2.13         1.23 o                         
  -5   8   4        204.07        181.84         3.36 o                         
  -4   8   4         66.81         68.16         2.02 o                         
  -3   8   4        153.63        137.85         3.43 o                         
  -2   8   4        283.43        290.80         6.71 o                         
  -1   8   4         84.89         74.71         1.72 o                         
   0   8   4        110.46        106.12         1.90 o                         
   1   8   4        324.36        296.61         4.66 o                         
   2   8   4          6.38          6.91         0.90 o                         
   3   8   4        498.42        521.82        15.43 o                         
   4   8   4        346.93        374.25        12.09 o                         
   5   8   4        302.26        316.42         5.66 o                         
   6   8   4         10.40         10.26         1.08 o                         
  -6   9   4          4.30          3.54         1.21 o                         
  -5   9   4         40.24         34.15         1.55 o                         
  -4   9   4          0.52          0.38         1.17 o                         
  -3   9   4          3.54          3.23         1.08 o                         
  -2   9   4         99.48         91.00         2.29 o                         
  -1   9   4         12.79         11.39         0.99 o                         
   0   9   4        466.46        450.23        10.78 o                         
   1   9   4        686.05        651.05         9.97 o                         
   2   9   4        226.12        235.02         4.76 o                         
   3   9   4        194.43        201.50         4.03 o                         
   4   9   4         23.73         25.69         1.19 o                         
   5   9   4        128.75        130.10         1.87 o                         
  -5  10   4         51.13         55.22         2.49 o                         
  -4  10   4         11.21          9.18         1.18 o                         
  -3  10   4         31.75         25.45         1.27 o                         
  -2  10   4         12.05         11.39         1.10 o                         
  -1  10   4          4.24          5.14         1.06 o                         
   0  10   4          4.18          7.28         1.08 o                         
   1  10   4        350.07        329.87         7.36 o                         
   2  10   4        187.53        204.65         5.14 o                         
   3  10   4          9.15         12.56         1.02 o                         
   4  10   4         14.34         16.09         1.04 o                         
   5  10   4          7.70          7.15         1.12 o                         
  -5  11   4          4.47          6.27         1.35 o                         
  -4  11   4        218.59        217.78         7.34 o                         
  -3  11   4         20.83         21.69         1.23 o                         
  -2  11   4          4.36          4.60         0.92 o                         
  -1  11   4       1426.93       1319.65        30.06 o                         
   0  11   4        824.37        823.15         7.66 o                         
   1  11   4        259.94        227.06         6.40 o                         
   2  11   4         24.18         22.12         1.03 o                         
   3  11   4        189.41        196.66         2.77 o                         
   4  11   4         15.58         24.08         1.11 o                         
   5  11   4          8.91          7.50         1.21 o                         
  -4  12   4         43.42         47.66         1.98 o                         
  -3  12   4          0.00          0.35         1.10 o                         
  -2  12   4        186.93        184.43         5.18 o                         
  -1  12   4          0.82          0.80         0.99 o                         
   0  12   4          1.04          5.79         1.10 o                         
   1  12   4         37.52         40.46         1.22 o                         
   2  12   4        133.29        133.83         2.58 o                         
   3  12   4          4.99          3.39         1.23 o                         
   4  12   4         19.81         22.28         1.20 o                         
  -3  13   4         10.28         11.50         1.35 o                         
  -2  13   4          0.36          0.79         1.12 o                         
  -1  13   4         13.05          9.35         1.00 o                         
   0  13   4          0.58          2.59         0.98 o                         
   1  13   4         10.45         14.11         1.02 o                         
   2  13   4          9.13         11.86         1.02 o                         
   3  13   4         83.04         76.24         1.92 o                         
  -2  14   4          1.38          1.86         1.04 o                         
  -1  14   4          2.69          4.31         1.09 o                         
   0  14   4         67.03         85.13         1.35 o                         
   1  14   4          7.68          6.62         0.94 o                         
   2  14   4          5.04          7.72         1.05 o                         
  -1  15   4          1.24          1.81         1.23 o                         
   0  15   4         59.60         58.68         1.84 o                         
   1  15   4          4.27          2.80         2.18 o                         
  -7   1   5         31.22         33.76         1.43 o                         
  -6   1   5        124.38        140.95         2.81 o                         
  -5   1   5          0.03          1.73         0.99 o                         
  -4   1   5         21.98         32.23         1.07 o                         
  -3   1   5          2.82          6.41         1.08 o                         
  -2   1   5       1705.30       1781.09        31.54 o                         
  -1   1   5         32.45         28.02         2.60 o                         
   1   1   5       3010.81       2822.65        77.36 o                         
   2   1   5        287.58        306.27         5.68 o                         
   3   1   5         46.16         56.21         1.41 o                         
   4   1   5          2.10          2.87         0.65 o                         
   5   1   5        189.64        170.62         4.53 o                         
   6   1   5         96.61        106.68         1.56 o                         
   7   1   5         34.88         37.24         1.15 o                         
  -7   2   5        152.74        170.47         8.97 o                         
  -6   2   5          0.30          1.59         1.05 o                         
  -5   2   5        251.71        250.74         6.20 o                         
  -4   2   5         21.73         27.95         0.74 o                         
  -3   2   5        109.09        104.88         2.14 o                         
  -2   2   5         45.40         33.60         1.30 o                         
  -1   2   5          0.38          1.65         0.92 o                         
   0   2   5       2727.85       2665.63        45.94 o                         
   1   2   5       1638.09       1559.93        39.76 o                         
   2   2   5       1160.80       1173.55        32.54 o                         
   3   2   5       1196.60       1189.31        33.17 o                         
   4   2   5        186.41        183.03         5.40 o                         
   5   2   5        418.67        404.42         7.82 o                         
   6   2   5         15.04         18.25         0.90 o                         
   7   2   5          7.91          6.54         0.99 o                         
  -7   3   5         11.34          8.85         1.21 o                         
  -6   3   5        260.59        270.98         7.16 o                         
  -5   3   5        840.69        856.70        19.61 o                         
  -4   3   5        266.69        256.87         5.39 o                         
  -3   3   5        351.32        355.85         6.91 o                         
  -2   3   5       1432.05       1431.60        15.20 o                         
  -1   3   5       1831.13       1732.93        57.41 o                         
   0   3   5         33.16         31.06         1.09 o                         
   1   3   5         12.22         10.36         0.90 o                         
   2   3   5         45.65         60.17         2.37 o                         
   3   3   5         53.05         56.86         0.99 o                         
   4   3   5         35.41         34.33         0.96 o                         
   5   3   5         46.12         51.30         1.17 o                         
   6   3   5         22.13         17.65         0.95 o                         
   7   3   5          3.15          4.00         1.00 o                         
  -7   4   5         32.33         34.98         1.37 o                         
  -6   4   5        217.65        207.16         4.51 o                         
  -5   4   5          9.75         11.13         0.88 o                         
  -4   4   5        137.46        141.20         1.91 o                         
  -3   4   5          5.60          8.39         1.12 o                         
  -2   4   5        494.47        544.20        13.46 o                         
  -1   4   5        629.08        544.39        10.27 o                         
   0   4   5       3559.62       3498.33        91.27 o                         
   1   4   5       6756.97       6451.91       494.42 o                         
   2   4   5         13.71         19.80         0.96 o                         
   3   4   5        974.74       1087.82        29.62 o                         
   4   4   5        254.18        243.32         4.56 o                         
   5   4   5         22.89         18.83         0.77 o                         
   6   4   5         62.21         54.52         1.44 o                         
   7   4   5          0.27          1.13         1.03 o                         
  -7   5   5          1.92          2.55         0.98 o                         
  -6   5   5         43.42         41.63         0.95 o                         
  -5   5   5        803.13        794.31        12.78 o                         
  -4   5   5        156.44        157.40         4.98 o                         
  -3   5   5          0.05          1.11         1.04 o                         
  -2   5   5       2663.39       2827.09        74.36 o                         
  -1   5   5       3304.98       3453.88        83.71 o                         
   0   5   5        156.78        172.26         3.39 o                         
   1   5   5         19.77         17.45         1.05 o                         
   2   5   5          0.11          0.50         0.94 o                         
   3   5   5        179.96        200.11         9.90 o                         
   4   5   5         11.72         10.85         0.86 o                         
   5   5   5          0.30          2.01         0.84 o                         
   6   5   5         74.13         76.68         2.27 o                         
  -6   6   5          0.83          1.15         0.83 o                         
  -5   6   5        333.29        322.04        15.37 o                         
  -4   6   5         11.91         12.52         1.37 o                         
  -3   6   5        130.25        125.90         1.91 o                         
  -2   6   5         61.09         69.67         1.26 o                         
  -1   6   5        411.35        394.32        10.49 o                         
   0   6   5       2919.61       3001.04        53.24 o                         
   1   6   5        348.50        376.31         7.64 o                         
   2   6   5       2505.68       2700.06        62.32 o                         
   3   6   5          0.34          0.54         1.05 o                         
   4   6   5       1016.39       1103.68        37.98 o                         
   5   6   5        364.82        349.89        13.78 o                         
   6   6   5          3.14          3.57         0.78 o                         
  -6   7   5        121.63        121.63         2.40 o                         
  -5   7   5          2.12          3.31         1.43 o                         
  -4   7   5          0.31          0.58         1.27 o                         
  -3   7   5        727.79        690.36        20.68 o                         
  -2   7   5        163.82        148.92         4.60 o                         
  -1   7   5          4.79          3.99         0.91 o                         
   0   7   5         37.63         26.10         0.95 o                         
   1   7   5        410.38        392.18         7.67 o                         
   2   7   5         94.37         92.24         2.17 o                         
   3   7   5        176.99        185.56         5.90 o                         
   4   7   5         15.47         19.12         1.00 o                         
   5   7   5          2.48          3.17         0.97 o                         
   6   7   5         34.70         39.35         1.01 o                         
  -6   8   5          2.55          3.64         1.04 o                         
  -5   8   5         91.73         92.56         5.22 o                         
  -4   8   5        274.46        281.11         7.95 o                         
  -3   8   5          9.90          8.18         1.10 o                         
  -2   8   5        200.23        203.17         5.00 o                         
  -1   8   5        209.22        206.51         3.48 o                         
   0   8   5          3.69          7.77         0.87 o                         
   1   8   5         38.71         32.95         1.11 o                         
   2   8   5        202.13        193.97         3.80 o                         
   3   8   5        116.14        117.73         1.37 o                         
   4   8   5          0.39          1.13         1.05 o                         
   5   8   5        184.59        178.16         1.65 o                         
   6   8   5         76.15         70.76         2.35 o                         
  -6   9   5          7.17         10.79         1.21 o                         
  -5   9   5        182.43        194.12         8.51 o                         
  -4   9   5        118.56        117.08         3.36 o                         
  -3   9   5          7.66          7.08         1.17 o                         
  -2   9   5         38.43         36.74         1.13 o                         
  -1   9   5          0.01          1.47         0.97 o                         
   0   9   5         64.83         60.69         1.20 o                         
   1   9   5          9.46         13.35         0.93 o                         
   2   9   5          2.48          1.33         0.85 o                         
   3   9   5        159.24        162.04         6.03 o                         
   4   9   5          3.29          3.52         0.99 o                         
   5   9   5         44.49         49.63         1.41 o                         
  -5  10   5         19.00         19.16         1.45 o                         
  -4  10   5         15.63         21.11         1.25 o                         
  -3  10   5        294.80        264.09         7.65 o                         
  -2  10   5        822.30        763.78        15.04 o                         
  -1  10   5         53.54         51.36         1.18 o                         
   0  10   5          0.39          2.50         0.99 o                         
   1  10   5        506.91        563.72         8.58 o                         
   2  10   5         26.65         23.19         1.07 o                         
   3  10   5          6.35          9.20         1.00 o                         
   4  10   5         69.93         74.76         1.97 o                         
   5  10   5          0.54          1.51         1.17 o                         
  -5  11   5          5.76          7.98         1.30 o                         
  -4  11   5          2.68          4.93         1.17 o                         
  -3  11   5        141.67        149.21         3.75 o                         
  -2  11   5         46.45         49.55         1.07 o                         
  -1  11   5        120.69        110.43         1.73 o                         
   0  11   5        614.19        604.44         7.20 o                         
   1  11   5        136.67        132.57         1.81 o                         
   2  11   5        263.52        286.13         5.11 o                         
   3  11   5          0.31          1.04         0.99 o                         
   4  11   5          8.49         15.93         1.21 o                         
   5  11   5         96.13         88.63         2.04 o                         
  -4  12   5        103.37        117.09         2.63 o                         
  -3  12   5         48.07         44.79         1.98 o                         
  -2  12   5          3.93          8.64         1.04 o                         
  -1  12   5        105.96         99.66         3.56 o                         
   0  12   5        131.30        128.79         2.06 o                         
   1  12   5          8.01         11.65         1.03 o                         
   2  12   5        119.45        112.93         2.66 o                         
   3  12   5        112.63        122.39         3.54 o                         
   4  12   5         60.20         65.55         3.56 o                         
  -3  13   5          0.45          0.90         1.12 o                         
  -2  13   5          2.68          1.90         1.08 o                         
  -1  13   5        218.85        223.91         6.78 o                         
   0  13   5          2.75          3.42         0.97 o                         
   1  13   5         68.90         80.37         2.25 o                         
   2  13   5         56.98         63.88         1.83 o                         
   3  13   5          4.15          4.38         1.08 o                         
  -2  14   5         25.00         20.22         1.15 o                         
  -1  14   5          1.04          2.60         1.09 o                         
   0  14   5          0.48          3.94         1.05 o                         
   1  14   5         23.70         23.41         1.11 o                         
   2  14   5         15.07         17.16         1.19 o                         
   0  15   5         29.44         30.26         1.56 o                         
  -7   0   6        144.57        156.90         4.58 o                         
  -6   0   6         97.91        101.57         4.16 o                         
  -5   0   6        154.92        149.28         6.03 o                         
  -4   0   6       1691.14       1748.70        77.81 o                         
  -3   0   6       1198.34       1157.03        30.22 o                         
  -2   0   6        834.86        834.66        19.15 o                         
   0   0   6        720.45        778.79        38.55 o                         
   2   0   6       4458.85       5327.56        22.92 o                         
   3   0   6        148.26        140.66         1.63 o                         
   4   0   6         22.67        110.18        38.26 o                         
   5   0   6        485.87        437.11        19.83 o                         
   6   0   6          5.75          5.14         1.34 o                         
   7   0   6         13.89         13.60         1.48 o                         
  -7   1   6          1.65          2.46         1.25 o                         
  -6   1   6         91.93         88.20         2.55 o                         
  -5   1   6         12.24         15.05         1.21 o                         
  -4   1   6         81.36         77.46         2.89 o                         
  -3   1   6        691.39        728.15        11.73 o                         
  -2   1   6        927.02        929.53        17.19 o                         
  -1   1   6        406.22        378.11        10.43 o                         
   0   1   6       1681.09       1668.80        51.48 o                         
   2   1   6         23.83         23.14         0.76 o                         
   3   1   6         42.17         44.09         1.11 o                         
   4   1   6          7.20         10.28         0.70 o                         
   5   1   6         19.30         21.57         0.86 o                         
   6   1   6        190.06        206.40         4.28 o                         
   7   1   6          3.20          6.14         1.00 o                         
  -7   2   6          6.54          6.59         1.15 o                         
  -6   2   6          6.09          5.15         1.14 o                         
  -5   2   6        413.92        382.75         8.13 o                         
  -4   2   6       1020.19       1038.68        19.76 o                         
  -3   2   6        654.65        712.69        18.11 o                         
  -2   2   6        878.32        961.77        20.33 o                         
  -1   2   6       2745.44       2417.01        82.25 o                         
   1   2   6       1821.12       1739.05        32.20 o                         
   2   2   6        738.52        760.81        16.91 o                         
   3   2   6        482.17        456.91        15.02 o                         
   4   2   6        586.67        591.80        13.21 o                         
   5   2   6         19.14         17.61         0.74 o                         
   6   2   6          6.10          4.49         0.85 o                         
   7   2   6          0.58          1.61         0.96 o                         
  -7   3   6          1.04          1.94         1.10 o                         
  -6   3   6          7.43          6.46         0.95 o                         
  -5   3   6       2472.88       2525.37        60.08 o                         
  -4   3   6        334.77        329.77         5.75 o                         
  -3   3   6         76.48         90.89         3.07 o                         
  -2   3   6         62.17         63.33         1.15 o                         
  -1   3   6        325.13        270.98         5.75 o                         
   0   3   6       2157.97       1907.17        55.87 o                         
   1   3   6       1335.86       1475.96        34.26 o                         
   2   3   6        580.22        647.09        12.43 o                         
   3   3   6         43.16         36.16         1.31 o                         
   4   3   6       1888.88       1753.97       121.12 o                         
   5   3   6          1.08          1.64         0.71 o                         
   6   3   6         87.56         80.86         2.52 o                         
   7   3   6         46.28         44.57         1.42 o                         
  -7   4   6         18.41         19.92         1.27 o                         
  -6   4   6        116.47        111.97         2.76 o                         
  -5   4   6          6.51          3.76         0.79 o                         
  -4   4   6         16.00         18.03         1.00 o                         
  -3   4   6          4.55          7.20         1.13 o                         
  -2   4   6         86.98         93.21         1.45 o                         
  -1   4   6        170.42        147.71         2.96 o                         
   0   4   6        615.28        650.53        15.98 o                         
   1   4   6        939.32        974.88        35.29 o                         
   2   4   6        518.46        511.21         9.64 o                         
   3   4   6        817.11        834.43        20.39 o                         
   4   4   6        550.05        504.17         8.14 o                         
   5   4   6          0.45          0.81         0.67 o                         
   6   4   6         92.84         97.76         1.40 o                         
   7   4   6        159.18        139.91         3.95 o                         
  -7   5   6          1.87          3.04         1.07 o                         
  -6   5   6          8.99          9.41         0.85 o                         
  -5   5   6         59.29         59.75         1.67 o                         
  -4   5   6         79.74         76.25         2.35 o                         
  -3   5   6        337.71        320.92         2.30 o                         
  -2   5   6         61.72         70.78         1.20 o                         
  -1   5   6       2960.81       2952.07        61.07 o                         
   0   5   6        101.33         94.74         2.34 o                         
   1   5   6        163.22        130.01         3.56 o                         
   2   5   6        465.55        440.54        10.13 o                         
   3   5   6        305.78        322.63         9.87 o                         
   4   5   6        214.90        222.24         6.87 o                         
   5   5   6         37.29         35.53         1.35 o                         
   6   5   6         12.80         11.32         0.90 o                         
  -6   6   6          4.33          4.18         0.93 o                         
  -5   6   6        196.03        185.64         5.91 o                         
  -4   6   6          0.25          0.94         1.11 o                         
  -3   6   6         15.50         16.95         1.03 o                         
  -2   6   6          4.41          1.49         0.96 o                         
  -1   6   6       1077.50       1079.65        21.85 o                         
   0   6   6        310.59        340.81         4.55 o                         
   1   6   6        158.49        163.84         2.97 o                         
   2   6   6        282.91        330.57         5.04 o                         
   3   6   6        158.56        175.86         4.59 o                         
   4   6   6          7.63          8.33         1.00 o                         
   5   6   6        424.77        421.49         9.15 o                         
   6   6   6         64.85         70.97         1.23 o                         
  -6   7   6        119.09        120.25         4.40 o                         
  -5   7   6          2.18          6.02         1.59 o                         
  -4   7   6         86.16         92.50         3.30 o                         
  -3   7   6        982.57        976.98        16.55 o                         
  -2   7   6         84.58         95.38         1.26 o                         
  -1   7   6        255.66        215.94         4.03 o                         
   0   7   6          0.14          4.97         0.90 o                         
   1   7   6       2426.02       2442.05        61.79 o                         
   2   7   6        459.21        457.99         9.02 o                         
   3   7   6         76.52         78.35         1.99 o                         
   4   7   6         79.53         74.16         1.61 o                         
   5   7   6        136.34        150.22         4.46 o                         
   6   7   6          6.38          8.36         0.92 o                         
  -6   8   6        133.13        136.01         4.52 o                         
  -5   8   6         12.70         15.64         1.60 o                         
  -4   8   6        203.83        191.21         5.17 o                         
  -3   8   6        509.50        499.97        13.02 o                         
  -2   8   6         63.51         59.93         1.22 o                         
  -1   8   6        921.30        883.98        17.32 o                         
   0   8   6        105.61        104.31         2.06 o                         
   1   8   6        405.65        403.59         5.56 o                         
   2   8   6        101.62         99.95         2.85 o                         
   3   8   6        124.87        128.17         3.31 o                         
   4   8   6         41.40         48.59         1.95 o                         
   5   8   6         39.88         33.38         1.17 o                         
   6   8   6          1.94          3.41         0.99 o                         
  -6   9   6         48.44         45.18         3.21 o                         
  -5   9   6        348.52        347.65        14.11 o                         
  -4   9   6          2.53          3.66         1.26 o                         
  -3   9   6          0.93          1.20         1.11 o                         
  -2   9   6         44.11         47.54         2.00 o                         
  -1   9   6       1066.47       1025.36        13.61 o                         
   0   9   6       1673.32       1623.31        28.17 o                         
   1   9   6         12.52         13.11         1.09 o                         
   2   9   6         25.34         24.70         1.01 o                         
   3   9   6        169.67        161.11         4.21 o                         
   4   9   6         96.30         95.14         3.52 o                         
   5   9   6        165.92        166.13         2.31 o                         
  -5  10   6         53.32         53.45         3.05 o                         
  -4  10   6         36.11         39.39         1.41 o                         
  -3  10   6        131.70        124.70         4.56 o                         
  -2  10   6        260.79        245.75         5.70 o                         
  -1  10   6        885.40        879.63        14.99 o                         
   0  10   6          5.01          6.87         0.99 o                         
   1  10   6         40.80         34.99         1.07 o                         
   2  10   6         31.30         27.12         1.06 o                         
   3  10   6        183.75        192.37         3.47 o                         
   4  10   6          1.78          4.31         1.12 o                         
   5  10   6          0.05         -0.25         0.95 o                         
  -5  11   6         17.49         14.11         1.43 o                         
  -4  11   6          1.39          0.61         1.26 o                         
  -3  11   6        376.16        380.83        12.24 o                         
  -2  11   6         10.22         14.91         0.99 o                         
  -1  11   6        161.51        141.11         3.25 o                         
   0  11   6          1.46          1.76         1.06 o                         
   1  11   6        105.70        117.85         2.81 o                         
   2  11   6        206.18        196.40         3.52 o                         
   3  11   6        300.75        302.32         3.02 o                         
   4  11   6         38.99         45.07         1.87 o                         
  -4  12   6         31.56         35.80         1.88 o                         
  -3  12   6          9.67         12.16         1.23 o                         
  -2  12   6         50.36         52.35         1.50 o                         
  -1  12   6         12.55          7.22         1.04 o                         
   0  12   6        135.95        130.90         1.82 o                         
   1  12   6         20.29         17.95         1.04 o                         
   2  12   6         38.72         36.65         1.14 o                         
   3  12   6          6.15          8.87         1.11 o                         
   4  12   6         11.32         10.90         1.16 o                         
  -3  13   6         18.79         23.25         1.30 o                         
  -2  13   6          0.21          0.06         1.06 o                         
  -1  13   6         27.03         23.88         1.08 o                         
   0  13   6          0.76          1.99         0.97 o                         
   1  13   6          2.76          3.04         1.09 o                         
   2  13   6         16.75         16.23         1.06 o                         
   3  13   6         10.97         12.16         1.20 o                         
  -2  14   6          1.96          2.73         1.08 o                         
  -1  14   6        100.68        122.44         4.04 o                         
   0  14   6         15.41         17.64         1.19 o                         
   1  14   6         18.27         17.68         1.06 o                         
   2  14   6         10.93         11.18         1.03 o                         
   0  15   6         56.59         67.66         2.73 o                         
  -7   1   7          0.00          2.95         1.34 o                         
  -6   1   7        219.22        206.99         5.87 o                         
  -5   1   7        554.38        556.84         9.05 o                         
  -4   1   7         40.36         41.74         1.00 o                         
  -3   1   7       1534.77       1685.83        35.06 o                         
  -2   1   7       1301.76       1428.35        33.65 o                         
  -1   1   7        806.04        671.72        12.55 o                         
   2   1   7         72.86         75.82         2.22 o                         
   3   1   7         31.28         22.73         0.67 o                         
   4   1   7        101.57        110.91         2.64 o                         
   5   1   7         56.54         61.77         1.61 o                         
   6   1   7         45.20         39.78         1.01 o                         
   7   1   7         40.13         43.33         1.08 o                         
  -7   2   7        248.72        264.86         9.26 o                         
  -6   2   7        315.05        304.44        13.31 o                         
  -5   2   7          2.01          3.60         0.84 o                         
  -4   2   7          8.44         10.18         0.97 o                         
  -3   2   7        636.17        666.08        13.21 o                         
  -2   2   7        273.25        305.53         6.61 o                         
  -1   2   7        199.98        174.46         2.76 o                         
   1   2   7        102.89         93.99         2.62 o                         
   2   2   7          0.98          0.65         0.69 o                         
   3   2   7       1141.00       1087.36        37.59 o                         
   4   2   7         11.05          7.63         0.69 o                         
   5   2   7         97.26        101.14         2.82 o                         
   6   2   7         19.83         27.93         0.96 o                         
   7   2   7         76.98         67.69         2.83 o                         
  -7   3   7         10.23          7.09         1.44 o                         
  -6   3   7        103.38         99.53         2.43 o                         
  -5   3   7          3.59          1.66         1.05 o                         
  -4   3   7         14.90         16.59         1.00 o                         
  -3   3   7        278.24        302.81         9.40 o                         
  -2   3   7        519.61        551.58        12.69 o                         
  -1   3   7       3222.35       3084.57       131.03 o                         
   0   3   7          3.51          4.16         0.72 o                         
   1   3   7         40.98         30.40         0.90 o                         
   2   3   7       1031.35       1047.77        40.38 o                         
   3   3   7        521.36        551.60        10.84 o                         
   4   3   7         49.79         51.21         1.11 o                         
   5   3   7          8.76          7.29         0.72 o                         
   6   3   7         40.72         34.70         1.00 o                         
   7   3   7         34.27         29.73         1.04 o                         
  -7   4   7         29.63         30.25         1.29 o                         
  -6   4   7          3.53          4.44         1.01 o                         
  -5   4   7         14.98         12.39         0.79 o                         
  -4   4   7          0.04          0.49         0.93 o                         
  -3   4   7         40.47         28.94         1.07 o                         
  -2   4   7        260.50        275.91         6.09 o                         
  -1   4   7       2523.40       2487.89        75.61 o                         
   0   4   7        441.52        415.41        10.94 o                         
   1   4   7        408.37        486.12        10.04 o                         
   2   4   7        245.23        261.38         3.47 o                         
   3   4   7        148.24        182.07         3.66 o                         
   4   4   7         62.99         52.19         1.01 o                         
   5   4   7        115.38         93.72         5.26 o                         
   6   4   7          0.23          0.84         0.73 o                         
  -7   5   7         14.04         16.37         0.96 o                         
  -6   5   7         28.41         32.36         1.01 o                         
  -5   5   7         93.04        104.53         2.38 o                         
  -4   5   7        499.04        463.33        19.89 o                         
  -3   5   7         18.32         19.02         1.07 o                         
  -2   5   7        227.83        256.89         6.09 o                         
  -1   5   7         57.28         64.80         1.60 o                         
   0   5   7        531.13        543.89        14.35 o                         
   1   5   7        496.23        536.65        12.52 o                         
   2   5   7          9.87          7.95         0.92 o                         
   3   5   7        753.58        789.11        16.43 o                         
   4   5   7        880.32        851.61        28.37 o                         
   5   5   7         56.20         54.57         2.44 o                         
   6   5   7        140.85        144.66         5.67 o                         
  -6   6   7          0.17          0.24         0.78 o                         
  -5   6   7        278.94        289.06         7.90 o                         
  -4   6   7        627.73        626.29        22.38 o                         
  -3   6   7        343.80        296.16         4.91 o                         
  -2   6   7         35.17         40.79         0.98 o                         
  -1   6   7        330.68        289.55         6.49 o                         
   0   6   7        262.90        234.48         5.78 o                         
   1   6   7        113.07        100.81         3.03 o                         
   2   6   7         53.37         49.59         1.09 o                         
   3   6   7        922.25        915.52        24.98 o                         
   4   6   7        589.87        589.72        20.48 o                         
   5   6   7          0.44          0.97         0.82 o                         
   6   6   7         79.87         86.34         1.43 o                         
  -6   7   7          4.11          3.74         1.13 o                         
  -5   7   7         53.33         49.28         2.10 o                         
  -4   7   7         77.23         84.09         2.86 o                         
  -3   7   7          7.75          7.70         1.18 o                         
  -2   7   7         20.80         17.78         1.00 o                         
  -1   7   7         73.67         74.58         1.31 o                         
   0   7   7          7.51         23.84         1.28 o                         
   1   7   7        137.11        130.06         2.67 o                         
   2   7   7        267.52        274.17         5.79 o                         
   3   7   7        123.57        126.25         2.84 o                         
   4   7   7         90.99         85.12         2.97 o                         
   5   7   7          1.54          1.13         0.90 o                         
   6   7   7         46.47         41.35         1.11 o                         
  -6   8   7         10.26         10.32         1.24 o                         
  -5   8   7         60.56         59.91         3.26 o                         
  -4   8   7        127.02        141.56         4.58 o                         
  -3   8   7        930.93        946.91        22.20 o                         
  -2   8   7        455.36        446.71         9.49 o                         
  -1   8   7        151.61        149.98         3.45 o                         
   0   8   7       1485.55       1477.10        23.31 o                         
   1   8   7        473.30        439.40         9.51 o                         
   2   8   7        179.04        184.93         3.54 o                         
   3   8   7        296.91        303.63         8.01 o                         
   4   8   7         35.65         35.55         1.49 o                         
   5   8   7        409.46        383.29         8.65 o                         
   6   8   7        101.80         91.17         3.62 o                         
  -5   9   7         31.08         31.53         2.82 o                         
  -4   9   7        269.38        260.56         6.81 o                         
  -3   9   7         37.51         30.03         1.07 o                         
  -2   9   7       1233.60       1155.85        17.80 o                         
  -1   9   7         30.80         32.34         1.15 o                         
   0   9   7        195.32        178.86         3.14 o                         
   1   9   7        327.70        306.34         9.11 o                         
   2   9   7        402.15        402.33         8.40 o                         
   3   9   7         48.56         60.31         1.88 o                         
   4   9   7         36.36         36.29         1.41 o                         
   5   9   7          3.08          3.54         1.09 o                         
  -5  10   7         73.87         75.47         2.01 o                         
  -4  10   7        420.42        405.57         9.95 o                         
  -3  10   7        360.13        336.72         8.90 o                         
  -2  10   7          9.07          7.24         0.94 o                         
  -1  10   7        865.43        864.68        11.75 o                         
   0  10   7        116.26        124.11         2.80 o                         
   1  10   7        902.02        909.72        15.74 o                         
   2  10   7        207.14        180.71         3.85 o                         
   3  10   7         90.11        101.68         2.65 o                         
   4  10   7          7.96          9.38         1.09 o                         
   5  10   7        123.30        124.51         3.22 o                         
  -5  11   7        136.38        139.84         8.47 o                         
  -4  11   7         13.17         11.11         1.20 o                         
  -3  11   7          2.97          2.61         1.13 o                         
  -2  11   7         17.91         21.16         0.89 o                         
  -1  11   7          8.66         16.89         1.04 o                         
   0  11   7          8.06          7.91         0.97 o                         
   1  11   7         26.43         22.27         1.11 o                         
   2  11   7         32.91         34.80         1.12 o                         
   3  11   7        230.07        237.05         4.83 o                         
   4  11   7          6.69          8.65         1.41 o                         
  -4  12   7         23.34         20.90         1.26 o                         
  -3  12   7        137.44        147.08         4.28 o                         
  -2  12   7          5.12          7.29         1.07 o                         
  -1  12   7         29.79         30.94         1.07 o                         
   0  12   7         35.05         33.63         1.06 o                         
   1  12   7         45.32         48.22         1.08 o                         
   2  12   7         62.09         54.44         1.18 o                         
   3  12   7         41.20         50.32         1.22 o                         
   4  12   7         10.00         11.71         1.06 o                         
  -3  13   7         12.70         10.22         1.07 o                         
  -2  13   7          0.91          1.24         1.09 o                         
  -1  13   7        152.28        141.45         2.64 o                         
   0  13   7         99.02         95.88         1.64 o                         
   1  13   7          3.63          3.75         0.99 o                         
   2  13   7         28.49         28.10         1.04 o                         
   3  13   7         56.29         50.86         1.29 o                         
  -2  14   7         44.22         54.48         1.54 o                         
  -1  14   7          0.98          3.00         0.99 o                         
   0  14   7         30.48         34.53         1.21 o                         
   1  14   7          2.62          3.63         1.02 o                         
   2  14   7          6.30          5.32         0.98 o                         
  -7   0   8         83.43         93.26         8.82 o                         
  -6   0   8         23.62         23.08         2.17 o                         
  -5   0   8        234.04        210.09         8.45 o                         
  -4   0   8       1101.00       1057.96        27.61 o                         
  -3   0   8        297.51        255.78         6.85 o                         
  -1   0   8        860.52        936.92        23.12 o                         
   0   0   8        544.98        527.70        33.57 o                         
   2   0   8        762.94        810.79        23.07 o                         
   3   0   8        562.25        557.51         6.21 o                         
   4   0   8       1114.46       1003.15        18.29 o                         
   5   0   8         84.22         73.95         2.46 o                         
   6   0   8        163.30        198.84         6.02 o                         
   7   0   8         36.16         34.58         1.93 o                         
  -7   1   8          6.04          8.23         1.55 o                         
  -6   1   8         55.89         59.31         2.31 o                         
  -5   1   8         46.60         44.39         1.25 o                         
  -4   1   8          0.14          1.00         0.77 o                         
  -3   1   8       1122.79       1215.21        32.41 o                         
  -2   1   8       1945.13       1881.33        30.12 o                         
  -1   1   8        726.74        668.20        16.18 o                         
   1   1   8        676.64        656.68        48.93 o                         
   2   1   8        786.30        711.53        28.22 o                         
   3   1   8        116.55        117.52         2.88 o                         
   4   1   8         57.42         63.07         1.35 o                         
   5   1   8         41.71         40.68         1.21 o                         
   6   1   8        123.69        127.79         3.21 o                         
   7   1   8         81.12         74.53         3.29 o                         
  -7   2   8          1.44          2.10         1.12 o                         
  -6   2   8         86.71         75.51         2.77 o                         
  -5   2   8          0.54          0.95         1.02 o                         
  -4   2   8        291.97        262.16         7.19 o                         
  -3   2   8         33.07         39.37         1.46 o                         
  -2   2   8        578.11        579.98        12.78 o                         
  -1   2   8       1939.83       1878.20        36.27 o                         
   0   2   8       2502.46       2316.84        42.61 o                         
   1   2   8       2944.63       2676.82        93.26 o                         
   2   2   8         95.81         99.60         3.62 o                         
   3   2   8        290.88        278.76         9.76 o                         
   4   2   8         55.74         58.62         2.12 o                         
   5   2   8         26.76         24.61         0.78 o                         
   6   2   8        114.17        121.27         1.47 o                         
   7   2   8          1.95          1.53         0.97 o                         
  -7   3   8          1.89          2.65         1.49 o                         
  -6   3   8         11.26         10.09         1.00 o                         
  -5   3   8       1144.96       1094.81        30.68 o                         
  -4   3   8        402.30        385.59        12.51 o                         
  -3   3   8        105.57        117.86         3.40 o                         
  -2   3   8        558.26        641.75        15.49 o                         
  -1   3   8       1847.86       1923.19        44.16 o                         
   0   3   8       2636.32       2599.15        41.56 o                         
   1   3   8        803.68        673.92        15.84 o                         
   2   3   8         42.30         40.97         0.85 o                         
   3   3   8       1679.51       1680.58        37.49 o                         
   4   3   8          1.38          1.73         0.83 o                         
   5   3   8          1.26         12.27         3.56 o                         
   6   3   8         46.61         52.01         1.10 o                         
   7   3   8          1.61          2.06         0.94 o                         
  -7   4   8         26.51         28.21         1.37 o                         
  -6   4   8         12.22          8.69         0.91 o                         
  -5   4   8          4.10          3.83         0.76 o                         
  -4   4   8          6.90          6.90         0.91 o                         
  -3   4   8       1049.42       1054.22        25.21 o                         
  -2   4   8       1357.16       1416.29        42.53 o                         
  -1   4   8         14.55         18.96         0.94 o                         
   0   4   8       2135.45       2124.55        52.08 o                         
   1   4   8       1972.15       1993.74        52.58 o                         
   2   4   8          1.59          3.27         0.79 o                         
   3   4   8       1064.72       1050.35        21.01 o                         
   4   4   8         58.20         53.97         1.33 o                         
   5   4   8        104.24         95.85         2.20 o                         
   6   4   8         21.38         21.55         0.76 o                         
  -7   5   8          1.89          3.23         1.07 o                         
  -6   5   8         15.59         17.73         0.82 o                         
  -5   5   8          0.35         -0.07         0.87 o                         
  -4   5   8        251.83        229.39         4.39 o                         
  -3   5   8        344.79        326.97         5.55 o                         
  -2   5   8        195.02        213.90         6.10 o                         
  -1   5   8         37.49         38.55         0.97 o                         
   0   5   8       3020.41       3072.55        47.74 o                         
   1   5   8        416.34        389.43        13.48 o                         
   2   5   8         59.98         64.76         1.59 o                         
   3   5   8         18.08         28.44         1.11 o                         
   4   5   8         78.83         89.15         1.85 o                         
   5   5   8          4.74          2.43         0.79 o                         
   6   5   8         23.70         24.43         0.99 o                         
  -6   6   8          0.63          2.19         0.78 o                         
  -5   6   8          1.95          2.67         1.01 o                         
  -4   6   8        507.70        502.59        10.26 o                         
  -3   6   8         17.19         15.48         0.93 o                         
  -2   6   8        981.35       1002.69        22.79 o                         
  -1   6   8        223.94        191.22         3.44 o                         
   0   6   8        125.82        144.76         3.61 o                         
   1   6   8        169.11        202.43         5.61 o                         
   2   6   8         45.69         66.54         1.57 o                         
   3   6   8         91.29         98.78         3.92 o                         
   4   6   8        646.60        657.20        21.36 o                         
   5   6   8        180.77        176.04         4.69 o                         
   6   6   8          7.40          8.28         0.75 o                         
  -6   7   8          7.74         11.28         1.19 o                         
  -5   7   8          0.00          1.40         0.87 o                         
  -4   7   8        211.40        209.00         8.35 o                         
  -3   7   8       1247.40       1126.08        28.00 o                         
  -2   7   8        436.49        396.45         4.96 o                         
  -1   7   8        140.72        140.42         2.91 o                         
   0   7   8         80.93         62.10         1.40 o                         
   1   7   8        372.19        358.87        10.05 o                         
   2   7   8          0.89          3.11         0.93 o                         
   3   7   8       1715.41       1738.64        59.63 o                         
   4   7   8         15.43         14.75         1.00 o                         
   5   7   8          3.09          2.66         0.92 o                         
   6   7   8         77.56         73.39         2.72 o                         
  -6   8   8          1.43          3.91         1.14 o                         
  -5   8   8         57.19         60.55         2.83 o                         
  -4   8   8        464.08        456.99        14.77 o                         
  -3   8   8          3.48          3.50         1.04 o                         
  -2   8   8        173.30        177.55         3.27 o                         
  -1   8   8        136.52        140.81         2.81 o                         
   0   8   8        695.41        650.03        15.93 o                         
   1   8   8        998.62        975.09        21.04 o                         
   2   8   8        186.43        205.21         4.49 o                         
   3   8   8         20.69         18.32         0.93 o                         
   4   8   8          4.27          5.52         0.95 o                         
   5   8   8         19.30         15.74         1.09 o                         
   6   8   8         41.45         36.33         3.33 o                         
  -5   9   8         17.14         21.57         1.65 o                         
  -4   9   8         31.10         29.51         1.15 o                         
  -3   9   8          6.47          3.61         1.04 o                         
  -2   9   8         21.70         14.11         1.02 o                         
  -1   9   8        534.34        517.74         9.54 o                         
   0   9   8          2.30          7.59         1.00 o                         
   1   9   8         25.33         22.25         0.90 o                         
   2   9   8        891.20        882.49        16.79 o                         
   3   9   8        123.52        134.03         2.70 o                         
   4   9   8        165.53        177.27         7.03 o                         
   5   9   8          9.61          6.94         1.02 o                         
  -5  10   8         61.95         64.64         3.50 o                         
  -4  10   8         11.25         15.10         1.26 o                         
  -3  10   8        135.26        133.26         3.49 o                         
  -2  10   8        221.86        187.06         3.80 o                         
  -1  10   8         29.87         25.58         1.09 o                         
   0  10   8        127.77        120.16         2.54 o                         
   1  10   8          0.06          0.51         0.97 o                         
   2  10   8         31.30         43.56         1.15 o                         
   3  10   8         17.92         18.90         1.02 o                         
   4  10   8         57.43         59.00         1.62 o                         
   5  10   8         13.88         15.40         1.07 o                         
  -5  11   8          0.90          2.27         1.53 o                         
  -4  11   8         42.38         56.62         1.31 o                         
  -3  11   8         17.88         24.42         1.10 o                         
  -2  11   8        205.46        177.40         3.01 o                         
  -1  11   8        867.13        861.64        15.52 o                         
   0  11   8         47.83         41.81         0.99 o                         
   1  11   8        365.86        364.00         6.78 o                         
   2  11   8         71.26         75.12         2.01 o                         
   3  11   8         16.09         16.36         1.13 o                         
   4  11   8          0.19          0.19         1.03 o                         
  -4  12   8          2.24          5.47         1.36 o                         
  -3  12   8         39.64         36.11         1.28 o                         
  -2  12   8         72.63         71.36         1.71 o                         
  -1  12   8          7.88          9.94         0.99 o                         
   0  12   8          2.00          5.63         1.03 o                         
   1  12   8         45.17         44.95         1.49 o                         
   2  12   8          6.84         13.67         1.03 o                         
   3  12   8         29.44         32.83         1.27 o                         
   4  12   8         38.43         42.97         1.67 o                         
  -3  13   8         16.90         16.54         1.26 o                         
  -2  13   8          1.65          2.53         0.96 o                         
  -1  13   8         23.74         28.10         1.06 o                         
   0  13   8          2.31          4.17         1.02 o                         
   1  13   8         45.61         47.96         1.09 o                         
   2  13   8          2.15          2.67         0.99 o                         
   3  13   8          0.22          0.87         0.98 o                         
  -2  14   8          4.60          4.57         1.08 o                         
  -1  14   8          1.91          1.65         1.12 o                         
   0  14   8         19.41         17.91         1.12 o                         
   1  14   8         10.23         12.11         1.04 o                         
   2  14   8          9.91         11.16         1.05 o                         
  -7   1   9         24.83         25.56         1.64 o                         
  -6   1   9          7.70          9.64         1.04 o                         
  -5   1   9         24.30         26.67         1.28 o                         
  -4   1   9       1098.17       1109.47        23.14 o                         
  -3   1   9        247.26        288.22         4.94 o                         
  -2   1   9        129.60        123.36         2.70 o                         
  -1   1   9       1440.74       1500.93        48.42 o                         
   0   1   9       2381.23       2389.66        80.22 o                         
   1   1   9       3851.43       3367.65        12.27 o                         
   2   1   9        331.46        303.97        10.37 o                         
   3   1   9       2051.07       1980.33        48.91 o                         
   4   1   9        634.15        660.72         8.94 o                         
   5   1   9         36.22         33.81         0.86 o                         
   6   1   9          1.94          1.45         0.85 o                         
   7   1   9         17.80         21.69         1.05 o                         
  -7   2   9          9.43          7.59         1.27 o                         
  -6   2   9          3.44          6.47         1.17 o                         
  -5   2   9       1180.91       1164.03        38.97 o                         
  -4   2   9        505.99        487.29        12.96 o                         
  -3   2   9         19.19         34.01         0.92 o                         
  -2   2   9       2340.59       2417.01        44.68 o                         
  -1   2   9        416.31        452.41         8.24 o                         
   0   2   9        208.58        193.73         7.77 o                         
   1   2   9       1285.58       1197.50        35.13 o                         
   2   2   9        171.84        166.79         6.97 o                         
   3   2   9        537.41        522.25        27.28 o                         
   4   2   9          0.71          5.54         1.09 o                         
   5   2   9        470.54        455.43        10.18 o                         
   6   2   9         21.44         20.93         0.93 o                         
   7   2   9         57.39         57.24         1.23 o                         
  -7   3   9         62.17         52.69         4.96 o                         
  -6   3   9         44.97         49.03         1.07 o                         
  -5   3   9        302.13        290.54         9.37 o                         
  -4   3   9         45.30         45.95         1.01 o                         
  -3   3   9        604.72        581.36        11.67 o                         
  -2   3   9        207.52        204.18         4.68 o                         
  -1   3   9        499.45        458.61         7.48 o                         
   0   3   9         27.33         42.29         3.18 o                         
   1   3   9       1850.02       1801.17        49.40 o                         
   2   3   9        764.12        775.60        18.17 o                         
   3   3   9         29.97         28.23         0.83 o                         
   4   3   9          7.78          5.01         0.80 o                         
   5   3   9        105.16        102.03         2.02 o                         
   6   3   9         43.29         44.38         1.02 o                         
  -7   4   9         12.46          7.17         1.35 o                         
  -6   4   9         32.35         31.23         0.96 o                         
  -5   4   9          1.58          1.09         0.78 o                         
  -4   4   9        384.46        385.12         7.48 o                         
  -3   4   9         84.54         81.42         2.04 o                         
  -2   4   9        726.07        697.87        12.82 o                         
  -1   4   9         81.39         78.12         1.90 o                         
   0   4   9          2.93          2.09         0.70 o                         
   1   4   9       4576.52       4332.20       171.53 o                         
   2   4   9         72.76        103.40         3.41 o                         
   3   4   9        493.60        489.38        15.28 o                         
   4   4   9       1039.71       1000.41        36.39 o                         
   5   4   9          0.66          1.87         0.74 o                         
   6   4   9         15.18         18.74         0.77 o                         
  -6   5   9         82.89         79.67         2.39 o                         
  -5   5   9        710.17        720.98        18.46 o                         
  -4   5   9          0.34         -0.01         0.88 o                         
  -3   5   9         73.13         78.00         1.96 o                         
  -2   5   9         52.54         57.61         1.57 o                         
  -1   5   9       1353.57       1330.88        31.73 o                         
   0   5   9        675.28        698.65        19.81 o                         
   1   5   9       3749.32       4033.51       120.50 o                         
   2   5   9        332.56        340.41         8.92 o                         
   3   5   9        818.18        841.47        14.54 o                         
   4   5   9        688.22        698.00        16.93 o                         
   5   5   9         82.82         80.66         2.76 o                         
   6   5   9        119.63        113.01         3.60 o                         
  -6   6   9        149.23        151.01         4.50 o                         
  -5   6   9          7.19         10.15         0.99 o                         
  -4   6   9        948.00        913.67        19.34 o                         
  -3   6   9        151.50        150.18         3.52 o                         
  -2   6   9        881.58        861.36        16.73 o                         
  -1   6   9        588.71        578.16        11.53 o                         
   0   6   9        374.86        377.05         7.32 o                         
   1   6   9        854.13        884.62        21.23 o                         
   2   6   9        467.11        471.01         8.78 o                         
   3   6   9         35.82         34.86         1.39 o                         
   4   6   9        261.14        243.89         7.24 o                         
   5   6   9        229.13        230.68         7.48 o                         
   6   6   9          0.46          2.31         0.85 o                         
  -6   7   9          1.38          0.84         1.04 o                         
  -5   7   9          0.02          0.34         0.89 o                         
  -4   7   9        248.49        225.05         5.93 o                         
  -3   7   9        971.19        910.89        17.56 o                         
  -2   7   9         98.40         88.37         2.29 o                         
  -1   7   9          1.96          0.70         0.85 o                         
   0   7   9         67.20         70.83         2.25 o                         
   1   7   9        402.77        406.44        11.39 o                         
   2   7   9        140.05        150.21         4.75 o                         
   3   7   9         79.27         92.36         2.65 o                         
   4   7   9         33.97         37.16         1.29 o                         
   5   7   9         44.11         45.06         0.96 o                         
   6   7   9         14.40         11.09         0.98 o                         
  -6   8   9          2.64          3.42         1.04 o                         
  -5   8   9          1.58          0.94         1.34 o                         
  -4   8   9          0.04          0.30         1.02 o                         
  -3   8   9        252.93        273.26         4.72 o                         
  -2   8   9         34.41         37.59         1.13 o                         
  -1   8   9          3.80          2.69         0.91 o                         
   0   8   9         30.35         29.29         0.88 o                         
   1   8   9        118.31        111.12         2.59 o                         
   2   8   9         26.27         24.82         0.90 o                         
   3   8   9        103.96        113.75         4.11 o                         
   4   8   9        208.95        212.64         5.22 o                         
   5   8   9        195.68        199.29         4.84 o                         
  -5   9   9         42.97         53.37         1.80 o                         
  -4   9   9        144.74        127.04         4.93 o                         
  -3   9   9        465.34        461.14        12.00 o                         
  -2   9   9        247.02        221.10         3.54 o                         
  -1   9   9       1077.96       1041.49        24.80 o                         
   0   9   9        149.45        151.75         3.37 o                         
   1   9   9         17.59         17.88         0.95 o                         
   2   9   9        468.11        502.37        11.66 o                         
   3   9   9        602.84        623.59        11.54 o                         
   4   9   9         96.58        106.16         4.56 o                         
   5   9   9         12.63         15.22         0.95 o                         
  -5  10   9          0.31         -0.22         1.50 o                         
  -4  10   9        110.87        107.34         4.72 o                         
  -3  10   9         28.36         19.27         1.11 o                         
  -2  10   9          6.80          8.65         1.05 o                         
  -1  10   9         28.58         29.01         0.97 o                         
   0  10   9        305.24        300.91         5.07 o                         
   1  10   9          0.02          0.56         0.91 o                         
   2  10   9        115.63        121.74         2.74 o                         
   3  10   9        800.19        763.20        17.49 o                         
   4  10   9         13.27         14.50         1.01 o                         
   5  10   9          9.25          9.88         1.06 o                         
  -4  11   9        204.92        210.25         6.45 o                         
  -3  11   9          4.91          7.69         1.12 o                         
  -2  11   9        110.76        104.95         2.24 o                         
  -1  11   9        179.13        161.93         1.91 o                         
   0  11   9         34.44         38.12         1.07 o                         
   1  11   9        227.12        236.15         3.63 o                         
   2  11   9          2.27          2.06         0.96 o                         
   3  11   9         31.86         35.32         1.14 o                         
   4  11   9          0.00          0.95         1.03 o                         
  -4  12   9         58.57         57.46         1.50 o                         
  -3  12   9         37.71         44.81         1.91 o                         
  -2  12   9         24.04         21.59         1.05 o                         
  -1  12   9         37.65         40.01         1.12 o                         
   0  12   9          3.99          6.68         0.93 o                         
   1  12   9         92.16         84.07         1.36 o                         
   2  12   9         22.75         30.08         1.07 o                         
   3  12   9        454.98        446.95        10.94 o                         
   4  12   9          6.46          9.21         1.12 o                         
  -3  13   9         20.32         19.40         1.29 o                         
  -2  13   9         18.35         15.67         1.02 o                         
  -1  13   9         13.47         12.07         0.94 o                         
   0  13   9          6.03          9.00         0.99 o                         
   1  13   9         12.06          9.35         1.06 o                         
   2  13   9         12.64         11.05         0.94 o                         
   3  13   9          4.50          6.25         1.18 o                         
  -2  14   9         18.48         16.45         1.11 o                         
  -1  14   9        181.49        164.66         4.47 o                         
   0  14   9         36.61         36.43         2.07 o                         
   1  14   9         12.69         14.08         1.08 o                         
   2  14   9          8.16         13.32         1.19 o                         
  -7   0  10         85.53         99.60         2.68 o                         
  -6   0  10         26.41         34.07         3.27 o                         
  -5   0  10         65.49         76.57         5.32 o                         
  -4   0  10        270.04        278.97         7.43 o                         
  -3   0  10        730.18        634.78        13.97 o                         
  -2   0  10        684.74        836.89        34.37 o                         
  -1   0  10        123.78         80.22         1.26 o                         
   0   0  10        486.98        514.92        28.15 o                         
   1   0  10        677.97        655.39        25.42 o                         
   2   0  10       4398.71       4494.25        15.19 o                         
   3   0  10         67.17         67.04         3.50 o                         
   4   0  10        587.59        623.36        26.88 o                         
   5   0  10        191.13        184.05         5.56 o                         
   6   0  10         27.22         31.71         1.26 o                         
   7   0  10          0.50          1.01         1.32 o                         
  -7   1  10         37.71         44.37         1.90 o                         
  -6   1  10         17.69         15.20         1.33 o                         
  -5   1  10        482.36        503.48        12.47 o                         
  -4   1  10        598.87        561.94        16.32 o                         
  -3   1  10        185.90        152.33         2.57 o                         
  -2   1  10          5.54         15.71         0.98 o                         
   0   1  10        820.84        899.57        22.58 o                         
   1   1  10       1126.17       1085.34        25.00 o                         
   2   1  10         67.07         61.23         0.89 o                         
   3   1  10          0.99          2.90         0.72 o                         
   4   1  10         48.12         39.34         0.88 o                         
   5   1  10        170.68        175.53         2.79 o                         
   6   1  10        155.05        167.39         2.83 o                         
   7   1  10          0.10         -0.07         0.95 o                         
  -7   2  10         72.45         91.08         3.84 o                         
  -6   2  10        293.45        299.37         7.95 o                         
  -5   2  10        517.67        515.07        15.25 o                         
  -4   2  10       1488.78       1467.52        33.87 o                         
  -3   2  10        167.35        165.59         3.17 o                         
  -2   2  10          1.87          2.91         0.70 o                         
  -1   2  10        422.45        466.90        10.71 o                         
   0   2  10        598.96        606.81        15.99 o                         
   1   2  10        729.95        739.86        21.86 o                         
   2   2  10       1026.67       1073.54        21.97 o                         
   3   2  10         69.39         63.73         3.32 o                         
   4   2  10        641.40        617.11        12.90 o                         
   5   2  10         14.80         15.44         0.73 o                         
   6   2  10         78.30         74.77         1.98 o                         
   7   2  10        108.69         86.98         2.92 o                         
  -7   3  10          2.03          0.59         1.10 o                         
  -6   3  10        196.79        179.95         7.11 o                         
  -5   3  10         78.23         68.67         1.70 o                         
  -4   3  10         86.14         90.11         1.98 o                         
  -3   3  10         85.85         89.69         1.33 o                         
  -2   3  10       2064.06       2162.75        48.58 o                         
  -1   3  10         88.73         95.75         1.57 o                         
   0   3  10        560.71        549.38        23.09 o                         
   1   3  10       1086.61       1212.07        37.55 o                         
   2   3  10         62.84         53.36         2.46 o                         
   3   3  10        644.48        601.50        16.37 o                         
   4   3  10        293.60        262.42         9.63 o                         
   5   3  10         89.76         84.78         1.65 o                         
   6   3  10          1.69          2.89         0.88 o                         
  -7   4  10         34.06         32.44         1.28 o                         
  -6   4  10         33.93         28.49         1.15 o                         
  -5   4  10         57.37         52.90         1.38 o                         
  -4   4  10       1307.10       1252.98        40.32 o                         
  -3   4  10        332.93        317.63         6.34 o                         
  -2   4  10         32.26         30.24         1.05 o                         
  -1   4  10        467.34        441.69        10.90 o                         
   0   4  10        104.95        102.33         2.14 o                         
   1   4  10        275.33        310.12         9.33 o                         
   2   4  10        343.03        359.97        16.20 o                         
   3   4  10        410.01        401.91        15.48 o                         
   4   4  10         30.13         29.16         1.12 o                         
   5   4  10          2.81          4.12         0.70 o                         
   6   4  10         26.09         31.76         0.88 o                         
  -6   5  10         25.29         23.70         1.02 o                         
  -5   5  10        149.75        146.74         3.06 o                         
  -4   5  10         38.11         40.15         1.22 o                         
  -3   5  10         30.28         32.23         1.04 o                         
  -2   5  10        333.46        321.35         9.33 o                         
  -1   5  10        869.99        792.81        21.20 o                         
   0   5  10       1551.76       1610.08        34.30 o                         
   1   5  10        436.59        451.50        10.08 o                         
   2   5  10         41.01         41.12         1.40 o                         
   3   5  10          0.13          0.37         0.85 o                         
   4   5  10          0.11          0.34         0.77 o                         
   5   5  10          5.46          6.39         0.96 o                         
   6   5  10          0.05          0.48         0.86 o                         
  -6   6  10         22.55         25.53         0.96 o                         
  -5   6  10         35.95         36.08         1.08 o                         
  -4   6  10        281.04        275.05         6.77 o                         
  -3   6  10        126.45        114.85         3.00 o                         
  -2   6  10         99.95         90.62         1.78 o                         
  -1   6  10         22.21         29.91         0.94 o                         
   0   6  10         34.23         41.61         0.93 o                         
   1   6  10        293.60        236.80         9.93 o                         
   2   6  10         48.45         46.85         1.11 o                         
   3   6  10         32.00         32.21         1.27 o                         
   4   6  10          0.62          0.69         0.83 o                         
   5   6  10         78.52         74.52         3.19 o                         
   6   6  10         12.90         16.49         0.85 o                         
  -6   7  10          2.61          1.97         0.94 o                         
  -5   7  10         41.03         45.03         1.03 o                         
  -4   7  10        708.89        650.07        19.45 o                         
  -3   7  10         10.80          9.86         0.95 o                         
  -2   7  10        568.55        539.60        10.28 o                         
  -1   7  10        213.13        202.63         4.62 o                         
   0   7  10        483.50        517.62        14.80 o                         
   1   7  10         22.36         33.40         0.84 o                         
   2   7  10          6.55          6.80         0.89 o                         
   3   7  10         28.09         29.93         1.07 o                         
   4   7  10          5.16          4.94         0.90 o                         
   5   7  10         54.47         50.76         1.27 o                         
   6   7  10         58.77         44.37         3.46 o                         
  -6   8  10        107.18        110.42         3.42 o                         
  -5   8  10          0.62          0.66         1.06 o                         
  -4   8  10         19.80         15.96         0.99 o                         
  -3   8  10         69.35         66.10         1.09 o                         
  -2   8  10          1.13          2.31         0.99 o                         
  -1   8  10        195.25        186.47         4.73 o                         
   0   8  10       1267.60       1250.63        27.05 o                         
   1   8  10          1.12          2.31         0.84 o                         
   2   8  10        465.23        451.77         9.95 o                         
   3   8  10        302.15        292.08        11.87 o                         
   4   8  10        317.12        332.36         8.56 o                         
   5   8  10         18.97         18.48         1.03 o                         
  -5   9  10        165.81        166.46         9.08 o                         
  -4   9  10        126.46        111.03         2.20 o                         
  -3   9  10        116.05        101.29         3.04 o                         
  -2   9  10        138.75        132.42         2.71 o                         
  -1   9  10        190.74        170.12         2.80 o                         
   0   9  10        691.69        651.17         9.06 o                         
   1   9  10         31.99         27.06         1.03 o                         
   2   9  10        483.56        478.11         8.68 o                         
   3   9  10          0.55          1.90         1.02 o                         
   4   9  10         54.89         60.16         2.77 o                         
   5   9  10          3.36          4.12         0.91 o                         
  -5  10  10          1.11          3.67         1.66 o                         
  -4  10  10          4.33          4.64         1.19 o                         
  -3  10  10          3.43          4.73         1.00 o                         
  -2  10  10          0.09          3.10         1.02 o                         
  -1  10  10        343.61        346.54         6.80 o                         
   0  10  10        602.65        575.59        13.99 o                         
   1  10  10         98.59         78.80         1.95 o                         
   2  10  10        245.69        222.54         4.18 o                         
   3  10  10         86.42         78.50         3.07 o                         
   4  10  10          1.50          3.22         0.97 o                         
   5  10  10        189.40        197.63         4.51 o                         
  -4  11  10        123.67        137.80         5.57 o                         
  -3  11  10         16.45         16.24         1.08 o                         
  -2  11  10         62.24         61.77         1.05 o                         
  -1  11  10         31.15         23.66         1.03 o                         
   0  11  10       1093.40       1031.12        16.94 o                         
   1  11  10        415.52        434.87         5.93 o                         
   2  11  10         56.55         51.81         1.57 o                         
   3  11  10         12.55         12.61         0.98 o                         
   4  11  10         24.28         21.19         1.07 o                         
  -4  12  10         24.95         34.49         1.34 o                         
  -3  12  10         13.17         15.59         1.04 o                         
  -2  12  10         77.25         79.97         1.79 o                         
  -1  12  10          1.02          1.69         0.90 o                         
   0  12  10        184.02        173.84         3.01 o                         
   1  12  10        350.31        347.76         6.62 o                         
   2  12  10          2.96          5.42         0.98 o                         
   3  12  10         25.61         30.94         1.33 o                         
   4  12  10          1.28          1.16         1.48 o                         
  -3  13  10         42.83         47.57         1.78 o                         
  -2  13  10         63.86         70.90         2.44 o                         
  -1  13  10          1.19          3.82         0.98 o                         
   0  13  10        105.32         95.49         2.15 o                         
   1  13  10         50.78         54.91         1.15 o                         
   2  13  10          0.04          0.44         1.00 o                         
   3  13  10          0.45          0.85         1.03 o                         
  -2  14  10          0.21          1.99         1.02 o                         
  -1  14  10          8.32          7.01         1.11 o                         
   0  14  10        136.30        147.70         2.14 o                         
   1  14  10         98.23        108.36         4.57 o                         
   2  14  10          0.03          0.63         1.46 o                         
  -7   1  11        227.06        242.90         2.98 o                         
  -6   1  11         65.17         70.96         6.03 o                         
  -5   1  11         28.39         34.85         1.30 o                         
  -4   1  11         61.85         63.82         1.61 o                         
  -3   1  11        632.33        672.13         9.65 o                         
  -2   1  11       1369.86       1333.25        25.31 o                         
  -1   1  11        994.26        940.72        32.47 o                         
   0   1  11        731.97        732.31        21.42 o                         
   1   1  11       1091.59       1057.53        38.51 o                         
   2   1  11        104.27        111.70         2.20 o                         
   3   1  11          9.31          6.46         0.75 o                         
   4   1  11          9.04         15.84         0.83 o                         
   5   1  11         72.97         63.77         1.24 o                         
   6   1  11        220.26        218.41         3.52 o                         
  -7   2  11         22.71         24.19         1.29 o                         
  -6   2  11          1.03          1.28         1.11 o                         
  -5   2  11         21.92         23.52         0.95 o                         
  -4   2  11       1556.00       1579.27        39.39 o                         
  -3   2  11        298.01        295.29         3.76 o                         
  -2   2  11       1777.20       1787.90        37.67 o                         
  -1   2  11       2126.88       2343.29        71.53 o                         
   0   2  11        436.65        387.01         9.11 o                         
   1   2  11        674.18        719.25        20.57 o                         
   2   2  11        113.77        149.45        14.98 o                         
   3   2  11        328.75        314.26        11.22 o                         
   4   2  11        371.29        329.95        10.52 o                         
   5   2  11          0.00          0.01         0.69 o                         
   6   2  11         20.47         21.36         0.88 o                         
  -7   3  11         83.86         93.74         2.09 o                         
  -6   3  11          2.18          3.54         0.86 o                         
  -5   3  11       1389.33       1324.30        43.47 o                         
  -4   3  11        100.30         91.80         2.85 o                         
  -3   3  11        278.19        233.97         5.58 o                         
  -2   3  11        537.64        545.12        10.46 o                         
  -1   3  11        338.63        326.79         8.72 o                         
   0   3  11       1465.68       1397.86        61.12 o                         
   1   3  11        853.35        847.61        26.26 o                         
   2   3  11        236.24        241.10         7.94 o                         
   3   3  11         60.79         54.38         2.20 o                         
   4   3  11        188.13        195.75         3.93 o                         
   5   3  11        132.89        120.56         2.69 o                         
   6   3  11         38.11         39.20         0.99 o                         
  -7   4  11          8.87          6.88         1.14 o                         
  -6   4  11         48.35         54.63         2.28 o                         
  -5   4  11         40.01         38.05         1.10 o                         
  -4   4  11        477.20        457.03        11.26 o                         
  -3   4  11         15.85         21.89         0.84 o                         
  -2   4  11        228.32        226.78         3.94 o                         
  -1   4  11       2021.46       2274.19        44.95 o                         
   0   4  11       2530.40       2537.90        96.32 o                         
   1   4  11        638.49        616.30        16.73 o                         
   2   4  11          0.00          1.62         0.62 o                         
   3   4  11        244.08        252.33         6.36 o                         
   4   4  11        334.54        298.50         7.33 o                         
   5   4  11        185.84        181.67         4.30 o                         
   6   4  11          4.37          5.92         0.80 o                         
  -6   5  11          0.06          0.45         1.01 o                         
  -5   5  11        407.33        394.60        11.85 o                         
  -4   5  11         14.77         14.13         0.86 o                         
  -3   5  11        456.34        439.89        10.43 o                         
  -2   5  11         47.70         57.52         1.35 o                         
  -1   5  11        811.55        773.44        19.76 o                         
   0   5  11       2545.94       2671.44        59.35 o                         
   1   5  11         31.69         48.07         1.61 o                         
   2   5  11       1192.01       1189.31        28.05 o                         
   3   5  11        464.11        430.52        16.25 o                         
   4   5  11       1051.09       1030.23        22.79 o                         
   5   5  11         41.47         48.49         1.89 o                         
   6   5  11        156.19        157.02         4.75 o                         
  -6   6  11         20.26         19.60         0.94 o                         
  -5   6  11        230.57        217.31         5.13 o                         
  -4   6  11         23.77         20.64         0.98 o                         
  -3   6  11         17.25         17.75         0.85 o                         
  -2   6  11         70.38         77.46         1.82 o                         
  -1   6  11        566.15        581.17        12.36 o                         
   0   6  11        170.58        173.19         2.96 o                         
   1   6  11        628.50        602.71        25.61 o                         
   2   6  11          5.36          3.17         0.82 o                         
   3   6  11        199.98        210.99         6.88 o                         
   4   6  11        165.59        146.41         5.74 o                         
   5   6  11         98.24         97.70         4.59 o                         
   6   6  11         16.06         13.84         0.87 o                         
  -6   7  11         31.62         29.32         1.00 o                         
  -5   7  11        163.91        170.88         5.06 o                         
  -4   7  11         31.22         32.52         1.31 o                         
  -3   7  11          1.00          3.40         0.98 o                         
  -2   7  11        492.63        478.15        11.45 o                         
  -1   7  11        829.86        838.68        14.88 o                         
   0   7  11        191.88        159.46         4.82 o                         
   1   7  11          3.12          6.17         0.82 o                         
   2   7  11       1056.75       1092.94        29.56 o                         
   3   7  11          0.58          1.08         0.79 o                         
   4   7  11          3.26          5.47         0.82 o                         
   5   7  11          0.71          1.83         0.78 o                         
   6   7  11         12.39         11.02         0.96 o                         
  -6   8  11         38.15         42.87         1.73 o                         
  -5   8  11         60.75         53.06         1.84 o                         
  -4   8  11         39.04         43.82         1.13 o                         
  -3   8  11         51.06         57.96         1.45 o                         
  -2   8  11        162.64        158.52         2.40 o                         
  -1   8  11          0.53          0.58         0.90 o                         
   0   8  11          0.64          3.73         0.89 o                         
   1   8  11        688.57        672.73        13.23 o                         
   2   8  11        524.48        518.22        10.36 o                         
   3   8  11          5.91          7.26         0.95 o                         
   4   8  11          4.28          5.63         0.90 o                         
   5   8  11          2.59          3.65         0.88 o                         
  -5   9  11         47.94         47.13         2.19 o                         
  -4   9  11          6.92          5.61         0.94 o                         
  -3   9  11       1002.39        916.22        23.27 o                         
  -2   9  11         51.41         56.68         1.57 o                         
  -1   9  11       1804.10       1684.16        35.14 o                         
   0   9  11        478.30        431.01         7.67 o                         
   1   9  11        905.45        849.63        19.15 o                         
   2   9  11        332.67        362.68        11.47 o                         
   3   9  11        171.11        155.02         5.40 o                         
   4   9  11          1.66          5.13         0.99 o                         
   5   9  11         48.64         51.78         1.23 o                         
  -5  10  11         11.10         12.49         1.66 o                         
  -4  10  11         25.70         29.52         1.19 o                         
  -3  10  11         33.38         36.11         1.10 o                         
  -2  10  11         12.17         13.63         0.96 o                         
  -1  10  11         41.92         32.77         1.02 o                         
   0  10  11        309.68        303.77         7.87 o                         
   1  10  11         89.75         89.86         1.85 o                         
   2  10  11        163.99        145.45         2.28 o                         
   3  10  11         17.43         17.79         1.13 o                         
   4  10  11        230.65        229.94         9.13 o                         
   5  10  11          5.83          8.18         1.00 o                         
  -4  11  11          1.67          2.79         1.28 o                         
  -3  11  11         32.85         32.96         1.55 o                         
  -2  11  11        480.59        431.01        10.86 o                         
  -1  11  11          3.36          2.59         0.95 o                         
   0  11  11        117.27        126.09         2.68 o                         
   1  11  11         26.00         39.79         1.15 o                         
   2  11  11         15.82         14.92         1.05 o                         
   3  11  11          7.78          9.26         0.92 o                         
   4  11  11          3.97          5.50         1.52 o                         
  -4  12  11         39.92         36.59         1.59 o                         
  -3  12  11         34.37         23.73         1.12 o                         
  -2  12  11         46.75         42.77         1.07 o                         
  -1  12  11         63.38         60.61         1.11 o                         
   0  12  11        131.40        124.89         2.64 o                         
   1  12  11         86.62         99.09         1.62 o                         
   2  12  11         26.41         23.10         1.02 o                         
   3  12  11         10.33          7.05         0.85 o                         
  -3  13  11          2.33          5.24         1.12 o                         
  -2  13  11         11.49         11.63         0.96 o                         
  -1  13  11         19.46         17.12         1.01 o                         
   0  13  11        384.76        428.97         7.22 o                         
   1  13  11        195.89        194.53         3.59 o                         
   2  13  11         70.91         79.72         1.60 o                         
   3  13  11         52.45         53.91         2.89 o                         
  -2  14  11          6.19          7.00         1.02 o                         
  -1  14  11          1.81          0.40         1.05 o                         
   0  14  11          1.17          0.58         1.06 o                         
   1  14  11          0.87          0.71         1.00 o                         
  -7   0  12         20.44         27.13         2.26 o                         
  -6   0  12         25.85         23.27         1.72 o                         
  -5   0  12       1223.90       1343.01        27.60 o                         
  -4   0  12       1292.40       1312.88        29.77 o                         
  -3   0  12       2809.33       2863.98        37.20 o                         
  -2   0  12        881.06        870.01        20.32 o                         
   0   0  12       1894.19       1866.78       125.57 o                         
   1   0  12         22.14         44.06         7.06 o                         
   2   0  12         55.74        101.51         4.69 o                         
   3   0  12        128.53        143.01         9.57 o                         
   4   0  12        305.80        322.62         6.98 o                         
   5   0  12       1007.24       1012.60        29.47 o                         
   6   0  12         80.72         91.04         5.25 o                         
  -7   1  12        167.19        181.02         4.96 o                         
  -6   1  12         11.95         11.44         1.15 o                         
  -5   1  12         36.37         29.89         1.33 o                         
  -4   1  12        538.16        520.25         9.20 o                         
  -3   1  12          7.93         10.53         0.67 o                         
  -2   1  12       1204.08       1287.66        22.48 o                         
  -1   1  12        651.11        549.69        13.64 o                         
   0   1  12        783.99        837.37        11.06 o                         
   1   1  12       2885.22       2791.13        44.37 o                         
   2   1  12       1045.76       1081.27        23.58 o                         
   3   1  12         53.44         60.82         1.42 o                         
   4   1  12         60.81         45.80         0.74 o                         
   5   1  12          5.71          5.47         0.77 o                         
   6   1  12        175.53        177.49         3.81 o                         
  -7   2  12         71.44         77.10         3.47 o                         
  -6   2  12         61.52         58.50         1.35 o                         
  -5   2  12        366.38        379.85         8.37 o                         
  -4   2  12         54.32         49.24         1.14 o                         
  -3   2  12         36.80         37.26         0.95 o                         
  -2   2  12        868.51        921.75        18.96 o                         
  -1   2  12        308.20        281.47         5.08 o                         
   0   2  12        695.33        612.83        13.92 o                         
   1   2  12       1308.84       1271.05        30.08 o                         
   2   2  12       1832.37       1752.76        31.90 o                         
   3   2  12        515.76        535.25        22.10 o                         
   4   2  12         33.96         29.53         1.01 o                         
   5   2  12        234.36        247.15         5.30 o                         
   6   2  12         10.86         11.26         0.86 o                         
  -7   3  12         31.46         36.69         1.34 o                         
  -6   3  12          9.20         13.37         0.90 o                         
  -5   3  12         59.77         51.41         1.60 o                         
  -4   3  12        260.99        256.33         4.55 o                         
  -3   3  12        354.97        313.43         4.84 o                         
  -2   3  12          0.45          2.72         0.69 o                         
  -1   3  12        373.11        355.11         7.80 o                         
   0   3  12         57.45         83.22         2.96 o                         
   1   3  12         10.27         10.84         0.61 o                         
   2   3  12        426.85        376.93         7.80 o                         
   3   3  12        125.07        139.29         3.58 o                         
   4   3  12         10.98         10.00         1.20 o                         
   5   3  12         39.43         35.31         0.76 o                         
   6   3  12         16.29         19.74         0.90 o                         
  -6   4  12          6.57          8.40         0.92 o                         
  -5   4  12        112.68        101.59         2.26 o                         
  -4   4  12       1594.11       1524.27        28.62 o                         
  -3   4  12         64.80         59.41         1.32 o                         
  -2   4  12         35.81         43.90         1.09 o                         
  -1   4  12       2171.14       2168.05        54.09 o                         
   0   4  12          0.40         12.84         1.51 o                         
   1   4  12          0.31          4.98         2.08 o                         
   2   4  12         36.48         38.36         0.96 o                         
   3   4  12        407.94        421.07        11.09 o                         
   4   4  12        409.33        380.27         8.77 o                         
   5   4  12         12.87          9.94         0.71 o                         
   6   4  12         69.84         63.95         0.99 o                         
  -6   5  12         57.19         52.14         1.46 o                         
  -5   5  12        555.92        534.41        11.74 o                         
  -4   5  12        242.67        243.26         3.74 o                         
  -3   5  12        284.59        275.35         5.67 o                         
  -2   5  12        321.61        322.92         4.47 o                         
  -1   5  12        201.98        238.26         6.30 o                         
   0   5  12        365.71        362.61        10.74 o                         
   1   5  12        529.29        559.14        13.02 o                         
   2   5  12        236.06        252.00        10.77 o                         
   3   5  12        612.41        633.04        18.53 o                         
   4   5  12          0.11          1.56         0.86 o                         
   5   5  12         25.40         24.99         0.90 o                         
   6   5  12         50.45         46.74         1.04 o                         
  -6   6  12         23.47         23.60         1.10 o                         
  -5   6  12         60.17         58.31         1.28 o                         
  -4   6  12         14.74         12.82         0.85 o                         
  -3   6  12         64.77         63.70         1.31 o                         
  -2   6  12        627.09        564.65        13.10 o                         
  -1   6  12        326.00        294.61         8.12 o                         
   0   6  12        811.83        793.23        18.62 o                         
   1   6  12         93.09        109.58         2.73 o                         
   2   6  12          0.02          2.22         0.64 o                         
   3   6  12        204.10        217.58         7.36 o                         
   4   6  12        932.77        890.25        29.29 o                         
   5   6  12         58.46         51.31         1.43 o                         
   6   6  12         46.94         39.75         2.21 o                         
  -6   7  12          6.44          6.82         1.06 o                         
  -5   7  12        261.68        252.60        10.17 o                         
  -4   7  12        154.66        153.17         3.77 o                         
  -3   7  12         24.99         28.06         0.92 o                         
  -2   7  12         33.86         31.60         0.97 o                         
  -1   7  12         34.37         30.16         0.96 o                         
   0   7  12         17.12         14.67         0.78 o                         
   1   7  12         91.58        101.70         3.56 o                         
   2   7  12         44.39         41.73         0.90 o                         
   3   7  12         53.51         57.43         2.37 o                         
   4   7  12         56.50         55.00         2.19 o                         
   5   7  12          0.95          2.84         0.92 o                         
   6   7  12          4.24          3.72         0.87 o                         
  -6   8  12        136.41        154.94         4.44 o                         
  -5   8  12          2.40          3.00         0.97 o                         
  -4   8  12         43.21         38.23         1.17 o                         
  -3   8  12        143.14        125.28         3.04 o                         
  -2   8  12          0.59          2.07         0.91 o                         
  -1   8  12        169.36        164.28         3.41 o                         
   0   8  12         13.13         16.85         0.99 o                         
   1   8  12         39.93         33.81         1.44 o                         
   2   8  12         43.91         46.55         1.35 o                         
   3   8  12         36.98         37.68         1.97 o                         
   4   8  12          6.79          6.28         0.78 o                         
   5   8  12          2.00          2.28         0.83 o                         
  -5   9  12         51.50         49.15         1.59 o                         
  -4   9  12         58.97         58.02         1.19 o                         
  -3   9  12          3.25          5.78         1.04 o                         
  -2   9  12        199.13        178.38         2.74 o                         
  -1   9  12        522.40        480.27        12.01 o                         
   0   9  12        508.63        526.87         8.60 o                         
   1   9  12        227.87        248.66         5.02 o                         
   2   9  12         65.29         79.64         2.60 o                         
   3   9  12         27.76         26.63         1.23 o                         
   4   9  12        107.21        117.08         5.05 o                         
   5   9  12          1.62          0.30         0.92 o                         
  -5  10  12         19.91         15.06         1.56 o                         
  -4  10  12        548.51        507.42        12.28 o                         
  -3  10  12         12.63         12.66         1.00 o                         
  -2  10  12        102.31         91.37         1.25 o                         
  -1  10  12        164.44        162.16         2.36 o                         
   0  10  12         78.81         70.78         1.40 o                         
   1  10  12        100.45         95.03         2.26 o                         
   2  10  12         15.86         25.95         0.95 o                         
   3  10  12         17.64         21.39         1.40 o                         
   4  10  12          3.63          3.83         0.91 o                         
  -4  11  12          5.80          8.09         1.36 o                         
  -3  11  12          4.90          5.32         0.96 o                         
  -2  11  12         55.63         55.62         1.03 o                         
  -1  11  12          3.40          3.11         0.91 o                         
   0  11  12         67.14         65.04         1.67 o                         
   1  11  12         10.27         13.94         0.89 o                         
   2  11  12         20.90         31.19         1.01 o                         
   3  11  12        294.91        309.72         6.28 o                         
   4  11  12         30.57         29.17         1.06 o                         
  -4  12  12         18.00         15.16         1.22 o                         
  -3  12  12         41.50         47.60         1.32 o                         
  -2  12  12         45.80         49.64         1.07 o                         
  -1  12  12        155.57        148.05         2.43 o                         
   0  12  12        113.09        109.60         3.06 o                         
   1  12  12         60.82         64.73         1.12 o                         
   2  12  12         86.44         81.67         1.39 o                         
   3  12  12          6.28          7.99         1.08 o                         
  -3  13  12        168.06        176.38         7.08 o                         
  -2  13  12          1.53          3.04         1.07 o                         
  -1  13  12          0.92          0.36         0.93 o                         
   0  13  12          0.22          1.05         1.02 o                         
   1  13  12        156.79        172.88         4.06 o                         
   2  13  12          0.03          1.80         1.04 o                         
  -1  14  12         28.39         26.74         1.04 o                         
   0  14  12         89.86        105.60         2.65 o                         
   1  14  12        110.07        122.14         3.78 o                         
  -7   1  13        228.13        251.42         4.82 o                         
  -6   1  13         67.26         69.30         1.57 o                         
  -5   1  13       2027.64       2072.34        34.08 o                         
  -4   1  13        730.33        759.66        13.28 o                         
  -3   1  13         90.44         92.01         0.92 o                         
  -2   1  13       1855.23       2057.39        42.66 o                         
  -1   1  13       1502.81       1558.11        45.21 o                         
   0   1  13        544.10        509.47        13.90 o                         
   1   1  13        329.36        305.48         6.93 o                         
   3   1  13        285.33        283.85         4.74 o                         
   4   1  13          0.04          0.86         0.64 o                         
   5   1  13         52.36         58.21         1.43 o                         
   6   1  13          9.68         10.70         0.85 o                         
  -7   2  13          0.01          1.27         1.06 o                         
  -6   2  13         43.24         50.31         1.46 o                         
  -5   2  13          8.43         10.40         0.87 o                         
  -4   2  13       1385.94       1346.11        19.30 o                         
  -3   2  13         29.34         28.78         0.88 o                         
  -2   2  13       2547.57       2719.45        56.30 o                         
  -1   2  13        394.15        426.12        15.40 o                         
   0   2  13          2.54          8.64         2.49 o                         
   1   2  13       2696.91       2736.91        76.79 o                         
   2   2  13       3358.87       3325.42        41.45 o                         
   3   2  13         32.77         30.20         0.76 o                         
   4   2  13         52.44         47.46         1.38 o                         
   5   2  13        195.93        198.92         3.15 o                         
   6   2  13         20.30         27.37         1.01 o                         
  -7   3  13        103.23        109.19         3.05 o                         
  -6   3  13         21.07         20.99         0.94 o                         
  -5   3  13         16.98         18.93         0.91 o                         
  -4   3  13        306.41        262.92         4.82 o                         
  -3   3  13        328.46        303.80         4.64 o                         
  -2   3  13       1735.42       1745.12        31.42 o                         
  -1   3  13        153.57        175.53         4.24 o                         
   0   3  13         72.05         74.11         2.37 o                         
   1   3  13        231.55        212.67         8.01 o                         
   2   3  13        319.76        341.05         7.69 o                         
   3   3  13        175.16        156.78         3.51 o                         
   4   3  13       1320.40       1175.41        63.22 o                         
   5   3  13         64.59         56.07         1.27 o                         
   6   3  13          2.23          2.74         0.84 o                         
  -6   4  13          0.02          2.31         0.93 o                         
  -5   4  13        146.33        139.63         2.50 o                         
  -4   4  13        499.28        499.85         6.32 o                         
  -3   4  13        121.60        125.58         2.50 o                         
  -2   4  13         11.75         25.39         0.74 o                         
  -1   4  13        133.15        132.42         2.89 o                         
   0   4  13         26.59         35.26         1.86 o                         
   1   4  13       1058.67       1199.65        20.57 o                         
   2   4  13        248.48        273.78         7.43 o                         
   3   4  13        399.86        376.34         7.08 o                         
   4   4  13        850.45        796.80        17.77 o                         
   5   4  13          0.98          2.40         0.68 o                         
   6   4  13         47.06         48.47         1.30 o                         
  -6   5  13         16.30         16.72         1.00 o                         
  -5   5  13          8.55          6.34         0.88 o                         
  -4   5  13          4.19          4.29         0.87 o                         
  -3   5  13       1758.51       1715.21        34.38 o                         
  -2   5  13         61.90         69.28         1.40 o                         
  -1   5  13         26.55         35.02         1.00 o                         
   0   5  13        401.09        393.16        13.49 o                         
   1   5  13        555.70        573.49        18.46 o                         
   2   5  13        620.93        651.15        23.03 o                         
   3   5  13          0.79          2.36         0.86 o                         
   4   5  13        300.07        296.82         8.31 o                         
   5   5  13        184.32        175.38         6.67 o                         
   6   5  13        101.01        100.96         2.64 o                         
  -6   6  13          3.54          0.95         0.97 o                         
  -5   6  13          0.45          1.42         0.85 o                         
  -4   6  13        345.87        316.71         5.06 o                         
  -3   6  13         39.33         40.43         0.94 o                         
  -2   6  13        414.91        386.92         8.53 o                         
  -1   6  13        974.18        978.65        20.04 o                         
   0   6  13        236.10        225.32         6.50 o                         
   1   6  13         19.11         18.35         0.76 o                         
   2   6  13         76.69         74.99         2.46 o                         
   3   6  13        119.52        127.32         5.15 o                         
   4   6  13         90.73         88.35         2.18 o                         
   5   6  13         33.25         29.38         1.77 o                         
   6   6  13         63.73         56.69         1.75 o                         
  -6   7  13         12.04         13.55         1.06 o                         
  -5   7  13         16.37         16.10         0.90 o                         
  -4   7  13          7.48         11.60         0.85 o                         
  -3   7  13          0.00          0.41         0.76 o                         
  -2   7  13         42.50         38.32         1.01 o                         
  -1   7  13        107.10         87.80         1.29 o                         
   0   7  13         49.11         56.24         1.93 o                         
   1   7  13        294.53        311.49         9.10 o                         
   2   7  13          0.09          0.98         0.74 o                         
   3   7  13         18.99         23.54         1.19 o                         
   4   7  13         19.98         19.72         0.94 o                         
   5   7  13         21.82         20.45         0.78 o                         
  -6   8  13          8.96         10.15         1.47 o                         
  -5   8  13        142.77        140.71         3.77 o                         
  -4   8  13        496.82        480.89        15.63 o                         
  -3   8  13         30.13         33.81         0.97 o                         
  -2   8  13        246.64        231.90         2.66 o                         
  -1   8  13        938.44        898.56        14.77 o                         
   0   8  13         14.32         13.23         0.94 o                         
   1   8  13          4.40          2.86         0.81 o                         
   2   8  13        145.29        153.13         4.80 o                         
   3   8  13        174.75        185.35         5.94 o                         
   4   8  13         23.02         25.06         0.83 o                         
   5   8  13         19.55         20.93         1.52 o                         
  -5   9  13        234.12        249.16         5.45 o                         
  -4   9  13        105.77        108.80         1.93 o                         
  -3   9  13         33.25         25.33         1.11 o                         
  -2   9  13        302.10        297.16         5.89 o                         
  -1   9  13          1.55          1.65         0.81 o                         
   0   9  13        628.05        618.29        16.14 o                         
   1   9  13          0.15          0.50         0.86 o                         
   2   9  13        254.87        247.43         5.04 o                         
   3   9  13         15.30         17.25         0.99 o                         
   4   9  13         61.14         65.70         2.63 o                         
   5   9  13         12.65         12.88         0.88 o                         
  -5  10  13         35.26         35.79         1.27 o                         
  -4  10  13         23.69         22.96         1.05 o                         
  -3  10  13          2.05          2.37         0.88 o                         
  -2  10  13          0.12          1.23         0.92 o                         
  -1  10  13        119.17        102.30         2.03 o                         
   0  10  13         72.76         80.35         2.40 o                         
   1  10  13         23.71         24.06         0.95 o                         
   2  10  13          1.40          2.37         0.79 o                         
   3  10  13         24.47         27.11         1.01 o                         
   4  10  13        145.50        148.17         4.85 o                         
  -4  11  13        109.98        115.12         3.35 o                         
  -3  11  13          3.80          1.42         0.93 o                         
  -2  11  13         27.52         25.43         0.88 o                         
  -1  11  13        105.41         95.97         1.13 o                         
   0  11  13         62.93         71.93         1.30 o                         
   1  11  13         51.54         48.18         1.46 o                         
   2  11  13         58.15         53.97         1.54 o                         
   3  11  13          1.43          2.34         0.88 o                         
   4  11  13        209.79        219.52         6.51 o                         
  -3  12  13          8.11          6.20         1.02 o                         
  -2  12  13         28.28         31.04         1.07 o                         
  -1  12  13         23.58         19.88         0.97 o                         
   0  12  13         33.78         33.80         0.94 o                         
   1  12  13          0.10          1.51         0.96 o                         
   2  12  13        101.41        117.29         2.11 o                         
   3  12  13          4.79          5.04         1.10 o                         
  -3  13  13         80.54         80.00         1.82 o                         
  -2  13  13          3.41          2.23         0.98 o                         
  -1  13  13          6.11          6.13         0.94 o                         
   0  13  13        224.17        198.52         3.34 o                         
   1  13  13         12.23          9.35         1.05 o                         
   2  13  13         11.17         10.39         0.94 o                         
  -1  14  13        120.71        124.72         4.31 o                         
   0  14  13        168.69        165.75         3.17 o                         
   1  14  13          0.20         -0.36         1.04 o                         
  -7   0  14         84.00         89.59         5.61 o                         
  -6   0  14         64.29         64.73         2.72 o                         
  -5   0  14        518.48        533.55        15.63 o                         
  -4   0  14       1725.19       1855.57        44.48 o                         
  -3   0  14         54.84         60.39         2.23 o                         
  -2   0  14       1942.12       2094.02        82.01 o                         
  -1   0  14        512.88        612.91        14.62 o                         
   0   0  14       1974.98       2134.87        95.61 o                         
   1   0  14         64.46         59.55         2.03 o                         
   2   0  14       2831.44       2589.90        57.19 o                         
   3   0  14       1521.10       1582.03        89.70 o                         
   4   0  14       1108.04       1079.40        26.81 o                         
   5   0  14        474.79        467.09        20.67 o                         
   6   0  14         12.02         15.52         1.20 o                         
  -7   1  14         65.25         74.73         3.93 o                         
  -6   1  14          8.24          8.52         1.17 o                         
  -5   1  14       1088.21       1051.82        35.32 o                         
  -4   1  14        943.94        976.43        18.94 o                         
  -3   1  14        152.04        158.08         3.70 o                         
  -2   1  14       1505.54       1634.00        27.43 o                         
  -1   1  14          3.12         14.44         5.99 o                         
   0   1  14        667.11        664.33        18.55 o                         
   1   1  14       2109.15       2032.03        35.92 o                         
   2   1  14        620.77        575.71        16.13 o                         
   3   1  14          5.49          5.24         0.74 o                         
   4   1  14         10.94         12.06         1.24 o                         
   5   1  14         21.01         17.50         0.79 o                         
   6   1  14          2.41          3.13         0.81 o                         
  -7   2  14         46.40         46.85         2.34 o                         
  -6   2  14         20.85         21.23         1.17 o                         
  -5   2  14          1.91          1.75         0.80 o                         
  -4   2  14       2583.88       2483.20        30.54 o                         
  -3   2  14        328.99        306.26         3.48 o                         
  -2   2  14          0.07         -0.76         0.76 o                         
  -1   2  14        908.13       1004.31        23.49 o                         
   0   2  14        228.13        235.70         5.17 o                         
   1   2  14       5696.75       5648.95        13.23 o                         
   2   2  14        368.56        418.40         8.01 o                         
   3   2  14        357.06        374.13        11.07 o                         
   4   2  14         27.58         27.05         0.67 o                         
   5   2  14         35.28         34.51         0.85 o                         
   6   2  14          6.16          5.47         0.87 o                         
  -6   3  14         58.18         63.97         1.23 o                         
  -5   3  14         67.74         58.20         1.01 o                         
  -4   3  14        329.73        330.21         6.66 o                         
  -3   3  14        131.14        124.48         1.61 o                         
  -2   3  14        208.40        209.25         4.20 o                         
  -1   3  14       1557.60       1627.19        31.37 o                         
   0   3  14        254.81        274.07        10.43 o                         
   1   3  14        786.67        777.04        21.20 o                         
   2   3  14         52.27         52.62         1.19 o                         
   3   3  14         25.83         29.40         0.72 o                         
   4   3  14        228.99        200.99         4.13 o                         
   5   3  14         41.29         47.41         1.59 o                         
   6   3  14          5.97          5.23         0.86 o                         
  -6   4  14          7.49          8.15         0.98 o                         
  -5   4  14         39.87         50.62         1.16 o                         
  -4   4  14         28.06         24.82         0.97 o                         
  -3   4  14         50.72         58.32         1.15 o                         
  -2   4  14        461.18        473.13         9.82 o                         
  -1   4  14         77.50         82.50         2.44 o                         
   0   4  14       1404.16       1394.33        48.91 o                         
   1   4  14          6.00          1.39         0.64 o                         
   2   4  14         21.31         27.07         0.90 o                         
   3   4  14         34.93         29.73         0.69 o                         
   4   4  14        115.23        102.06         2.22 o                         
   5   4  14          2.74          3.00         0.62 o                         
   6   4  14         40.74         41.73         1.00 o                         
  -6   5  14          3.86          4.80         0.92 o                         
  -5   5  14         42.50         39.10         1.44 o                         
  -4   5  14        212.65        204.96         5.11 o                         
  -3   5  14        156.52        154.80         3.01 o                         
  -2   5  14          6.44          2.06         0.72 o                         
  -1   5  14         41.46         45.93         0.81 o                         
   0   5  14         53.85         47.93         1.74 o                         
   1   5  14         45.30         57.50         2.42 o                         
   2   5  14        144.62        176.18         7.28 o                         
   3   5  14         60.35         64.20         1.97 o                         
   4   5  14         13.64         16.04         0.84 o                         
   5   5  14         30.90         32.17         0.98 o                         
   6   5  14         12.81         12.16         0.86 o                         
  -6   6  14         93.13        105.35         4.05 o                         
  -5   6  14          0.06          0.67         0.84 o                         
  -4   6  14         91.81        100.64         1.76 o                         
  -3   6  14        725.94        724.00        14.49 o                         
  -2   6  14         93.25         81.18         1.79 o                         
  -1   6  14       1531.94       1535.41        45.03 o                         
   0   6  14         30.35         22.46         0.70 o                         
   1   6  14        304.11        312.63        11.71 o                         
   2   6  14        188.39        197.61         7.47 o                         
   3   6  14         25.86         28.24         1.25 o                         
   4   6  14          8.48          9.58         0.71 o                         
   5   6  14          3.51          3.79         0.83 o                         
   6   6  14         68.59         62.95         2.28 o                         
  -6   7  14          6.51          7.40         1.05 o                         
  -5   7  14          0.35          0.60         0.91 o                         
  -4   7  14         19.76         23.18         0.94 o                         
  -3   7  14        119.15        128.02         2.55 o                         
  -2   7  14        812.47        752.39        17.41 o                         
  -1   7  14        752.85        702.54        13.41 o                         
   0   7  14        203.39        208.86         7.57 o                         
   1   7  14        419.63        413.22        11.78 o                         
   2   7  14        282.44        289.18         6.30 o                         
   3   7  14         16.40         15.98         0.82 o                         
   4   7  14         11.02          9.33         0.91 o                         
   5   7  14         45.72         37.70         2.46 o                         
  -5   8  14        156.58        162.08         4.23 o                         
  -4   8  14         57.37         57.11         2.17 o                         
  -3   8  14        316.15        288.33         8.35 o                         
  -2   8  14        232.69        219.56         6.50 o                         
  -1   8  14         96.25         96.98         2.19 o                         
   0   8  14         53.61         55.95         1.02 o                         
   1   8  14        636.28        643.35        16.77 o                         
   2   8  14        138.35        141.95         3.51 o                         
   3   8  14         53.55         59.89         2.06 o                         
   4   8  14          2.03          2.46         0.81 o                         
   5   8  14          0.70          1.72         0.90 o                         
  -5   9  14        136.18        135.39         2.61 o                         
  -4   9  14        129.26        118.40         3.58 o                         
  -3   9  14        271.47        267.15         5.99 o                         
  -2   9  14        542.79        501.48        10.75 o                         
  -1   9  14        387.80        389.99         6.44 o                         
   0   9  14         51.24         48.36         1.00 o                         
   1   9  14         31.03         41.30         1.35 o                         
   2   9  14         22.40         15.79         0.92 o                         
   3   9  14         27.03         29.11         1.20 o                         
   4   9  14          9.19          9.98         0.85 o                         
   5   9  14         41.97         42.75         2.60 o                         
  -5  10  14         36.83         35.02         1.55 o                         
  -4  10  14         48.87         45.41         1.17 o                         
  -3  10  14         59.47         56.39         1.49 o                         
  -2  10  14        311.87        301.83         4.97 o                         
  -1  10  14         18.37         15.13         0.98 o                         
   0  10  14         37.56         37.39         1.12 o                         
   1  10  14        137.63        115.63         3.09 o                         
   2  10  14         13.03         12.21         0.78 o                         
   3  10  14          0.40          1.56         0.91 o                         
   4  10  14          6.81         12.63         1.01 o                         
  -4  11  14         52.93         54.88         1.18 o                         
  -3  11  14        249.82        222.32         7.08 o                         
  -2  11  14         90.96         94.54         2.35 o                         
  -1  11  14        111.82        101.19         2.28 o                         
   0  11  14          4.44          7.70         0.97 o                         
   1  11  14         91.63         88.67         1.40 o                         
   2  11  14          0.52         -0.20         0.93 o                         
   3  11  14         56.32         52.09         1.81 o                         
   4  11  14          4.11          7.16         0.87 o                         
  -3  12  14          6.64          9.25         1.04 o                         
  -2  12  14          8.54          9.25         0.97 o                         
  -1  12  14         34.19         41.78         0.97 o                         
   0  12  14         71.32         82.44         1.23 o                         
   1  12  14          1.96          2.42         0.99 o                         
   2  12  14         30.59         38.22         0.92 o                         
   3  12  14         24.18         25.28         1.15 o                         
  -2  13  14         39.43         45.42         1.34 o                         
  -1  13  14          0.83          1.17         0.95 o                         
   0  13  14         25.06         25.82         0.97 o                         
   1  13  14          9.11          6.87         0.84 o                         
   2  13  14          9.42          9.45         0.97 o                         
  -1  14  14         34.09         33.43         2.27 o                         
   0  14  14        263.73        293.47         6.77 o                         
  -7   1  15        100.72        105.99         3.26 o                         
  -6   1  15          1.19          5.25         1.14 o                         
  -5   1  15          0.57          0.61         1.09 o                         
  -4   1  15        587.47        581.39        11.44 o                         
  -3   1  15         16.88         11.65         0.66 o                         
  -2   1  15        982.04       1058.47        29.40 o                         
  -1   1  15        747.14        843.56        13.42 o                         
   0   1  15        742.67        812.01        28.52 o                         
   1   1  15        777.61        843.70        38.22 o                         
   2   1  15        337.38        330.74         9.50 o                         
   3   1  15         19.78         23.42         0.71 o                         
   4   1  15        956.22        944.14        24.65 o                         
   5   1  15         72.22         73.86         1.97 o                         
   6   1  15          5.91          6.37         0.83 o                         
  -7   2  15          0.37          1.46         2.19 o                         
  -6   2  15          0.22          1.34         1.11 o                         
  -5   2  15         11.00          9.07         0.75 o                         
  -4   2  15         50.61         55.22         1.29 o                         
  -3   2  15         77.05         66.50         1.21 o                         
  -2   2  15        537.59        618.71        20.94 o                         
  -1   2  15        173.85        225.69        11.13 o                         
   0   2  15         86.22         77.51         4.34 o                         
   1   2  15       3284.97       3137.56       122.61 o                         
   2   2  15          6.94          9.38         0.73 o                         
   3   2  15          1.68          1.72         0.59 o                         
   4   2  15        761.86        735.94        13.15 o                         
   5   2  15        122.72        118.86         1.78 o                         
   6   2  15         37.44         38.49         1.06 o                         
  -6   3  15        199.64        207.93         4.03 o                         
  -5   3  15        265.69        252.87         5.90 o                         
  -4   3  15        730.66        680.66         8.82 o                         
  -3   3  15         21.31         18.01         0.83 o                         
  -2   3  15          2.65          2.65         0.62 o                         
  -1   3  15        186.49        177.19         5.09 o                         
   0   3  15          1.47          4.25         0.66 o                         
   1   3  15         43.80         52.26         1.76 o                         
   2   3  15        804.95        817.61        27.97 o                         
   3   3  15        100.09         90.04         4.43 o                         
   4   3  15        204.55        203.09         4.74 o                         
   5   3  15          4.32          4.58         0.71 o                         
   6   3  15         17.63         18.85         0.89 o                         
  -6   4  15         37.66         38.08         1.82 o                         
  -5   4  15          0.12          1.25         0.77 o                         
  -4   4  15        164.88        150.66         2.77 o                         
  -3   4  15         13.75         12.62         0.73 o                         
  -2   4  15         44.16         51.02         1.20 o                         
  -1   4  15        101.35        101.01         2.77 o                         
   0   4  15         17.60         23.09         0.96 o                         
   1   4  15        406.33        391.71        19.54 o                         
   2   4  15         96.34        101.50         5.31 o                         
   3   4  15         12.73         10.81         0.62 o                         
   4   4  15         56.68         54.94         2.58 o                         
   5   4  15          8.30          8.76         0.61 o                         
   6   4  15          0.00          0.93         0.78 o                         
  -6   5  15          0.00          1.39         0.93 o                         
  -5   5  15         40.04         41.45         1.23 o                         
  -4   5  15       1214.09       1182.82        18.79 o                         
  -3   5  15        798.83        825.70        15.54 o                         
  -2   5  15        611.52        617.77        13.57 o                         
  -1   5  15       1931.65       1895.22        49.38 o                         
   0   5  15       1346.10       1286.59        46.06 o                         
   1   5  15          1.05          1.95         0.61 o                         
   2   5  15         85.07         83.59         3.11 o                         
   3   5  15          7.03          8.24         0.76 o                         
   4   5  15         33.30         35.71         0.95 o                         
   5   5  15         30.52         32.13         1.23 o                         
   6   5  15          7.67          6.90         0.79 o                         
  -6   6  15          1.14          5.10         1.04 o                         
  -5   6  15        160.17        161.44         3.51 o                         
  -4   6  15        357.92        323.80         6.45 o                         
  -3   6  15        481.39        458.17        10.20 o                         
  -2   6  15        120.60        107.99         2.66 o                         
  -1   6  15         51.16         52.59         1.95 o                         
   0   6  15        164.26        187.70         5.81 o                         
   1   6  15        110.61        107.28         2.50 o                         
   2   6  15          1.34          2.88         0.64 o                         
   3   6  15          3.79          3.94         0.87 o                         
   4   6  15        105.73        103.31         2.40 o                         
   5   6  15        150.23        143.44         3.80 o                         
  -6   7  15          1.30          3.38         1.28 o                         
  -5   7  15         36.79         35.09         1.29 o                         
  -4   7  15         82.30         69.66         2.13 o                         
  -3   7  15          0.06          1.08         0.76 o                         
  -2   7  15        122.00        120.23         2.91 o                         
  -1   7  15        329.29        336.31         7.76 o                         
   0   7  15         15.94         19.31         0.83 o                         
   1   7  15          0.06          1.30         0.81 o                         
   2   7  15         63.71         66.17         3.00 o                         
   3   7  15         10.11         11.61         0.75 o                         
   4   7  15         11.35         13.45         0.93 o                         
   5   7  15        153.03        138.24         4.27 o                         
  -5   8  15        231.72        245.64         7.40 o                         
  -4   8  15        213.69        205.85         5.65 o                         
  -3   8  15          3.05          2.66         0.84 o                         
  -2   8  15        339.22        346.12         7.08 o                         
  -1   8  15          0.04          0.28         0.73 o                         
   0   8  15        116.27        111.87         3.45 o                         
   1   8  15         19.38         18.48         0.94 o                         
   2   8  15        128.15        115.09         3.29 o                         
   3   8  15        244.29        236.86         6.88 o                         
   4   8  15        160.98        173.89         6.20 o                         
   5   8  15         36.29         34.02         1.85 o                         
  -5   9  15         14.27         14.82         1.01 o                         
  -4   9  15         17.11         16.05         0.96 o                         
  -3   9  15        270.49        249.70         5.96 o                         
  -2   9  15       1295.25       1184.01        27.30 o                         
  -1   9  15          2.46          3.43         0.88 o                         
   0   9  15        569.98        572.15        12.76 o                         
   1   9  15         23.50         29.79         0.85 o                         
   2   9  15        225.42        224.98         7.02 o                         
   3   9  15          1.40          0.82         0.90 o                         
   4   9  15         81.06         93.04         4.82 o                         
  -4  10  15        160.37        183.85         4.29 o                         
  -3  10  15         24.24         20.68         0.87 o                         
  -2  10  15         19.36         12.36         0.89 o                         
  -1  10  15        413.38        374.95         4.20 o                         
   0  10  15        146.87        139.97         2.50 o                         
   1  10  15          4.41          6.54         0.92 o                         
   2  10  15         19.36         25.98         0.87 o                         
   3  10  15          0.55          0.44         0.88 o                         
   4  10  15          0.83          1.20         0.96 o                         
  -4  11  15          1.76          3.14         1.03 o                         
  -3  11  15         60.58         62.81         2.00 o                         
  -2  11  15         26.64         26.29         0.94 o                         
  -1  11  15         27.91         32.62         1.01 o                         
   0  11  15         49.51         49.10         0.96 o                         
   1  11  15        116.79        113.22         1.43 o                         
   2  11  15          8.96          6.26         0.83 o                         
   3  11  15        102.85        110.82         5.13 o                         
  -3  12  15         14.36         18.70         1.16 o                         
  -2  12  15          0.46          1.40         0.97 o                         
  -1  12  15          0.04          0.22         0.94 o                         
   0  12  15        140.35        152.24         3.25 o                         
   1  12  15         45.20         49.47         1.15 o                         
   2  12  15         98.04         95.14         1.77 o                         
   3  12  15          1.21          3.81         0.90 o                         
  -2  13  15          1.14          2.67         1.01 o                         
  -1  13  15         12.00         12.51         0.99 o                         
   0  13  15        118.99        126.12         1.63 o                         
   1  13  15        153.86        159.17         2.99 o                         
   2  13  15          6.18          7.42         0.99 o                         
  -6   0  16          9.11          7.25         1.93 o                         
  -5   0  16        146.25        146.89         3.23 o                         
  -4   0  16        277.60        269.84         5.63 o                         
  -3   0  16        450.86        453.00         8.10 o                         
  -2   0  16       2388.97       2420.46        43.35 o                         
  -1   0  16       1020.75       1134.90        36.54 o                         
   0   0  16       1784.41       1750.89       122.81 o                         
   1   0  16         18.74         14.02         0.88 o                         
   2   0  16       1058.82       1025.84        75.23 o                         
   3   0  16         29.63         24.72         1.62 o                         
   4   0  16          1.53          3.42         0.93 o                         
   5   0  16         10.87          7.66         1.08 o                         
   6   0  16        148.25        164.16         3.12 o                         
  -6   1  16          3.79          9.05         1.19 o                         
  -5   1  16         47.39         62.37         1.76 o                         
  -4   1  16        195.77        208.12         4.47 o                         
  -3   1  16         55.75         47.08         1.00 o                         
  -2   1  16        266.34        245.96         4.69 o                         
  -1   1  16        278.95        310.45         9.35 o                         
   0   1  16        180.86        201.14         4.20 o                         
   1   1  16          2.18         13.42         2.85 o                         
   2   1  16         15.49          9.52         1.11 o                         
   3   1  16         66.09         74.00         2.53 o                         
   4   1  16        563.51        570.58         7.34 o                         
   5   1  16         36.54         35.88         0.95 o                         
   6   1  16          2.70          3.22         0.83 o                         
  -6   2  16          6.84         10.49         1.18 o                         
  -5   2  16        327.11        325.32         5.17 o                         
  -4   2  16        105.43        115.14         1.53 o                         
  -3   2  16         41.23         51.27         1.56 o                         
  -2   2  16          0.24          1.66         0.67 o                         
  -1   2  16        135.98        129.37         2.98 o                         
   0   2  16        337.84        377.93        10.04 o                         
   1   2  16         73.58         70.32         9.39 o                         
   2   2  16         35.56         40.32         0.95 o                         
   3   2  16         18.53         26.04         0.73 o                         
   4   2  16         36.18         35.36         2.12 o                         
   5   2  16         21.90         21.06         0.79 o                         
   6   2  16         17.75         19.54         0.90 o                         
  -6   3  16         18.90         25.66         1.00 o                         
  -5   3  16         29.40         30.60         0.81 o                         
  -4   3  16         27.22         38.09         1.09 o                         
  -3   3  16         52.05         45.55         0.92 o                         
  -2   3  16         20.42         24.23         2.37 o                         
  -1   3  16       2792.04       2863.20        64.10 o                         
   0   3  16        295.86        303.23         5.12 o                         
   1   3  16         50.62         43.88         1.33 o                         
   2   3  16          2.49          2.06         0.66 o                         
   3   3  16        229.98        236.34         6.46 o                         
   4   3  16         11.87         13.25         0.72 o                         
   5   3  16         38.71         38.84         0.75 o                         
   6   3  16         70.25         72.48         1.73 o                         
  -6   4  16         31.22         32.76         1.05 o                         
  -5   4  16         10.77         10.50         0.80 o                         
  -4   4  16        218.83        188.67         2.31 o                         
  -3   4  16        167.97        156.89         2.06 o                         
  -2   4  16        119.69        130.28         2.38 o                         
  -1   4  16        104.09        103.86         1.74 o                         
   0   4  16         97.01         92.65         3.19 o                         
   1   4  16        568.31        603.41        14.81 o                         
   2   4  16         74.39         80.96         2.27 o                         
   3   4  16         14.62         15.38         0.66 o                         
   4   4  16         54.05         46.49         1.10 o                         
   5   4  16          4.25          3.95         0.66 o                         
   6   4  16          1.87          4.16         0.80 o                         
  -6   5  16          2.66          1.89         0.99 o                         
  -5   5  16        108.54         98.46         2.31 o                         
  -4   5  16        227.24        204.69         4.66 o                         
  -3   5  16        116.40        114.25         2.20 o                         
  -2   5  16         67.34         57.95         0.91 o                         
  -1   5  16        310.70        279.15         8.46 o                         
   0   5  16        492.43        528.22        14.27 o                         
   1   5  16        881.31        871.96        20.62 o                         
   2   5  16          7.39          4.72         0.60 o                         
   3   5  16        103.78         85.57         1.80 o                         
   4   5  16         92.25         86.19         2.03 o                         
   5   5  16         38.95         43.55         0.88 o                         
   6   5  16         10.82         11.50         0.82 o                         
  -6   6  16         65.43         74.33         2.04 o                         
  -5   6  16          0.15          1.31         0.97 o                         
  -4   6  16          5.34          4.94         0.92 o                         
  -3   6  16       1343.04       1284.28        27.21 o                         
  -2   6  16         39.46         42.57         0.92 o                         
  -1   6  16        669.04        645.43        15.22 o                         
   0   6  16         55.48         49.72         1.24 o                         
   1   6  16         45.68         42.41         1.23 o                         
   2   6  16         24.04         27.40         1.41 o                         
   3   6  16         40.44         43.36         1.04 o                         
   4   6  16         79.87         70.56         2.38 o                         
   5   6  16          4.57          4.80         0.82 o                         
  -6   7  16         64.63         63.55         2.01 o                         
  -5   7  16          0.31          0.53         0.90 o                         
  -4   7  16        305.09        301.65         4.78 o                         
  -3   7  16         69.57         60.62         1.37 o                         
  -2   7  16         31.78         38.01         1.00 o                         
  -1   7  16        614.36        600.96        16.92 o                         
   0   7  16        396.47        366.14        10.88 o                         
   1   7  16          8.28          7.77         0.88 o                         
   2   7  16         32.95         28.11         0.87 o                         
   3   7  16        221.35        224.51         7.21 o                         
   4   7  16          0.02          1.64         0.75 o                         
   5   7  16         16.97         18.03         0.76 o                         
  -5   8  16          7.21          7.25         0.89 o                         
  -4   8  16        149.19        172.58         3.84 o                         
  -3   8  16         59.20         64.87         1.66 o                         
  -2   8  16        387.06        362.56         6.12 o                         
  -1   8  16         11.99          8.17         0.81 o                         
   0   8  16        407.28        412.25        13.29 o                         
   1   8  16        121.92        123.38         4.18 o                         
   2   8  16        368.80        392.32         9.51 o                         
   3   8  16         99.20        115.45         3.18 o                         
   4   8  16          4.14          2.10         0.89 o                         
   5   8  16         18.05         17.32         1.05 o                         
  -5   9  16          6.34         11.15         0.85 o                         
  -4   9  16         18.83         17.47         0.97 o                         
  -3   9  16          3.95          4.36         0.85 o                         
  -2   9  16         83.04         98.37         1.91 o                         
  -1   9  16          1.32          2.39         0.77 o                         
   0   9  16         25.06         22.41         0.86 o                         
   1   9  16          4.03          6.95         0.84 o                         
   2   9  16          0.52          0.73         0.82 o                         
   3   9  16        225.47        217.30         4.90 o                         
   4   9  16          1.44          3.35         0.88 o                         
  -4  10  16         31.74         31.93         1.16 o                         
  -3  10  16          0.05          1.13         0.83 o                         
  -2  10  16        156.88        156.95         3.75 o                         
  -1  10  16        278.79        253.49         6.67 o                         
   0  10  16        257.99        258.33         4.88 o                         
   1  10  16          0.79          1.91         0.69 o                         
   2  10  16          0.05          0.98         0.75 o                         
   3  10  16         37.73         43.67         1.71 o                         
   4  10  16         21.10         17.90         0.84 o                         
  -4  11  16          0.04          0.65         1.07 o                         
  -3  11  16          1.43          4.62         0.90 o                         
  -2  11  16          0.83          1.63         0.81 o                         
  -1  11  16         42.50         46.50         0.94 o                         
   0  11  16          7.05         11.19         0.87 o                         
   1  11  16         12.82         15.85         0.84 o                         
   2  11  16         78.47         83.40         1.30 o                         
   3  11  16          0.03          0.82         0.80 o                         
  -3  12  16        204.20        216.79         6.83 o                         
  -2  12  16          5.58          6.17         0.87 o                         
  -1  12  16          5.01          6.33         0.86 o                         
   0  12  16        107.68        115.27         2.34 o                         
   1  12  16        110.50        115.90         3.15 o                         
   2  12  16        124.58        132.82         2.82 o                         
   3  12  16         54.89         48.42         1.60 o                         
  -2  13  16         97.04        104.90         2.78 o                         
  -1  13  16         31.44         30.43         1.23 o                         
   0  13  16         29.13         31.78         1.07 o                         
   1  13  16         51.11         42.15         1.10 o                         
  -6   1  17        116.36        118.45         2.25 o                         
  -5   1  17         30.83         43.52         1.10 o                         
  -4   1  17        876.79        851.90        15.46 o                         
  -3   1  17        193.84        183.57         4.23 o                         
  -2   1  17        720.01        760.66        14.60 o                         
  -1   1  17         51.38         62.59         1.58 o                         
   0   1  17          3.40          9.02         0.68 o                         
   1   1  17          4.64          4.85         0.57 o                         
   2   1  17        713.73        688.65        23.04 o                         
   3   1  17         72.77        122.35        21.72 o                         
   4   1  17          9.67          6.86         0.69 o                         
   5   1  17         73.18         72.97         1.31 o                         
   6   1  17          1.03          2.17         0.84 o                         
  -6   2  17          0.20          2.58         1.02 o                         
  -5   2  17        141.76        148.66         2.72 o                         
  -4   2  17        283.19        252.73         4.12 o                         
  -3   2  17        461.96        468.60        10.15 o                         
  -2   2  17         11.56          1.75         0.66 o                         
  -1   2  17       1178.53       1266.51        23.75 o                         
   0   2  17         10.08         23.45         2.47 o                         
   1   2  17        505.25        503.73         9.44 o                         
   2   2  17        147.76        148.47         4.53 o                         
   3   2  17         60.37         57.38         2.76 o                         
   4   2  17         40.56         35.71         1.31 o                         
   5   2  17        114.12        109.13         2.82 o                         
   6   2  17         31.12         34.70         0.98 o                         
  -6   3  17          0.49          1.03         0.81 o                         
  -5   3  17         17.88         14.03         0.77 o                         
  -4   3  17        129.04        122.89         2.24 o                         
  -3   3  17        316.02        301.77         5.34 o                         
  -2   3  17          7.20          8.66         0.66 o                         
  -1   3  17        954.31        989.36        49.90 o                         
   0   3  17        579.32        570.41        13.96 o                         
   1   3  17         78.31         90.19         1.60 o                         
   2   3  17          0.02          1.69         0.62 o                         
   3   3  17         37.02         44.17         1.18 o                         
   4   3  17         58.21         56.67         1.95 o                         
   5   3  17          0.02          2.27         0.84 o                         
   6   3  17         61.33         60.95         1.26 o                         
  -6   4  17         25.76         29.24         1.01 o                         
  -5   4  17          6.35         10.30         0.88 o                         
  -4   4  17        196.80        201.99         1.83 o                         
  -3   4  17        254.65        247.07         5.75 o                         
  -2   4  17         60.45         62.38         1.71 o                         
  -1   4  17         25.80         20.65         0.63 o                         
   0   4  17        345.76        351.79        13.96 o                         
   1   4  17         83.38         78.55         2.04 o                         
   2   4  17         25.21         25.18         1.04 o                         
   3   4  17        121.17        119.08         3.70 o                         
   4   4  17         24.67         24.90         1.08 o                         
   5   4  17        163.69        145.05         4.76 o                         
   6   4  17         52.11         52.20         2.13 o                         
  -6   5  17          2.05          0.94         1.02 o                         
  -5   5  17         36.55         32.01         1.15 o                         
  -4   5  17       1373.12       1322.24        21.41 o                         
  -3   5  17        131.72        141.18         3.82 o                         
  -2   5  17        366.62        376.30         7.65 o                         
  -1   5  17         56.16         60.28         1.71 o                         
   0   5  17        382.69        395.42        17.23 o                         
   1   5  17        202.03        210.42         9.44 o                         
   2   5  17         55.16         50.21         2.18 o                         
   3   5  17        101.74        103.22         2.45 o                         
   4   5  17         69.71         72.54         1.59 o                         
   5   5  17          0.51          1.14         0.73 o                         
  -6   6  17          4.52          3.97         0.84 o                         
  -5   6  17          0.64          1.09         1.05 o                         
  -4   6  17        383.38        372.63         5.70 o                         
  -3   6  17       1034.64        967.87        24.36 o                         
  -2   6  17         26.47         27.82         0.82 o                         
  -1   6  17        195.07        181.27         4.47 o                         
   0   6  17       1751.13       1639.18        51.76 o                         
   1   6  17        420.67        418.76         8.73 o                         
   2   6  17         12.69          7.68         0.75 o                         
   3   6  17        153.52        137.94         2.96 o                         
   4   6  17         80.88         79.66         2.06 o                         
   5   6  17         10.48          9.91         0.76 o                         
  -5   7  17          3.31          3.54         0.88 o                         
  -4   7  17         32.95         32.26         0.88 o                         
  -3   7  17         24.10         21.37         0.79 o                         
  -2   7  17          2.64          1.94         0.75 o                         
  -1   7  17         53.53         60.57         1.35 o                         
   0   7  17         67.70         74.70         1.60 o                         
   1   7  17        134.47        143.02         3.31 o                         
   2   7  17         24.61         25.21         0.96 o                         
   3   7  17         38.35         40.80         1.72 o                         
   4   7  17          0.30          1.55         0.68 o                         
   5   7  17         21.36         22.08         0.86 o                         
  -5   8  17         32.40         34.94         1.38 o                         
  -4   8  17        102.99        110.18         2.05 o                         
  -3   8  17        176.22        146.38         2.55 o                         
  -2   8  17         37.74         37.81         0.86 o                         
  -1   8  17        643.53        663.52        18.37 o                         
   0   8  17        664.80        646.60        23.14 o                         
   1   8  17         10.58         14.42         0.75 o                         
   2   8  17        541.29        557.10        13.79 o                         
   3   8  17        116.03        123.10         5.33 o                         
   4   8  17        194.62        187.02         6.88 o                         
   5   8  17         19.41         18.37         0.88 o                         
  -5   9  17          1.04          4.21         1.10 o                         
  -4   9  17          1.70          0.79         0.79 o                         
  -3   9  17         66.27         61.98         1.50 o                         
  -2   9  17          3.49          3.60         0.83 o                         
  -1   9  17         84.85         84.49         1.58 o                         
   0   9  17        300.48        270.94         6.91 o                         
   1   9  17         83.12         81.45         2.31 o                         
   2   9  17         27.68         24.79         0.86 o                         
   3   9  17        129.56        136.40         3.41 o                         
   4   9  17          0.10          0.79         0.99 o                         
  -4  10  17          3.41          3.32         1.02 o                         
  -3  10  17          2.11          3.60         0.80 o                         
  -2  10  17        314.51        310.74         6.68 o                         
  -1  10  17         11.10         17.30         0.89 o                         
   0  10  17         20.48         24.11         0.95 o                         
   1  10  17        341.28        326.83         5.88 o                         
   2  10  17          0.00          0.93         0.75 o                         
   3  10  17         30.13         28.61         0.95 o                         
   4  10  17          1.53          1.72         0.86 o                         
  -4  11  17         72.47         72.84         3.95 o                         
  -3  11  17         31.99         32.34         1.58 o                         
  -2  11  17          3.91          1.95         0.84 o                         
  -1  11  17         20.12         21.37         0.83 o                         
   0  11  17         21.79         22.24         0.91 o                         
   1  11  17          0.68          0.49         0.69 o                         
   2  11  17          2.38          2.86         0.81 o                         
   3  11  17          6.44          6.16         0.87 o                         
  -3  12  17          5.91          7.00         0.95 o                         
  -2  12  17         54.08         37.98         1.38 o                         
  -1  12  17          1.16          1.93         0.91 o                         
   0  12  17         44.73         46.03         1.00 o                         
   1  12  17        230.23        218.52         3.75 o                         
   2  12  17         32.01         27.35         0.95 o                         
  -2  13  17         23.38         27.17         1.09 o                         
  -1  13  17          8.04         10.17         0.87 o                         
   0  13  17          8.33         11.67         0.83 o                         
   1  13  17        201.37        189.02         5.22 o                         
  -6   0  18         79.00         88.81         2.25 o                         
  -5   0  18         16.17         11.45         1.09 o                         
  -4   0  18        110.08        137.42         1.56 o                         
  -3   0  18        109.87        108.98         2.87 o                         
  -2   0  18        570.84        603.51        15.86 o                         
  -1   0  18       3542.13       3374.22       153.49 o                         
   0   0  18        115.67        120.97         7.95 o                         
   1   0  18          7.49          6.40         1.23 o                         
   2   0  18        216.45        228.61        13.35 o                         
   3   0  18        460.29        458.10        19.11 o                         
   4   0  18        198.35        202.67         8.90 o                         
   5   0  18         79.34         81.32         1.31 o                         
   6   0  18        133.38        132.27         4.09 o                         
  -6   1  18         10.27          8.87         0.97 o                         
  -5   1  18          0.03          0.76         0.99 o                         
  -4   1  18        336.63        367.53         7.26 o                         
  -3   1  18         20.18         15.75         0.66 o                         
  -2   1  18         33.23         37.51         1.54 o                         
  -1   1  18        576.51        610.98         7.95 o                         
   0   1  18        176.40        184.49         3.88 o                         
   1   1  18        278.83        270.47         9.76 o                         
   2   1  18        908.65        883.09        24.77 o                         
   3   1  18        145.57        136.87         4.10 o                         
   4   1  18         58.29         61.59         2.55 o                         
   5   1  18         32.69         37.84         1.06 o                         
   6   1  18          4.73          5.85         0.75 o                         
  -6   2  18          4.01          5.60         1.11 o                         
  -5   2  18        170.65        152.90         3.28 o                         
  -4   2  18         90.01         95.83         1.27 o                         
  -3   2  18        565.45        537.95        15.87 o                         
  -2   2  18          0.66          1.26         0.60 o                         
  -1   2  18         86.25         93.46         5.76 o                         
   0   2  18        751.23        794.51        31.57 o                         
   1   2  18         28.50         43.82         4.89 o                         
   2   2  18         21.37         26.50         0.64 o                         
   3   2  18         18.58         21.36         1.15 o                         
   4   2  18          0.33          2.66         1.00 o                         
   5   2  18         79.50         80.95         1.88 o                         
   6   2  18         10.59         11.05         0.83 o                         
  -6   3  18         68.71         64.98         1.10 o                         
  -5   3  18          0.90          2.34         0.81 o                         
  -4   3  18        519.51        479.97         7.62 o                         
  -3   3  18       1006.83        967.06        15.81 o                         
  -2   3  18         54.97         66.05         1.69 o                         
  -1   3  18        748.72        741.57        17.68 o                         
   0   3  18       3816.54       4074.21       132.01 o                         
   1   3  18        304.53        303.29         8.99 o                         
   2   3  18         83.94         89.28         1.52 o                         
   3   3  18          1.38          3.42         0.64 o                         
   4   3  18         32.70         30.38         1.11 o                         
   5   3  18          4.56          3.76         0.66 o                         
   6   3  18         39.76         35.24         1.01 o                         
  -6   4  18         33.98         40.35         1.05 o                         
  -5   4  18          5.09          6.17         0.87 o                         
  -4   4  18         84.32         72.07         1.93 o                         
  -3   4  18        214.46        213.82         2.59 o                         
  -2   4  18          0.24          1.82         0.61 o                         
  -1   4  18         74.90         62.84         1.00 o                         
   0   4  18       1243.26       1209.62        42.58 o                         
   1   4  18        976.49       1006.67        30.49 o                         
   2   4  18         43.57         51.99         1.48 o                         
   3   4  18         32.88         35.07         1.15 o                         
   4   4  18          0.03          0.52         0.66 o                         
   5   4  18         95.67         93.10         1.97 o                         
  -6   5  18        182.57        213.97         5.87 o                         
  -5   5  18        112.79        113.08         2.60 o                         
  -4   5  18        250.55        236.32         2.33 o                         
  -3   5  18        959.11        978.48        12.24 o                         
  -2   5  18         28.08         30.89         0.77 o                         
  -1   5  18         12.12         12.42         0.68 o                         
   0   5  18          6.54          7.51         0.83 o                         
   1   5  18        226.23        233.85         6.73 o                         
   2   5  18        163.08        160.85         6.80 o                         
   3   5  18          0.96          2.26         0.71 o                         
   4   5  18          8.06          7.17         0.75 o                         
   5   5  18          2.14          1.97         0.85 o                         
  -6   6  18         10.96         11.90         0.90 o                         
  -5   6  18          4.05          5.47         1.03 o                         
  -4   6  18        591.82        588.05         6.59 o                         
  -3   6  18        379.06        403.19         7.39 o                         
  -2   6  18        180.22        197.43         3.94 o                         
  -1   6  18        610.32        587.25        19.98 o                         
   0   6  18          0.08          3.95         1.51 o                         
   1   6  18        161.80        174.11         5.27 o                         
   2   6  18        359.11        352.46        12.46 o                         
   3   6  18        117.94        112.80         3.07 o                         
   4   6  18         13.96         13.49         0.75 o                         
   5   6  18          0.05          1.86         0.80 o                         
  -5   7  18         85.94         92.21         2.63 o                         
  -4   7  18         88.48         85.41         1.67 o                         
  -3   7  18        156.84        143.44         3.26 o                         
  -2   7  18         12.67         10.68         0.72 o                         
  -1   7  18         39.70         41.05         1.46 o                         
   0   7  18        673.28        640.22        18.92 o                         
   1   7  18          3.18          4.02         0.64 o                         
   2   7  18        650.28        659.69        25.70 o                         
   3   7  18        105.50         98.88         4.19 o                         
   4   7  18         84.19         80.43         2.33 o                         
   5   7  18         28.05         24.64         0.86 o                         
  -5   8  18         40.10         38.92         1.04 o                         
  -4   8  18         17.21         17.99         0.89 o                         
  -3   8  18          0.04          0.55         0.82 o                         
  -2   8  18        827.34        785.99        17.05 o                         
  -1   8  18          1.70          2.90         0.73 o                         
   0   8  18        895.26        921.87        27.26 o                         
   1   8  18         61.08         54.01         1.63 o                         
   2   8  18        221.47        218.03         8.34 o                         
   3   8  18         13.10         11.29         0.72 o                         
   4   8  18         46.97         48.42         1.49 o                         
  -5   9  18         11.21         14.90         1.12 o                         
  -4   9  18         72.02         77.70         2.60 o                         
  -3   9  18          0.69          1.86         0.86 o                         
  -2   9  18         14.56         16.98         0.78 o                         
  -1   9  18        149.99        149.73         3.36 o                         
   0   9  18        285.45        265.95         8.71 o                         
   1   9  18          3.16          4.86         0.73 o                         
   2   9  18         41.91         31.49         0.80 o                         
   3   9  18         80.11         82.03         3.37 o                         
   4   9  18         18.65         20.91         0.86 o                         
  -4  10  18        179.05        191.07         6.64 o                         
  -3  10  18        192.61        177.94         2.66 o                         
  -2  10  18         22.06         21.93         0.88 o                         
  -1  10  18         39.54         34.48         0.91 o                         
   0  10  18         13.37         15.01         0.83 o                         
   1  10  18         87.49         75.76         2.66 o                         
   2  10  18          0.70          2.30         0.70 o                         
   3  10  18          0.02          0.65         0.82 o                         
   4  10  18          4.47          4.19         0.96 o                         
  -3  11  18          3.53          3.03         0.87 o                         
  -2  11  18         45.88         45.39         1.25 o                         
  -1  11  18          4.79          4.70         0.82 o                         
   0  11  18          0.87          1.69         0.70 o                         
   1  11  18         17.04         19.61         0.78 o                         
   2  11  18          0.02          0.27         0.70 o                         
   3  11  18         21.69         21.31         0.93 o                         
  -3  12  18          7.92          7.18         0.93 o                         
  -2  12  18         81.70         82.59         1.78 o                         
  -1  12  18          2.46          0.55         0.88 o                         
   0  12  18         93.54        106.89         3.11 o                         
   1  12  18        165.14        172.48         3.11 o                         
   2  12  18         69.88         70.24         2.87 o                         
  -1  13  18         38.16         39.09         1.53 o                         
   0  13  18        104.84         88.58         2.91 o                         
   1  13  18          7.34          5.13         0.88 o                         
  -6   1  19          0.00          1.70         1.14 o                         
  -5   1  19          7.58          9.49         0.84 o                         
  -4   1  19          3.25          5.28         0.72 o                         
  -3   1  19        443.63        399.05         7.43 o                         
  -2   1  19       1085.81       1084.59        25.22 o                         
  -1   1  19          7.89         14.82         1.98 o                         
   0   1  19        279.37        311.31         9.53 o                         
   1   1  19        636.71        640.16        14.55 o                         
   2   1  19        118.06        104.65         3.87 o                         
   3   1  19        528.86        544.75        15.98 o                         
   4   1  19          0.92          2.33         0.65 o                         
   5   1  19         31.75         31.45         0.94 o                         
   6   1  19         57.30         56.65         2.07 o                         
  -6   2  19         54.70         55.59         1.48 o                         
  -5   2  19          9.66         11.35         0.88 o                         
  -4   2  19         84.11         84.75         1.95 o                         
  -3   2  19       1491.09       1478.10        39.99 o                         
  -2   2  19         92.56         93.24         4.97 o                         
  -1   2  19        157.98        179.66         6.85 o                         
   0   2  19          4.24         20.27         2.97 o                         
   1   2  19         22.82         22.93         0.79 o                         
   2   2  19         37.10         32.06         0.96 o                         
   3   2  19        610.15        631.48        13.30 o                         
   4   2  19         28.08         26.49         0.78 o                         
   5   2  19         16.53         14.65         0.71 o                         
   6   2  19         16.52         17.46         0.86 o                         
  -6   3  19         55.59         56.64         1.02 o                         
  -5   3  19          0.28         -0.12         0.83 o                         
  -4   3  19        322.96        306.46         6.22 o                         
  -3   3  19        310.25        283.66         4.37 o                         
  -2   3  19         34.32         37.86         1.41 o                         
  -1   3  19        135.38        155.92         6.45 o                         
   0   3  19        135.54        142.89        13.18 o                         
   1   3  19         82.58         77.49         2.45 o                         
   2   3  19        529.05        512.36         8.34 o                         
   3   3  19        757.71        727.27        24.55 o                         
   4   3  19          0.13          3.89         0.62 o                         
   5   3  19          0.46          0.82         0.69 o                         
  -6   4  19         47.79         57.29         1.59 o                         
  -5   4  19        116.79        119.40         2.37 o                         
  -4   4  19         55.37         50.74         1.14 o                         
  -3   4  19       1457.45       1464.90        27.62 o                         
  -2   4  19        635.10        646.28        16.12 o                         
  -1   4  19         35.67         41.19         1.27 o                         
   0   4  19         17.83         24.60         4.78 o                         
   1   4  19          0.95         11.59         5.39 o                         
   2   4  19          2.20          1.72         0.63 o                         
   3   4  19        287.79        299.42         6.72 o                         
   4   4  19         11.60          9.60         0.76 o                         
   5   4  19          1.48          2.52         0.63 o                         
  -6   5  19          1.89          1.67         0.80 o                         
  -5   5  19         65.52         57.33         1.99 o                         
  -4   5  19          0.04          0.64         0.91 o                         
  -3   5  19        676.14        701.28        11.63 o                         
  -2   5  19        493.18        504.64        17.14 o                         
  -1   5  19        853.21        839.75        22.54 o                         
   0   5  19        152.00        160.26         4.29 o                         
   1   5  19          2.02          2.22         0.59 o                         
   2   5  19         75.48         70.26         2.73 o                         
   3   5  19          0.57          0.80         0.65 o                         
   4   5  19         39.27         36.63         1.51 o                         
   5   5  19         19.79         19.84         1.00 o                         
  -5   6  19        201.57        186.47         5.69 o                         
  -4   6  19        175.46        180.00         3.44 o                         
  -3   6  19         11.35          9.45         0.68 o                         
  -2   6  19        303.12        324.22         6.78 o                         
  -1   6  19        347.79        353.11         9.03 o                         
   0   6  19        132.05        129.79         4.18 o                         
   1   6  19         81.13         87.92         2.51 o                         
   2   6  19         81.33         70.15         1.96 o                         
   3   6  19         12.46         11.55         0.70 o                         
   4   6  19        116.01        119.92         4.10 o                         
   5   6  19          0.93          2.64         0.65 o                         
  -5   7  19          0.01          0.61         1.08 o                         
  -4   7  19         19.15         14.79         0.88 o                         
  -3   7  19        406.62        367.36         9.57 o                         
  -2   7  19        154.67        146.36         2.90 o                         
  -1   7  19         48.75         38.27         1.02 o                         
   0   7  19        415.25        393.03        12.10 o                         
   1   7  19         43.60         35.77         1.27 o                         
   2   7  19         92.12        105.46         4.50 o                         
   3   7  19         31.99         37.92         1.07 o                         
   4   7  19          0.27          0.47         0.75 o                         
   5   7  19        169.98        163.33         4.25 o                         
  -5   8  19         88.30         91.68         3.05 o                         
  -4   8  19          2.68          3.34         0.72 o                         
  -3   8  19         38.45         34.76         0.77 o                         
  -2   8  19         17.50         18.09         1.01 o                         
  -1   8  19        681.74        608.57        21.36 o                         
   0   8  19          0.11         -0.22         0.79 o                         
   1   8  19         77.78         90.17         2.10 o                         
   2   8  19         59.48         63.93         1.46 o                         
   3   8  19        222.44        199.94         6.53 o                         
   4   8  19         29.68         26.96         0.92 o                         
  -4   9  19          1.87          0.83         0.81 o                         
  -3   9  19         43.68         40.69         0.94 o                         
  -2   9  19         37.66         33.86         0.88 o                         
  -1   9  19          5.18         11.62         0.67 o                         
   0   9  19          2.40          1.65         0.81 o                         
   1   9  19        324.93        347.02         9.40 o                         
   2   9  19          0.37          2.16         0.81 o                         
   3   9  19          1.61          0.20         0.65 o                         
   4   9  19         25.95         23.14         1.06 o                         
  -4  10  19         87.96         80.32         2.91 o                         
  -3  10  19          4.47          3.27         0.84 o                         
  -2  10  19          2.14          2.65         0.71 o                         
  -1  10  19          0.82          1.78         0.98 o                         
   0  10  19          1.11          3.17         0.82 o                         
   1  10  19         11.41         10.19         0.78 o                         
   2  10  19         18.18         23.52         0.86 o                         
   3  10  19         33.76         36.85         2.19 o                         
  -3  11  19         10.60          7.28         0.95 o                         
  -2  11  19          3.25          3.34         0.89 o                         
  -1  11  19         22.23         20.77         1.11 o                         
   0  11  19          5.50          6.93         0.81 o                         
   1  11  19         21.91         20.26         0.85 o                         
   2  11  19          0.98          1.91         0.79 o                         
   3  11  19         82.81         84.43         3.02 o                         
  -2  12  19         21.20         21.47         0.96 o                         
  -1  12  19         22.14         23.76         0.98 o                         
   0  12  19         24.33         22.82         0.92 o                         
   1  12  19          7.61          7.48         0.95 o                         
   2  12  19          0.05          1.51         0.98 o                         
   0  13  19          1.01          1.75         1.00 o                         
  -6   0  20        414.49        461.18         8.64 o                         
  -5   0  20        250.33        231.27         9.27 o                         
  -4   0  20       2566.27       2438.98        51.08 o                         
  -3   0  20         35.08         42.04         0.96 o                         
  -2   0  20          5.20         12.61         1.07 o                         
  -1   0  20        369.58        376.00        14.49 o                         
   0   0  20         53.60         56.99         2.91 o                         
   1   0  20        255.99        236.16        12.34 o                         
   2   0  20          1.69          3.98         1.55 o                         
   3   0  20       1319.38       1299.93        78.49 o                         
   4   0  20          8.29         10.56         1.17 o                         
   5   0  20         32.92         33.37         2.12 o                         
   6   0  20          0.04          0.78         4.00 o                         
  -6   1  20         33.43         28.22         1.11 o                         
  -5   1  20          0.00          1.30         0.93 o                         
  -4   1  20        433.15        395.88         8.24 o                         
  -3   1  20         41.84         43.69         1.04 o                         
  -2   1  20         94.78        114.73         4.92 o                         
  -1   1  20          0.91         23.02         7.08 o                         
   0   1  20         88.74         88.68         3.64 o                         
   1   1  20        195.83        195.98         6.50 o                         
   2   1  20         23.93         28.05         0.82 o                         
   3   1  20        220.46        214.46         5.66 o                         
   4   1  20         42.37         39.93         1.04 o                         
   5   1  20          4.24          5.34         0.74 o                         
  -6   2  20         14.98         19.51         1.13 o                         
  -5   2  20         69.50         74.47         1.64 o                         
  -4   2  20        193.75        193.99         2.88 o                         
  -3   2  20        102.56        108.62         3.05 o                         
  -2   2  20        199.34        229.34         7.04 o                         
  -1   2  20        102.94        111.37         2.73 o                         
   0   2  20         57.16         63.07         2.61 o                         
   1   2  20         99.13        112.40         3.62 o                         
   2   2  20        553.28        510.49        16.51 o                         
   3   2  20        413.24        433.97         9.34 o                         
   4   2  20        122.83        136.87         4.07 o                         
   5   2  20         20.04         22.36         0.75 o                         
  -6   3  20          2.20          2.42         0.97 o                         
  -5   3  20         61.97         62.31         1.20 o                         
  -4   3  20         11.09         10.80         0.70 o                         
  -3   3  20         33.31         41.15         1.03 o                         
  -2   3  20        209.37        211.60         5.42 o                         
  -1   3  20       1576.82       1715.04        73.51 o                         
   0   3  20         25.58         30.35         1.23 o                         
   1   3  20        184.38        186.20         2.28 o                         
   2   3  20       2474.75       2348.65        64.07 o                         
   3   3  20        211.49        214.72         4.77 o                         
   4   3  20          0.00          0.66         0.65 o                         
   5   3  20         28.13         29.36         0.79 o                         
  -6   4  20        120.53        130.21         2.34 o                         
  -5   4  20          0.53          2.15         0.87 o                         
  -4   4  20          1.19          1.39         0.90 o                         
  -3   4  20        144.24        133.01         1.54 o                         
  -2   4  20          1.40          0.19         0.74 o                         
  -1   4  20         40.13         39.65         1.13 o                         
   0   4  20         16.46         14.08         0.69 o                         
   1   4  20         23.46         29.15         0.93 o                         
   2   4  20         12.09         10.78         0.76 o                         
   3   4  20        122.16        127.71         3.26 o                         
   4   4  20          0.45          1.35         0.67 o                         
   5   4  20         56.35         57.36         1.67 o                         
  -6   5  20         25.25         30.81         1.64 o                         
  -5   5  20          0.41          0.84         1.04 o                         
  -4   5  20         49.81         50.56         1.10 o                         
  -3   5  20        169.29        180.12         3.05 o                         
  -2   5  20        967.07        974.97        29.62 o                         
  -1   5  20         12.43         10.74         0.88 o                         
   0   5  20        217.76        209.94         5.34 o                         
   1   5  20         67.16         66.04         1.63 o                         
   2   5  20         32.36         29.62         1.05 o                         
   3   5  20         17.75         20.26         0.70 o                         
   4   5  20          0.02          0.66         0.71 o                         
   5   5  20         29.78         25.15         1.99 o                         
  -5   6  20          6.47          7.64         1.03 o                         
  -4   6  20         38.76         41.99         0.98 o                         
  -3   6  20         55.48         56.81         1.52 o                         
  -2   6  20        392.33        398.98        11.61 o                         
  -1   6  20        182.04        179.30         5.14 o                         
   0   6  20        356.45        348.52         7.76 o                         
   1   6  20          2.37          2.89         0.70 o                         
   2   6  20        203.51        215.42         5.17 o                         
   3   6  20        109.16         89.20         1.86 o                         
   4   6  20         25.70         25.38         0.76 o                         
   5   6  20          1.09          2.87         0.78 o                         
  -5   7  20        218.66        236.69         6.99 o                         
  -4   7  20        298.88        281.90         5.77 o                         
  -3   7  20         73.80         76.33         1.93 o                         
  -2   7  20         77.02         88.41         2.51 o                         
  -1   7  20        395.44        360.60        10.61 o                         
   0   7  20        410.21        411.62        12.50 o                         
   1   7  20         11.60         11.01         0.72 o                         
   2   7  20        166.43        144.12         5.11 o                         
   3   7  20        256.65        242.83         8.61 o                         
   4   7  20          5.28          8.13         0.64 o                         
  -5   8  20        164.08        158.07         4.56 o                         
  -4   8  20        146.67        143.47         3.58 o                         
  -3   8  20        190.02        202.86         3.66 o                         
  -2   8  20         21.57         20.71         0.81 o                         
  -1   8  20        192.48        195.10         4.27 o                         
   0   8  20          0.82          0.83         0.66 o                         
   1   8  20         49.09         53.60         2.37 o                         
   2   8  20          0.07          1.39         0.60 o                         
   3   8  20         55.29         61.78         1.64 o                         
   4   8  20          7.01          5.64         0.83 o                         
  -4   9  20         61.97         62.17         1.98 o                         
  -3   9  20         78.23         74.82         1.52 o                         
  -2   9  20         28.98         27.65         1.29 o                         
  -1   9  20        238.31        246.22         7.46 o                         
   0   9  20         20.31         25.13         1.00 o                         
   1   9  20         27.29         32.07         1.38 o                         
   2   9  20          1.42          1.95         0.71 o                         
   3   9  20         10.20          7.57         0.78 o                         
   4   9  20         45.70         48.45         1.19 o                         
  -4  10  20         14.38         16.27         0.89 o                         
  -3  10  20         39.72         41.29         0.99 o                         
  -2  10  20        103.37         92.98         1.83 o                         
  -1  10  20         60.47         60.93         1.88 o                         
   0  10  20          4.38          6.07         0.99 o                         
   1  10  20          0.03          0.25         0.91 o                         
   2  10  20          4.22          6.62         0.93 o                         
   3  10  20          1.82          3.05         0.85 o                         
  -3  11  20         17.24         15.48         0.93 o                         
  -2  11  20         28.58         30.36         1.00 o                         
  -1  11  20         86.82        101.72         1.26 o                         
   0  11  20        158.79        169.92         3.70 o                         
   1  11  20         18.10         20.11         0.92 o                         
   2  11  20          0.56          1.75         1.01 o                         
  -2  12  20         51.22         61.66         1.22 o                         
  -1  12  20          6.46          7.85         0.94 o                         
   0  12  20          0.85          1.30         0.77 o                         
   1  12  20          5.48          4.19         0.82 o                         
  -6   1  21          5.74          5.06         1.00 o                         
  -5   1  21         40.13         39.33         1.23 o                         
  -4   1  21        633.53        602.73        10.44 o                         
  -3   1  21         22.71         22.83         0.74 o                         
  -2   1  21          1.70          3.73         0.56 o                         
  -1   1  21        499.16        524.98        11.12 o                         
   0   1  21        144.37        150.16         4.11 o                         
   1   1  21        120.65        128.55         3.35 o                         
   2   1  21        171.47        169.16         5.51 o                         
   3   1  21          7.61          7.33         0.79 o                         
   4   1  21          2.22          3.59         0.74 o                         
   5   1  21         82.66         93.47         3.10 o                         
  -6   2  21        194.75        205.75         6.42 o                         
  -5   2  21        147.95        149.11         3.37 o                         
  -4   2  21         20.33         24.33         0.73 o                         
  -3   2  21         50.42         64.84         2.58 o                         
  -2   2  21         25.65         26.74         2.40 o                         
  -1   2  21        544.30        566.37        13.43 o                         
   0   2  21       1552.16       1623.42        56.48 o                         
   1   2  21          8.53         13.63         1.19 o                         
   2   2  21        620.21        586.48        14.39 o                         
   3   2  21         26.50         24.29         0.69 o                         
   4   2  21          5.91          6.96         0.69 o                         
   5   2  21         14.51         14.40         0.81 o                         
  -6   3  21         58.09         68.05         2.81 o                         
  -5   3  21        187.96        207.48         4.28 o                         
  -4   3  21        120.08         96.34         1.64 o                         
  -3   3  21        142.57        164.62         4.46 o                         
  -2   3  21          9.44         11.59         0.71 o                         
  -1   3  21         84.29         80.72         5.07 o                         
   0   3  21        197.97        201.17         3.97 o                         
   1   3  21         43.50         37.16         2.32 o                         
   2   3  21       1071.28       1057.11        26.29 o                         
   3   3  21        261.49        261.50         3.42 o                         
   4   3  21          0.11          0.49         0.58 o                         
   5   3  21         15.69         13.63         0.77 o                         
  -6   4  21          0.01          0.11         0.90 o                         
  -5   4  21         11.87         10.82         0.83 o                         
  -4   4  21          7.54          9.56         0.85 o                         
  -3   4  21        597.53        595.91        12.92 o                         
  -2   4  21        546.54        583.97        15.37 o                         
  -1   4  21        238.06        263.10         7.56 o                         
   0   4  21         15.73         19.33         1.21 o                         
   1   4  21          9.82          7.42         0.70 o                         
   2   4  21          2.10          1.65         0.57 o                         
   3   4  21          0.20          2.56         0.66 o                         
   4   4  21         69.97         78.42         2.37 o                         
   5   4  21          0.49          0.12         0.61 o                         
  -5   5  21         78.23         87.48         2.65 o                         
  -4   5  21          0.04          1.13         0.79 o                         
  -3   5  21         68.19         52.98         1.01 o                         
  -2   5  21        534.21        556.01        14.76 o                         
  -1   5  21        343.74        353.87         7.36 o                         
   0   5  21         95.39         91.88         2.18 o                         
   1   5  21         24.10         28.08         0.73 o                         
   2   5  21          4.84          7.93         0.63 o                         
   3   5  21         53.74         55.27         1.54 o                         
   4   5  21         26.36         29.60         1.08 o                         
   5   5  21         53.67         52.67         1.75 o                         
  -5   6  21         26.73         36.08         1.15 o                         
  -4   6  21         18.65         16.84         0.98 o                         
  -3   6  21         31.91         36.25         0.94 o                         
  -2   6  21        211.03        216.77         4.95 o                         
  -1   6  21        928.15        900.08        20.83 o                         
   0   6  21        383.40        390.74        11.97 o                         
   1   6  21          2.68          1.96         0.63 o                         
   2   6  21        443.04        442.95         9.93 o                         
   3   6  21          2.13          1.51         0.64 o                         
   4   6  21         21.02         21.00         0.76 o                         
   5   6  21         17.29         17.20         0.91 o                         
  -5   7  21         37.00         37.74         1.17 o                         
  -4   7  21          0.79          1.43         0.72 o                         
  -3   7  21         92.53        108.40         3.06 o                         
  -2   7  21         35.73         33.31         0.83 o                         
  -1   7  21        126.27        126.20         3.04 o                         
   0   7  21        509.10        513.79        12.10 o                         
   1   7  21         68.46         75.95         2.83 o                         
   2   7  21        331.93        328.70         9.75 o                         
   3   7  21        282.88        280.01         5.45 o                         
   4   7  21         98.85        103.10         3.47 o                         
  -5   8  21          4.11          4.28         1.17 o                         
  -4   8  21         16.54         13.56         0.86 o                         
  -3   8  21          8.32         10.93         0.71 o                         
  -2   8  21        103.45        116.00         1.87 o                         
  -1   8  21        178.14        157.51         5.09 o                         
   0   8  21        535.96        543.86        16.27 o                         
   1   8  21         18.89         27.85         0.79 o                         
   2   8  21          0.01          0.02         0.65 o                         
   3   8  21        144.01        142.68         4.65 o                         
   4   8  21         72.51         68.02         2.09 o                         
  -4   9  21        218.75        228.28         3.61 o                         
  -3   9  21         38.05         34.32         0.94 o                         
  -2   9  21        224.86        219.36         5.61 o                         
  -1   9  21         24.52         20.70         0.86 o                         
   0   9  21          1.63          2.70         0.77 o                         
   1   9  21        127.56        145.70         4.03 o                         
   2   9  21        150.61        143.81         2.79 o                         
   3   9  21         24.82         21.26         0.86 o                         
  -4  10  21         13.12         10.26         0.96 o                         
  -3  10  21          0.35          2.32         0.75 o                         
  -2  10  21        241.44        235.91         3.98 o                         
  -1  10  21         24.42         18.86         0.78 o                         
   0  10  21         36.86         39.26         1.40 o                         
   1  10  21         25.43         30.51         0.84 o                         
   2  10  21          1.07          0.54         0.81 o                         
   3  10  21         51.57         49.52         1.48 o                         
  -3  11  21         72.36         84.46         2.59 o                         
  -2  11  21         66.98         65.46         1.48 o                         
  -1  11  21          2.78          5.34         0.86 o                         
   0  11  21          5.51          6.49         0.96 o                         
   1  11  21         31.85         35.17         1.26 o                         
   2  11  21         21.81         26.37         1.06 o                         
  -2  12  21         76.13         63.61         1.90 o                         
  -1  12  21         30.61         30.27         0.89 o                         
   0  12  21         27.76         30.59         1.22 o                         
   1  12  21         71.95         72.66         2.04 o                         
  -6   0  22         24.74         19.53         1.60 o                         
  -5   0  22         26.82         13.59         1.48 o                         
  -4   0  22         57.04         78.39         2.97 o                         
  -3   0  22        466.50        440.13         9.87 o                         
  -2   0  22        269.98        257.64         5.01 o                         
  -1   0  22         55.54         57.54         1.98 o                         
   0   0  22          1.84          5.93         0.75 o                         
   1   0  22         59.43         63.95         3.62 o                         
   2   0  22         32.13         35.24         2.20 o                         
   3   0  22        291.34        271.40        15.21 o                         
   4   0  22         85.41         84.88         4.58 o                         
   5   0  22        333.18        336.00        18.40 o                         
  -6   1  22          0.23          1.26         1.07 o                         
  -5   1  22         14.23         16.94         0.84 o                         
  -4   1  22         45.50         36.14         0.73 o                         
  -3   1  22        519.39        492.92        10.68 o                         
  -2   1  22         55.66         53.91         1.17 o                         
  -1   1  22         28.64         30.49         2.14 o                         
   0   1  22         23.66         34.44         4.15 o                         
   1   1  22         63.14         68.53         1.85 o                         
   2   1  22         97.08         98.81         3.54 o                         
   3   1  22        210.60        204.09         2.74 o                         
   4   1  22         41.05         41.85         1.47 o                         
   5   1  22         20.83         26.30         2.26 o                         
  -6   2  22        139.27        147.16         4.17 o                         
  -5   2  22         36.46         41.95         1.33 o                         
  -4   2  22         46.19         37.28         1.05 o                         
  -3   2  22        175.92        209.21         4.82 o                         
  -2   2  22         93.22         90.49         2.83 o                         
  -1   2  22       1702.63       1741.10        44.83 o                         
   0   2  22         12.40         46.11         5.17 o                         
   1   2  22         86.34         86.82         2.51 o                         
   2   2  22         22.31         23.11         3.15 o                         
   3   2  22         10.45          8.34         0.65 o                         
   4   2  22         47.00         47.25         1.62 o                         
   5   2  22         35.05         40.74         1.63 o                         
  -6   3  22         33.78         35.52         1.10 o                         
  -5   3  22        124.18        140.35         3.84 o                         
  -4   3  22        306.98        319.18         4.55 o                         
  -3   3  22         54.76         58.71         2.05 o                         
  -2   3  22        189.88        208.08         7.90 o                         
  -1   3  22         80.85         80.45         2.33 o                         
   0   3  22          0.77          5.11         1.50 o                         
   1   3  22        261.51        294.60        10.78 o                         
   2   3  22        558.33        523.90        13.04 o                         
   3   3  22         20.16         17.76         0.95 o                         
   4   3  22         43.88         43.33         1.51 o                         
   5   3  22          8.77         10.17         0.72 o                         
  -6   4  22         28.73         30.56         1.13 o                         
  -5   4  22         45.72         52.42         1.21 o                         
  -4   4  22          3.66          5.27         0.82 o                         
  -3   4  22        171.89        166.62         2.33 o                         
  -2   4  22         40.80         48.18         1.82 o                         
  -1   4  22        107.67        114.64         3.44 o                         
   0   4  22        723.32        700.17        23.91 o                         
   1   4  22        536.87        562.63        14.98 o                         
   2   4  22         33.10         38.81         0.82 o                         
   3   4  22         11.88         15.74         0.77 o                         
   4   4  22          8.46          9.64         0.67 o                         
   5   4  22          1.73          2.66         0.66 o                         
  -5   5  22          0.08          2.04         0.81 o                         
  -4   5  22        102.51        102.40         1.68 o                         
  -3   5  22        375.23        408.32        10.01 o                         
  -2   5  22        439.78        433.41        10.52 o                         
  -1   5  22          0.09          1.60         1.36 o                         
   0   5  22          8.06         10.20         0.62 o                         
   1   5  22         11.48         10.81         0.61 o                         
   2   5  22          1.99          2.63         0.59 o                         
   3   5  22          4.93          3.59         0.68 o                         
   4   5  22          9.54         11.51         0.72 o                         
   5   5  22         13.95         13.22         0.79 o                         
  -5   6  22         34.03         42.11         1.40 o                         
  -4   6  22          8.42         13.66         0.95 o                         
  -3   6  22        134.70        146.12         4.26 o                         
  -2   6  22        436.42        467.03        12.15 o                         
  -1   6  22          0.38          0.22         0.66 o                         
   0   6  22          8.56          6.01         0.83 o                         
   1   6  22         88.95         96.30         1.71 o                         
   2   6  22         48.56         49.61         1.89 o                         
   3   6  22         40.33         38.52         1.23 o                         
   4   6  22          0.66          0.40         0.74 o                         
  -5   7  22         16.86         19.45         1.04 o                         
  -4   7  22         33.82         33.42         1.01 o                         
  -3   7  22        255.42        234.56         3.71 o                         
  -2   7  22          8.15         13.10         0.70 o                         
  -1   7  22        286.19        284.79         9.19 o                         
   0   7  22          0.49          3.98         0.98 o                         
   1   7  22         18.53         18.42         0.70 o                         
   2   7  22          0.05          0.78         0.62 o                         
   3   7  22        195.44        194.12         2.46 o                         
   4   7  22          0.01          0.65         0.72 o                         
  -4   8  22         74.56         79.25         1.58 o                         
  -3   8  22          0.67          2.14         0.68 o                         
  -2   8  22        205.55        210.64         4.21 o                         
  -1   8  22       1578.34       1579.70        40.93 o                         
   0   8  22         17.29         13.86         0.72 o                         
   1   8  22        171.81        170.52         4.77 o                         
   2   8  22          3.59          1.44         0.72 o                         
   3   8  22          5.89          5.20         0.62 o                         
   4   8  22         19.76         19.72         0.85 o                         
  -4   9  22          1.55          2.09         0.76 o                         
  -3   9  22         24.23         29.23         0.87 o                         
  -2   9  22         28.48         27.04         0.82 o                         
  -1   9  22         49.95         61.33         1.52 o                         
   0   9  22         19.15         17.93         0.74 o                         
   1   9  22        110.78         94.75         3.19 o                         
   2   9  22         14.91         19.45         0.81 o                         
   3   9  22         21.39         20.82         0.77 o                         
  -3  10  22         61.18         66.01         1.82 o                         
  -2  10  22          1.02          0.82         0.79 o                         
  -1  10  22         37.46         31.72         0.88 o                         
   0  10  22        100.49        102.08         3.68 o                         
   1  10  22         13.90         11.85         0.71 o                         
   2  10  22         18.89         20.02         0.96 o                         
   3  10  22          8.43         10.40         0.74 o                         
  -2  11  22          0.12          1.47         0.82 o                         
  -1  11  22         53.11         48.04         1.54 o                         
   0  11  22          2.01          3.38         0.77 o                         
   1  11  22         26.30         24.65         0.87 o                         
   2  11  22          2.25          2.60         0.78 o                         
  -1  12  22          0.00          0.61         0.84 o                         
   0  12  22          1.12          2.11         0.89 o                         
  -6   1  23          5.81          9.25         1.15 o                         
  -5   1  23         52.61         47.49         1.29 o                         
  -4   1  23        119.76        110.35         2.80 o                         
  -3   1  23         13.29         18.71         1.36 o                         
  -2   1  23         77.77         79.98         0.99 o                         
  -1   1  23        150.57        144.44         2.92 o                         
   0   1  23        230.34        255.10         5.78 o                         
   1   1  23        116.01        131.05         4.12 o                         
   2   1  23          0.06          0.05         0.54 o                         
   3   1  23          1.99          2.25         1.01 o                         
   4   1  23         12.85         10.04         0.74 o                         
   5   1  23          0.19          1.31         0.76 o                         
  -6   2  23         71.78         91.45         3.52 o                         
  -5   2  23        252.33        271.37         4.38 o                         
  -4   2  23         29.68         27.23         0.77 o                         
  -3   2  23          0.54          0.23         0.95 o                         
  -2   2  23        330.46        333.69         8.94 o                         
  -1   2  23        300.00        304.87         8.98 o                         
   0   2  23        407.60        400.35        14.62 o                         
   1   2  23         26.66         42.22         5.17 o                         
   2   2  23         53.20         42.87         1.54 o                         
   3   2  23        323.93        324.48         5.88 o                         
   4   2  23          6.26          4.84         0.72 o                         
   5   2  23          6.89          9.63         0.80 o                         
  -6   3  23         37.92         42.09         2.91 o                         
  -5   3  23         88.45         95.04         1.94 o                         
  -4   3  23        238.89        229.28         4.19 o                         
  -3   3  23        357.54        318.99         8.98 o                         
  -2   3  23        118.99        108.88         4.51 o                         
  -1   3  23        300.60        301.91         6.24 o                         
   0   3  23        374.85        356.64         8.68 o                         
   1   3  23        220.15        227.98         6.74 o                         
   2   3  23         19.63         30.96         1.81 o                         
   3   3  23          0.51          2.85         0.65 o                         
   4   3  23         22.35         22.79         0.87 o                         
   5   3  23         57.99         57.55         1.74 o                         
  -5   4  23          2.19          1.94         0.85 o                         
  -4   4  23        119.72        116.68         2.50 o                         
  -3   4  23        167.70        160.05         2.85 o                         
  -2   4  23         25.24         28.46         0.93 o                         
  -1   4  23         63.98         63.14         2.69 o                         
   0   4  23        439.00        461.29        11.01 o                         
   1   4  23          0.96          1.42         0.57 o                         
   2   4  23          0.01          1.19         0.62 o                         
   3   4  23          2.21          1.42         0.59 o                         
   4   4  23         57.54         55.85         2.19 o                         
   5   4  23          1.04          1.75         0.74 o                         
  -5   5  23        117.56        123.77         2.85 o                         
  -4   5  23        193.70        179.68         2.85 o                         
  -3   5  23         14.12         15.10         0.86 o                         
  -2   5  23        707.34        731.25        21.56 o                         
  -1   5  23        291.91        296.96         9.37 o                         
   0   5  23         55.86         63.43         2.66 o                         
   1   5  23          0.69          1.15         0.65 o                         
   2   5  23        270.22        243.98         6.29 o                         
   3   5  23         87.67        103.20         2.29 o                         
   4   5  23          4.67          4.20         0.76 o                         
  -5   6  23          8.58         12.64         1.00 o                         
  -4   6  23        158.42        148.98         2.96 o                         
  -3   6  23        123.88        136.01         4.07 o                         
  -2   6  23         57.99         54.33         1.19 o                         
  -1   6  23         76.67         76.36         2.64 o                         
   0   6  23          2.35          2.24         0.60 o                         
   1   6  23        212.68        205.46         5.16 o                         
   2   6  23         15.79         18.95         0.67 o                         
   3   6  23         13.22         11.15         0.79 o                         
   4   6  23         26.92         31.45         1.13 o                         
  -5   7  23         21.37         16.10         1.21 o                         
  -4   7  23         63.57         65.30         1.29 o                         
  -3   7  23         69.07         68.25         1.78 o                         
  -2   7  23        289.31        272.83         7.66 o                         
  -1   7  23         31.88         29.05         0.76 o                         
   0   7  23        273.04        293.62         5.71 o                         
   1   7  23          6.28          7.01         0.84 o                         
   2   7  23        197.00        206.16         5.37 o                         
   3   7  23        115.85        106.48         2.17 o                         
   4   7  23        130.76        130.76         2.34 o                         
  -4   8  23         24.15         25.10         0.90 o                         
  -3   8  23         42.75         45.42         1.24 o                         
  -2   8  23         92.84         86.74         2.38 o                         
  -1   8  23         71.75         73.40         1.50 o                         
   0   8  23         24.03         26.51         0.76 o                         
   1   8  23         15.01         14.66         1.10 o                         
   2   8  23         15.28         10.98         0.75 o                         
   3   8  23          0.21          0.57         0.69 o                         
   4   8  23         83.47         77.54         4.99 o                         
  -4   9  23         55.51         57.01         1.56 o                         
  -3   9  23          5.51          4.60         0.72 o                         
  -2   9  23         10.57         11.56         0.77 o                         
  -1   9  23          8.04          7.62         0.82 o                         
   0   9  23          1.92          1.48         0.63 o                         
   1   9  23        165.10        175.09         6.61 o                         
   2   9  23        195.38        206.13         7.30 o                         
   3   9  23         11.68         12.43         0.74 o                         
  -3  10  23         11.11         14.33         0.83 o                         
  -2  10  23         59.90         60.46         0.95 o                         
  -1  10  23          6.76          7.37         0.84 o                         
   0  10  23         14.20         10.06         0.78 o                         
   1  10  23          0.20         -0.65         0.81 o                         
   2  10  23         17.59         16.46         1.09 o                         
  -2  11  23          0.32          1.69         0.81 o                         
  -1  11  23         61.97         58.01         2.33 o                         
   0  11  23         13.59         14.07         0.90 o                         
   1  11  23          5.22          5.19         0.86 o                         
  -6   0  24        447.38        491.32        16.50 o                         
  -5   0  24        666.44        644.22        32.02 o                         
  -4   0  24          0.20          1.52         1.03 o                         
  -3   0  24       1162.25       1182.42        29.36 o                         
  -2   0  24        133.66        114.18         3.86 o                         
  -1   0  24        237.61        244.16        10.27 o                         
   0   0  24        186.34        175.58         5.04 o                         
   1   0  24        285.97        275.12        11.14 o                         
   2   0  24         21.52         28.80         2.07 o                         
   3   0  24          5.35          8.14         1.12 o                         
   4   0  24          4.43          4.92         1.20 o                         
   5   0  24          1.03          3.83         1.12 o                         
  -6   1  24         24.98         30.88         1.83 o                         
  -5   1  24          0.47          0.66         0.87 o                         
  -4   1  24          1.78          3.13         0.63 o                         
  -3   1  24        379.23        335.79         7.93 o                         
  -2   1  24         56.43         64.02         1.42 o                         
  -1   1  24        614.76        566.25        15.18 o                         
   0   1  24        939.97        950.57        30.75 o                         
   1   1  24          2.09          3.12         0.67 o                         
   2   1  24        119.83        122.99         3.61 o                         
   3   1  24        125.43        131.43         2.93 o                         
   4   1  24         51.28         47.37         1.20 o                         
   5   1  24         16.58         16.49         0.79 o                         
  -5   2  24         17.25         17.06         0.87 o                         
  -4   2  24          3.05          4.04         0.67 o                         
  -3   2  24        604.67        616.96        10.67 o                         
  -2   2  24        435.86        458.89        11.00 o                         
  -1   2  24        151.49        165.25         4.56 o                         
   0   2  24         53.25         69.68         2.58 o                         
   1   2  24        345.79        338.42         7.20 o                         
   2   2  24         34.22         36.98         1.07 o                         
   3   2  24        247.47        228.38         5.08 o                         
   4   2  24         20.45         15.91         0.67 o                         
   5   2  24         24.56         23.86         1.04 o                         
  -5   3  24          0.03          2.03         0.89 o                         
  -4   3  24          1.15          0.81         0.69 o                         
  -3   3  24          0.53          1.15         0.71 o                         
  -2   3  24          5.17          8.26         0.72 o                         
  -1   3  24          1.49          4.82         1.31 o                         
   0   3  24         22.70         36.34         2.13 o                         
   1   3  24        574.17        612.38        15.14 o                         
   2   3  24        283.03        281.58         4.01 o                         
   3   3  24         31.74         49.66         7.38 o                         
   4   3  24          0.37          1.80         0.78 o                         
   5   3  24          3.22          2.47         0.70 o                         
  -5   4  24         18.69         25.55         0.99 o                         
  -4   4  24          1.73          1.83         0.89 o                         
  -3   4  24        792.19        812.73        19.04 o                         
  -2   4  24         19.04         14.85         0.70 o                         
  -1   4  24       1070.38       1085.85        30.63 o                         
   0   4  24         10.00         16.95         1.36 o                         
   1   4  24          0.02          0.40         0.63 o                         
   2   4  24         67.09         72.19         1.52 o                         
   3   4  24        309.16        294.97         6.36 o                         
   4   4  24         13.19         18.23         0.94 o                         
  -5   5  24         88.20         94.77         1.77 o                         
  -4   5  24         19.76         20.93         0.93 o                         
  -3   5  24         99.69        100.37         1.68 o                         
  -2   5  24         33.64         36.46         1.22 o                         
  -1   5  24          4.12          3.42         0.80 o                         
   0   5  24         61.39         56.14         1.04 o                         
   1   5  24          7.14         10.72         0.64 o                         
   2   5  24          4.73          4.11         0.71 o                         
   3   5  24          9.45          9.83         0.73 o                         
   4   5  24          4.17          4.14         0.75 o                         
  -5   6  24         32.45         31.33         1.92 o                         
  -4   6  24          9.89          9.15         0.85 o                         
  -3   6  24        551.38        555.77         8.95 o                         
  -2   6  24        100.18        109.91         3.43 o                         
  -1   6  24         52.14         53.93         1.41 o                         
   0   6  24         22.83         25.13         1.49 o                         
   1   6  24          2.33          1.61         0.71 o                         
   2   6  24         20.76         21.81         0.83 o                         
   3   6  24        158.66        163.98         3.11 o                         
   4   6  24         46.96         41.57         0.96 o                         
  -4   7  24         99.05         98.47         2.76 o                         
  -3   7  24         17.93         23.57         0.90 o                         
  -2   7  24         16.47         19.03         0.91 o                         
  -1   7  24         18.34         17.09         0.74 o                         
   0   7  24         30.68         28.60         1.99 o                         
   1   7  24         80.26         99.05         4.08 o                         
   2   7  24          4.74          3.03         0.75 o                         
   3   7  24        127.96        130.00         2.21 o                         
   4   7  24         44.04         38.36         1.80 o                         
  -4   8  24        144.38        141.44         2.49 o                         
  -3   8  24          9.06         12.45         0.92 o                         
  -2   8  24          6.39         10.19         0.72 o                         
  -1   8  24          1.20          3.53         0.71 o                         
   0   8  24        109.71        117.29         2.80 o                         
   1   8  24        584.10        576.78        15.31 o                         
   2   8  24          6.41          8.77         0.77 o                         
   3   8  24          4.83          5.83         0.77 o                         
  -3   9  24         22.38         27.17         0.83 o                         
  -2   9  24          3.48          3.86         0.66 o                         
  -1   9  24        140.52        132.53         2.21 o                         
   0   9  24        280.26        275.56         1.90 o                         
   1   9  24         14.54         14.52         0.78 o                         
   2   9  24         17.37         17.47         0.86 o                         
   3   9  24         44.90         41.81         0.89 o                         
  -3  10  24         25.34         29.21         1.48 o                         
  -2  10  24         23.79         25.87         0.80 o                         
  -1  10  24          1.99          3.59         0.79 o                         
   0  10  24          4.77          5.11         0.68 o                         
   1  10  24         40.16         40.25         0.87 o                         
   2  10  24          7.84          6.08         0.75 o                         
  -2  11  24          0.11          0.85         0.83 o                         
  -1  11  24        281.43        300.03         5.24 o                         
   0  11  24        139.09        139.12         4.40 o                         
   1  11  24         40.58         49.64         1.05 o                         
  -5   1  25          9.19         11.90         0.91 o                         
  -4   1  25         17.89         19.00         0.76 o                         
  -3   1  25        298.67        279.18         4.24 o                         
  -2   1  25         25.90         18.93         0.61 o                         
  -1   1  25        358.17        376.46         9.13 o                         
   1   1  25         56.32         53.18         1.68 o                         
   2   1  25         22.02         22.06         1.35 o                         
   3   1  25          0.46          3.07         0.68 o                         
   4   1  25          0.19          1.07         0.68 o                         
   5   1  25         52.09         47.11         1.40 o                         
  -5   2  25          8.28         10.28         0.72 o                         
  -4   2  25          0.15          1.13         0.72 o                         
  -3   2  25          2.69         13.23         1.41 o                         
  -2   2  25         35.12         48.83         2.80 o                         
  -1   2  25        250.36        244.59         7.08 o                         
   0   2  25         20.66         16.71         0.94 o                         
   1   2  25        680.72        696.12        17.20 o                         
   2   2  25         72.15         69.54         2.70 o                         
   3   2  25        486.35        444.55         6.46 o                         
   4   2  25         45.61         46.80         1.43 o                         
   5   2  25          4.95          6.54         0.86 o                         
  -5   3  25         54.54         59.16         0.93 o                         
  -4   3  25        125.56        119.83         1.40 o                         
  -3   3  25          0.34          0.47         0.77 o                         
  -2   3  25         23.95         25.21         1.12 o                         
  -1   3  25        444.19        426.97        13.86 o                         
   0   3  25        701.53        641.99         7.26 o                         
   1   3  25         10.88         19.12         2.18 o                         
   2   3  25        283.56        271.29         8.77 o                         
   3   3  25        284.05        295.67         5.95 o                         
   4   3  25        198.99        192.26         5.37 o                         
  -5   4  25        210.63        238.23         5.63 o                         
  -4   4  25        203.34        220.54         5.17 o                         
  -3   4  25         56.06         53.81         0.85 o                         
  -2   4  25          9.09         10.88         0.71 o                         
  -1   4  25         13.66         24.01         4.77 o                         
   0   4  25         10.32         17.90         2.27 o                         
   1   4  25         73.43         75.94         1.82 o                         
   2   4  25         40.07         40.42         0.94 o                         
   3   4  25         91.63         76.61         2.60 o                         
   4   4  25          0.60          0.07         0.72 o                         
  -5   5  25          7.15          9.98         0.87 o                         
  -4   5  25          0.46          0.90         0.78 o                         
  -3   5  25        243.72        252.27         4.27 o                         
  -2   5  25        531.52        558.81        17.46 o                         
  -1   5  25        272.94        292.63        10.12 o                         
   0   5  25        181.35        183.59         5.45 o                         
   1   5  25         11.62         10.65         0.61 o                         
   2   5  25         87.51         84.07         1.62 o                         
   3   5  25        238.80        244.37         4.67 o                         
   4   5  25          9.71          9.55         0.77 o                         
  -5   6  25         19.37         16.37         1.18 o                         
  -4   6  25         73.00         67.93         1.60 o                         
  -3   6  25        408.72        416.85         5.88 o                         
  -2   6  25        452.29        492.35        16.39 o                         
  -1   6  25          1.20          2.91         0.71 o                         
   0   6  25         25.76         23.66         0.82 o                         
   1   6  25          2.68          2.61         0.64 o                         
   2   6  25          0.03          1.60         0.69 o                         
   3   6  25        261.30        264.67         7.94 o                         
   4   6  25         41.20         40.48         1.08 o                         
  -4   7  25        102.28        103.68         2.60 o                         
  -3   7  25         86.23         79.45         2.79 o                         
  -2   7  25          6.56          7.12         0.80 o                         
  -1   7  25          4.46          4.52         0.73 o                         
   0   7  25        306.76        318.68         8.83 o                         
   1   7  25          8.65          9.54         0.72 o                         
   2   7  25         42.52         47.12         1.00 o                         
   3   7  25          4.33          6.67         1.08 o                         
  -4   8  25          3.62          3.98         0.91 o                         
  -3   8  25         20.86         20.24         0.78 o                         
  -2   8  25         38.63         40.57         0.74 o                         
  -1   8  25         19.45         23.53         0.69 o                         
   0   8  25          7.99          9.65         0.63 o                         
   1   8  25         10.88         11.60         0.74 o                         
   2   8  25         25.71         27.33         1.44 o                         
   3   8  25         33.27         24.88         0.82 o                         
  -3   9  25        133.18        144.43         4.96 o                         
  -2   9  25          0.00          0.63         0.73 o                         
  -1   9  25        154.51        166.20         4.86 o                         
   0   9  25         85.53         92.57         2.44 o                         
   1   9  25         80.97         79.38         2.04 o                         
   2   9  25         35.12         41.16         0.89 o                         
  -2  10  25         11.51         11.96         0.78 o                         
  -1  10  25         35.51         32.72         0.82 o                         
   0  10  25         18.79         16.90         0.80 o                         
   1  10  25         13.67         13.33         1.09 o                         
   2  10  25          1.02          0.46         0.71 o                         
  -1  11  25         61.01         53.69         1.94 o                         
   0  11  25          8.11          7.04         0.93 o                         
  -5   0  26         12.43          8.97         1.30 o                         
  -4   0  26         41.33         35.81         1.78 o                         
  -3   0  26       1448.01       1343.52        28.13 o                         
  -2   0  26         84.58         82.07         1.02 o                         
  -1   0  26        136.60        122.72         4.77 o                         
   0   0  26        106.31        106.17         2.41 o                         
   1   0  26          0.31          0.63         0.69 o                         
   2   0  26        167.73        167.94        10.59 o                         
   3   0  26        239.84        238.28        10.39 o                         
   4   0  26        304.33        287.78        11.04 o                         
  -5   1  26          4.00          2.42         0.90 o                         
  -4   1  26         44.80         37.95         0.77 o                         
  -3   1  26         78.69         63.70         1.30 o                         
  -2   1  26        278.92        256.36         4.75 o                         
  -1   1  26         67.77         61.07         2.35 o                         
   0   1  26        214.06        224.22         5.50 o                         
   1   1  26          1.51          4.83         0.61 o                         
   2   1  26        132.56        140.88         3.17 o                         
   3   1  26         27.47         27.20         1.41 o                         
   4   1  26         21.77         21.89         0.78 o                         
  -5   2  26          0.02          0.69         0.79 o                         
  -4   2  26          0.70          3.82         0.71 o                         
  -3   2  26         28.58         19.46         0.90 o                         
  -2   2  26         59.01         74.46         2.49 o                         
  -1   2  26          5.28          7.32         1.45 o                         
   0   2  26        246.01        246.25         8.02 o                         
   1   2  26        109.38        109.78         4.38 o                         
   2   2  26        148.11        131.47         3.76 o                         
   3   2  26         70.99         75.28         2.46 o                         
   4   2  26         14.45         19.86         0.98 o                         
  -5   3  26          0.56          1.27         0.85 o                         
  -4   3  26          0.05          0.54         0.68 o                         
  -3   3  26        106.19        123.92         3.26 o                         
  -2   3  26        480.26        466.61        12.88 o                         
  -1   3  26        258.39        272.94         9.91 o                         
   0   3  26         56.22         71.30         3.33 o                         
   1   3  26          2.62          3.23         0.63 o                         
   2   3  26          7.00          6.49         0.96 o                         
   3   3  26         63.62         61.83         1.54 o                         
   4   3  26         17.04         14.12         0.84 o                         
  -5   4  26          2.43          2.41         0.84 o                         
  -4   4  26        125.30        128.47         1.57 o                         
  -3   4  26         59.90         54.04         1.03 o                         
  -2   4  26         17.82         21.47         1.26 o                         
  -1   4  26       1029.83       1012.70        29.50 o                         
   0   4  26        860.70        869.54        18.29 o                         
   1   4  26         16.36         16.25         0.68 o                         
   2   4  26         16.36         18.72         0.73 o                         
   3   4  26        615.48        555.75        16.58 o                         
   4   4  26         55.31         53.07         3.73 o                         
  -5   5  26          0.05          1.34         0.90 o                         
  -4   5  26         13.35         10.89         0.83 o                         
  -3   5  26         67.66         71.31         1.52 o                         
  -2   5  26         63.02         65.51         1.33 o                         
  -1   5  26        197.12        200.82         4.95 o                         
   0   5  26          1.34          4.26         0.67 o                         
   1   5  26         42.94         47.54         1.71 o                         
   2   5  26         29.81         26.19         0.72 o                         
   3   5  26         42.85         46.89         1.55 o                         
   4   5  26          7.50          6.23         0.62 o                         
  -4   6  26         75.76         78.87         1.72 o                         
  -3   6  26          1.69          2.20         0.72 o                         
  -2   6  26         40.84         46.07         1.09 o                         
  -1   6  26          0.09          1.70         0.66 o                         
   0   6  26        142.51        146.41         4.16 o                         
   1   6  26        200.33        218.41         5.24 o                         
   2   6  26         16.43         15.78         0.89 o                         
   3   6  26          0.49          1.57         0.66 o                         
   4   6  26          0.13          1.93         1.15 o                         
  -4   7  26         11.95         15.48         0.92 o                         
  -3   7  26         89.81         97.92         2.20 o                         
  -2   7  26         15.01         12.58         0.75 o                         
  -1   7  26          8.78         10.78         0.69 o                         
   0   7  26        136.01        136.47         4.20 o                         
   1   7  26        138.00        149.08         2.98 o                         
   2   7  26          0.28          1.60         0.65 o                         
   3   7  26         42.25         34.59         0.85 o                         
  -3   8  26         41.54         45.29         1.56 o                         
  -2   8  26         19.86         18.34         0.79 o                         
  -1   8  26         11.71          9.87         0.71 o                         
   0   8  26         35.94         43.80         0.86 o                         
   1   8  26         15.67         10.55         0.69 o                         
   2   8  26         50.07         48.35         1.16 o                         
   3   8  26          5.17          2.54         0.77 o                         
  -3   9  26          1.30          2.03         0.78 o                         
  -2   9  26          5.69          5.38         0.81 o                         
  -1   9  26          2.83          3.56         0.64 o                         
   0   9  26         11.15         11.30         0.99 o                         
   1   9  26         16.82         16.56         0.97 o                         
   2   9  26          0.97          1.06         0.66 o                         
  -2  10  26          7.95          7.68         0.74 o                         
  -1  10  26        101.41        100.17         1.83 o                         
   0  10  26         20.16         25.16         1.01 o                         
   1  10  26         15.40         15.20         0.80 o                         
  -5   1  27        262.09        279.67         6.63 o                         
  -4   1  27         26.79         23.88         0.85 o                         
  -3   1  27        572.41        519.89         5.98 o                         
  -2   1  27          3.56          1.93         0.65 o                         
  -1   1  27          0.03          1.09         0.52 o                         
   0   1  27        256.33        257.05         5.71 o                         
   1   1  27         32.01         34.53         0.78 o                         
   2   1  27          5.39          5.96         0.66 o                         
   3   1  27         90.56         81.79         2.37 o                         
   4   1  27         20.52         22.49         0.78 o                         
  -5   2  27         10.18         11.09         0.79 o                         
  -4   2  27          0.33          0.19         0.71 o                         
  -3   2  27          0.50          1.75         0.62 o                         
  -2   2  27         43.70         52.54         1.06 o                         
  -1   2  27        333.20        321.62        10.34 o                         
   0   2  27        449.71        431.32         7.99 o                         
   1   2  27        170.52        156.88         4.86 o                         
   2   2  27         89.58         83.77         2.75 o                         
   3   2  27        586.37        581.20        11.22 o                         
   4   2  27         23.99         23.73         0.91 o                         
  -5   3  27          4.80          5.14         0.89 o                         
  -4   3  27          7.55          5.28         0.67 o                         
  -3   3  27         13.93         10.90         0.74 o                         
  -2   3  27        503.86        495.18        10.69 o                         
  -1   3  27         43.15         38.89         1.26 o                         
   0   3  27        603.29        656.48        17.73 o                         
   1   3  27          4.17          9.41         1.67 o                         
   2   3  27          3.45          3.67         0.68 o                         
   3   3  27        119.43        108.43         3.89 o                         
   4   3  27         94.00         96.49         2.80 o                         
  -5   4  27          0.21          0.87         0.75 o                         
  -4   4  27         34.88         40.55         1.18 o                         
  -3   4  27        249.23        263.12         5.59 o                         
  -2   4  27        106.05        111.93         2.74 o                         
  -1   4  27        237.91        261.76         8.53 o                         
   0   4  27        118.72        137.26         5.13 o                         
   1   4  27          1.78          2.85         0.60 o                         
   2   4  27         91.76        100.13         1.86 o                         
   3   4  27        189.68        191.68         4.70 o                         
   4   4  27          6.23          6.71         0.85 o                         
  -4   5  27         52.43         54.01         1.85 o                         
  -3   5  27         11.32         12.27         0.79 o                         
  -2   5  27         26.05         23.98         0.98 o                         
  -1   5  27          1.24          2.07         0.72 o                         
   0   5  27        102.62        102.40         3.96 o                         
   1   5  27         11.69         13.02         0.82 o                         
   2   5  27         81.78         93.33         2.91 o                         
   3   5  27         26.34         31.16         0.82 o                         
   4   5  27          8.31          8.44         0.79 o                         
  -4   6  27          1.90          2.60         0.83 o                         
  -3   6  27         96.01        107.04         1.89 o                         
  -2   6  27         33.69         37.52         1.42 o                         
  -1   6  27         74.59         79.78         1.91 o                         
   0   6  27          0.42          1.62         0.83 o                         
   1   6  27         38.13         40.19         1.15 o                         
   2   6  27         85.55         82.74         1.83 o                         
   3   6  27          6.78          7.94         0.78 o                         
  -4   7  27         16.36         17.74         0.99 o                         
  -3   7  27         30.41         33.61         0.91 o                         
  -2   7  27        245.92        256.40         7.05 o                         
  -1   7  27         24.69         25.63         0.72 o                         
   0   7  27         12.84         13.16         0.76 o                         
   1   7  27         66.12         69.91         1.59 o                         
   2   7  27          5.90          4.07         0.73 o                         
   3   7  27         58.86         48.48         1.59 o                         
  -3   8  27          0.41          0.91         0.73 o                         
  -2   8  27          0.31          1.25         0.75 o                         
  -1   8  27          0.61          2.10         0.76 o                         
   0   8  27         94.21         93.91         2.59 o                         
   1   8  27        152.80        149.02         3.43 o                         
   2   8  27          1.80          3.05         0.66 o                         
  -2   9  27         31.52         37.85         0.77 o                         
  -1   9  27         14.36         10.15         0.76 o                         
   0   9  27         42.14         45.10         0.86 o                         
   1   9  27         24.59         27.39         0.78 o                         
   2   9  27         23.05         23.28         0.99 o                         
  -1  10  27         70.38         68.56         1.57 o                         
   0  10  27         46.56         54.98         1.02 o                         
  -5   0  28         10.99         15.49         1.46 o                         
  -4   0  28        160.50        148.08         4.65 o                         
  -3   0  28        192.37        190.39         2.90 o                         
  -2   0  28        370.00        384.63         9.53 o                         
  -1   0  28         36.61         36.80         0.90 o                         
   0   0  28         38.21         33.95         0.98 o                         
   1   0  28          2.55          2.43         0.73 o                         
   2   0  28         70.71         82.75         4.21 o                         
   3   0  28          0.09          0.88         0.77 o                         
   4   0  28         30.78         32.30         1.25 o                         
  -5   1  28          0.41          1.87         0.87 o                         
  -4   1  28        231.03        196.19         1.84 o                         
  -3   1  28         72.47         57.62         0.94 o                         
  -2   1  28        167.08        161.98         2.69 o                         
  -1   1  28        175.71        160.69         3.15 o                         
   0   1  28        353.02        345.86         8.19 o                         
   1   1  28          5.72          8.75         0.62 o                         
   2   1  28        107.22        100.24         2.71 o                         
   3   1  28         47.09         54.59         1.33 o                         
   4   1  28          0.26          0.90         0.69 o                         
  -5   2  28         81.94         90.06         2.17 o                         
  -4   2  28          8.28          6.84         0.71 o                         
  -3   2  28         44.78         41.28         1.14 o                         
  -2   2  28         12.69         12.84         0.64 o                         
  -1   2  28        344.28        340.29         8.86 o                         
   0   2  28         12.03         21.07         1.06 o                         
   1   2  28         55.21         63.99         1.86 o                         
   2   2  28          1.85          2.38         0.60 o                         
   3   2  28         11.83         13.56         1.46 o                         
   4   2  28         79.12         81.03         2.52 o                         
  -5   3  28         23.91         23.76         0.85 o                         
  -4   3  28         27.43         25.67         0.82 o                         
  -3   3  28         58.39         58.55         0.99 o                         
  -2   3  28         86.82         87.93         1.51 o                         
  -1   3  28         17.78         19.65         0.66 o                         
   0   3  28        507.80        488.15        10.22 o                         
   1   3  28         52.77         48.11         1.43 o                         
   2   3  28          0.54          1.31         0.58 o                         
   3   3  28          6.44          4.59         0.76 o                         
   4   3  28          7.19          7.89         0.91 o                         
  -4   4  28         42.42         45.75         0.88 o                         
  -3   4  28         99.86         96.88         2.07 o                         
  -2   4  28        105.69        117.62         1.88 o                         
  -1   4  28        128.13        148.56         4.83 o                         
   0   4  28         97.27        100.08         2.02 o                         
   1   4  28          7.21          7.20         0.59 o                         
   2   4  28        466.06        464.66         7.51 o                         
   3   4  28         32.94         23.98         0.76 o                         
   4   4  28         38.92         42.07         2.17 o                         
  -4   5  28         45.16         58.20         1.07 o                         
  -3   5  28         26.76         28.97         1.00 o                         
  -2   5  28         23.08         28.73         0.77 o                         
  -1   5  28        122.52        123.21         3.15 o                         
   0   5  28          4.31          7.56         0.64 o                         
   1   5  28         16.47         14.89         0.68 o                         
   2   5  28         20.51         25.59         0.72 o                         
   3   5  28          0.00          0.90         0.69 o                         
  -4   6  28          4.84          5.49         0.87 o                         
  -3   6  28          8.32          8.49         0.77 o                         
  -2   6  28        121.55        123.79         4.02 o                         
  -1   6  28         32.50         37.62         1.43 o                         
   0   6  28          8.42          8.94         0.70 o                         
   1   6  28          9.53         12.52         0.70 o                         
   2   6  28         48.15         53.16         1.51 o                         
   3   6  28          1.08          2.33         0.64 o                         
  -3   7  28          5.20          8.55         0.78 o                         
  -2   7  28         35.00         27.16         0.97 o                         
  -1   7  28         33.26         41.76         1.16 o                         
   0   7  28          3.94          4.48         0.63 o                         
   1   7  28          5.88          4.97         0.78 o                         
   2   7  28          4.16          7.36         0.70 o                         
   3   7  28         15.99         18.69         1.88 o                         
  -3   8  28         22.78         17.89         0.85 o                         
  -2   8  28          0.83          2.28         0.81 o                         
  -1   8  28        113.86        116.98         3.58 o                         
   0   8  28        137.97        142.73         3.91 o                         
   1   8  28        195.86        207.28         6.89 o                         
   2   8  28        164.91        162.74         4.15 o                         
  -2   9  28          3.28          5.01         0.86 o                         
  -1   9  28         22.71         20.37         0.84 o                         
   0   9  28         29.97         26.65         0.81 o                         
   1   9  28          5.77          3.50         0.77 o                         
  -5   1  29         16.13         12.07         0.90 o                         
  -4   1  29          5.53          7.13         0.82 o                         
  -3   1  29         52.35         57.44         1.28 o                         
  -2   1  29        178.81        163.64         3.51 o                         
  -1   1  29          0.84          3.27         0.55 o                         
   0   1  29         22.95         25.84         0.73 o                         
   1   1  29         39.74         40.93         1.45 o                         
   2   1  29         33.28         39.12         1.43 o                         
   3   1  29          2.51          3.77         0.60 o                         
   4   1  29         84.54         82.66         2.16 o                         
  -4   2  29          3.50          6.36         0.76 o                         
  -3   2  29         16.87         14.38         0.69 o                         
  -2   2  29         39.28         37.31         0.93 o                         
  -1   2  29          0.63          6.17         0.81 o                         
   0   2  29        118.52        127.94         4.29 o                         
   1   2  29          3.78          3.64         0.60 o                         
   2   2  29         77.71         82.27         2.88 o                         
   3   2  29        119.81        133.08         2.42 o                         
   4   2  29         88.55         85.10         2.90 o                         
  -4   3  29          1.86          1.28         0.71 o                         
  -3   3  29        101.89         91.91         2.15 o                         
  -2   3  29          7.96          9.42         0.75 o                         
  -1   3  29        246.37        238.98         3.61 o                         
   0   3  29         30.47         37.02         2.20 o                         
   1   3  29         70.80         65.17         2.03 o                         
   2   3  29          9.99         11.90         0.73 o                         
   3   3  29        123.96        116.35         3.63 o                         
  -4   4  29         39.73         47.23         0.99 o                         
  -3   4  29          0.14          0.13         0.67 o                         
  -2   4  29        464.88        502.92        13.50 o                         
  -1   4  29        143.70        149.24         3.81 o                         
   0   4  29          2.11          3.35         0.58 o                         
   1   4  29         29.95         30.18         1.06 o                         
   2   4  29         23.77         23.71         1.97 o                         
   3   4  29         16.08         14.44         0.74 o                         
  -4   5  29        115.63        115.36         2.23 o                         
  -3   5  29          0.74          4.27         0.74 o                         
  -2   5  29         45.89         53.18         1.25 o                         
  -1   5  29         86.29         89.42         3.55 o                         
   0   5  29          5.85          7.59         0.97 o                         
   1   5  29         49.36         48.14         1.43 o                         
   2   5  29          1.21          3.22         0.60 o                         
   3   5  29        117.96        114.99         3.53 o                         
  -3   6  29        280.95        290.97         6.99 o                         
  -2   6  29         26.58         30.03         0.86 o                         
  -1   6  29         18.34         20.90         1.11 o                         
   0   6  29         21.29         20.44         0.86 o                         
   1   6  29         14.73         18.31         0.64 o                         
   2   6  29         19.13         22.97         0.69 o                         
   3   6  29          7.80          9.86         0.81 o                         
  -3   7  29          9.45          9.42         0.86 o                         
  -2   7  29        139.23        156.00         5.19 o                         
  -1   7  29         84.41         84.17         2.24 o                         
   0   7  29          6.88          9.10         0.71 o                         
   1   7  29         23.41         30.24         0.79 o                         
   2   7  29          8.46          8.64         0.79 o                         
  -2   8  29         75.16         72.98         2.90 o                         
  -1   8  29         36.50         39.29         1.37 o                         
   0   8  29         94.67        105.76         3.26 o                         
   1   8  29          2.95          2.57         0.77 o                         
  -1   9  29         15.12         17.37         0.80 o                         
   0   9  29        133.76        121.02         3.59 o                         
  -4   0  30        269.51        238.93         6.70 o                         
  -3   0  30         77.56         68.76         1.52 o                         
  -2   0  30        378.46        349.07        11.72 o                         
  -1   0  30        196.88        209.46         4.35 o                         
   0   0  30          8.96         15.39         0.82 o                         
   1   0  30          0.83          0.01         0.79 o                         
   2   0  30         13.58          9.69         0.94 o                         
   3   0  30         28.97         27.91         1.14 o                         
  -4   1  30         58.06         54.06         1.04 o                         
  -3   1  30          6.09          5.97         0.62 o                         
  -2   1  30         12.78         13.06         1.47 o                         
  -1   1  30         17.66         19.41         0.60 o                         
   0   1  30          6.94          8.01         0.61 o                         
   1   1  30          2.83          5.56         0.58 o                         
   2   1  30          3.83          4.30         0.65 o                         
   3   1  30          0.89          0.98         0.63 o                         
  -4   2  30         19.37         16.84         0.70 o                         
  -3   2  30         38.20         50.72         0.74 o                         
  -2   2  30         52.68         60.15         1.26 o                         
  -1   2  30          0.31          1.15         0.59 o                         
   0   2  30        103.68         99.13         3.66 o                         
   1   2  30          0.14          2.62         0.63 o                         
   2   2  30          9.02          7.55         0.68 o                         
   3   2  30        215.66        205.83         3.64 o                         
  -4   3  30         22.45         20.92         0.83 o                         
  -3   3  30         14.92         14.56         0.68 o                         
  -2   3  30        117.12        117.04         1.50 o                         
  -1   3  30         21.07         21.64         1.05 o                         
   0   3  30        181.53        172.44         4.09 o                         
   1   3  30         96.30         97.98         3.72 o                         
   2   3  30          0.87          1.29         0.62 o                         
   3   3  30          0.11          0.82         0.76 o                         
  -4   4  30         29.09         25.96         0.83 o                         
  -3   4  30         54.91         50.36         1.21 o                         
  -2   4  30        310.47        335.96         6.37 o                         
  -1   4  30         61.63         59.24         1.28 o                         
   0   4  30          0.08          1.98         0.71 o                         
   1   4  30         20.10         20.78         0.77 o                         
   2   4  30         21.94         20.68         0.71 o                         
   3   4  30          6.91          6.94         0.73 o                         
  -4   5  30         23.07         23.54         0.86 o                         
  -3   5  30          7.89          6.70         0.90 o                         
  -2   5  30         61.54         60.84         1.84 o                         
  -1   5  30         10.70         11.08         0.77 o                         
   0   5  30         64.66         69.51         2.76 o                         
   1   5  30          2.92          4.52         0.69 o                         
   2   5  30         11.16          9.17         0.63 o                         
   3   5  30          1.18          1.01         0.74 o                         
  -3   6  30         41.69         41.05         1.20 o                         
  -2   6  30         24.66         30.10         1.17 o                         
  -1   6  30        137.19        154.09         5.59 o                         
   0   6  30         12.62         14.52         0.97 o                         
   1   6  30          0.32          1.77         0.72 o                         
   2   6  30         16.82         18.05         0.70 o                         
  -3   7  30          6.19          5.25         0.91 o                         
  -2   7  30         34.58         30.23         1.07 o                         
  -1   7  30         51.90         55.70         1.87 o                         
   0   7  30         18.91         18.20         0.79 o                         
   1   7  30          0.68          2.24         0.70 o                         
   2   7  30         74.24         69.76         1.00 o                         
  -2   8  30         86.03         85.85         2.56 o                         
  -1   8  30         25.31         25.28         1.57 o                         
   0   8  30        127.58        122.47         3.96 o                         
   1   8  30         22.88         17.39         1.01 o                         
  -4   1  31         88.49         78.41         2.47 o                         
  -3   1  31          1.79          2.29         0.79 o                         
  -2   1  31        746.31        727.95        12.98 o                         
  -1   1  31         11.71         11.49         0.57 o                         
   0   1  31         55.61         59.55         2.16 o                         
   1   1  31          0.40          1.22         0.57 o                         
   2   1  31         66.96         74.28         2.47 o                         
   3   1  31         12.78         12.05         0.73 o                         
  -4   2  31          7.46          5.75         0.73 o                         
  -3   2  31          0.02          1.24         0.64 o                         
  -2   2  31          0.21          0.47         0.66 o                         
  -1   2  31          8.05          6.98         0.57 o                         
   0   2  31         31.11         33.85         1.23 o                         
   1   2  31         82.30         86.82         1.58 o                         
   2   2  31        369.18        349.48         9.71 o                         
   3   2  31          0.26          3.14         1.40 o                         
  -4   3  31          3.23          4.04         0.73 o                         
  -3   3  31          0.92          0.27         0.57 o                         
  -2   3  31        180.93        191.22         2.82 o                         
  -1   3  31          0.87          2.00         0.61 o                         
   0   3  31         44.48         44.66         1.34 o                         
   1   3  31         25.73         29.83         0.69 o                         
   2   3  31         11.87         13.84         0.73 o                         
   3   3  31         72.39         68.33         2.36 o                         
  -4   4  31         25.01         24.76         1.95 o                         
  -3   4  31          5.77          8.72         0.97 o                         
  -2   4  31          1.96          3.47         0.94 o                         
  -1   4  31         24.53         24.60         0.74 o                         
   0   4  31         18.33         19.64         0.87 o                         
   1   4  31          0.01          0.34         0.60 o                         
   2   4  31         36.64         34.52         0.70 o                         
   3   4  31         73.89         66.69         3.09 o                         
  -3   5  31         24.33         29.37         0.94 o                         
  -2   5  31         23.07         21.69         1.00 o                         
  -1   5  31          0.92          2.75         0.66 o                         
   0   5  31         18.34         17.95         1.16 o                         
   1   5  31          1.45          2.40         0.90 o                         
   2   5  31          1.88          2.03         0.65 o                         
  -3   6  31         16.14         17.66         0.92 o                         
  -2   6  31          2.13          3.21         0.71 o                         
  -1   6  31         37.74         41.04         1.07 o                         
   0   6  31        198.04        203.50         6.89 o                         
   1   6  31          2.09          3.02         0.68 o                         
   2   6  31         21.39         22.71         0.76 o                         
  -2   7  31        171.27        165.48         5.47 o                         
  -1   7  31         50.53         48.65         1.58 o                         
   0   7  31         62.02         70.40         3.26 o                         
   1   7  31          1.88          2.56         0.70 o                         
  -1   8  31         42.01         37.05         0.92 o                         
   0   8  31          0.45          2.50         0.76 o                         
  -4   0  32          6.37          6.76         1.12 o                         
  -3   0  32        227.55        207.95         6.20 o                         
  -2   0  32         15.96         20.76         0.91 o                         
  -1   0  32         74.46         66.25         2.48 o                         
   0   0  32          0.58          2.86         0.80 o                         
   1   0  32         41.22         39.52         1.98 o                         
   2   0  32         18.06         17.25         1.03 o                         
   3   0  32         14.31         13.81         1.19 o                         
  -4   1  32         23.25         20.50         1.01 o                         
  -3   1  32          0.71          1.05         0.77 o                         
  -2   1  32         50.63         49.04         2.24 o                         
  -1   1  32         31.05         33.38         0.96 o                         
   0   1  32          6.22          8.37         0.71 o                         
   1   1  32         57.93         53.95         1.52 o                         
   2   1  32          1.37          0.64         0.75 o                         
   3   1  32         16.78         16.50         0.79 o                         
  -4   2  32        247.11        213.44         4.00 o                         
  -3   2  32         19.35         19.69         0.70 o                         
  -2   2  32         31.07         35.40         0.70 o                         
  -1   2  32         19.28         22.61         1.07 o                         
   0   2  32         13.96         18.30         0.87 o                         
   1   2  32         34.45         36.30         0.90 o                         
   2   2  32         26.18         18.41         1.24 o                         
   3   2  32         14.42         15.55         1.07 o                         
  -3   3  32         30.99         32.00         0.75 o                         
  -2   3  32          0.08          0.87         0.66 o                         
  -1   3  32        142.04        138.22         4.04 o                         
   0   3  32        197.91        201.06         3.45 o                         
   1   3  32          1.43          2.65         0.64 o                         
   2   3  32         19.60         18.33         0.66 o                         
  -3   4  32          1.19          1.47         0.64 o                         
  -2   4  32         96.16         99.29         2.01 o                         
  -1   4  32         49.43         45.67         1.41 o                         
   0   4  32          0.04          1.53         0.62 o                         
   1   4  32         26.73         23.90         0.72 o                         
   2   4  32         13.75         18.43         0.73 o                         
  -3   5  32         49.46         46.94         2.03 o                         
  -2   5  32         28.12         29.97         1.00 o                         
  -1   5  32         18.81         20.79         0.72 o                         
   0   5  32         61.77         60.89         2.27 o                         
   1   5  32         27.79         31.32         0.97 o                         
   2   5  32         25.61         24.28         0.80 o                         
  -2   6  32        111.35        114.11         3.19 o                         
  -1   6  32          2.41          4.70         0.70 o                         
   0   6  32         66.53         62.75         2.17 o                         
   1   6  32         71.03         76.40         2.16 o                         
  -1   7  32         93.86         88.50         2.98 o                         
   0   7  32         84.23         82.47         2.81 o                         
  -3   1  33         13.42         12.32         0.83 o                         
  -2   1  33        377.09        357.91         2.55 o                         
  -1   1  33         66.23         67.89         2.75 o                         
   0   1  33         14.88         13.79         0.65 o                         
   1   1  33         22.05         20.82         0.81 o                         
   2   1  33          9.07         11.83         0.92 o                         
  -3   2  33         17.31         15.21         0.69 o                         
  -2   2  33          2.04          1.30         0.75 o                         
  -1   2  33        395.60        376.05         8.41 o                         
   0   2  33         12.63          9.88         0.65 o                         
   1   2  33        103.53         93.72         3.25 o                         
   2   2  33          8.99         10.78         0.65 o                         
  -3   3  33          3.97          6.22         0.73 o                         
  -2   3  33         71.34         67.47         1.78 o                         
  -1   3  33         84.12         78.74         1.62 o                         
   0   3  33         15.25         22.28         0.95 o                         
   1   3  33         16.93         14.64         0.66 o                         
   2   3  33          2.75          2.43         0.61 o                         
  -3   4  33          6.04          4.11         0.71 o                         
  -2   4  33          0.13          2.29         0.79 o                         
  -1   4  33          5.65          7.06         0.62 o                         
   0   4  33         21.69         22.76         0.78 o                         
   1   4  33          7.27          7.61         0.71 o                         
   2   4  33          0.10          0.61         0.62 o                         
  -2   5  33        124.63        117.04         3.47 o                         
  -1   5  33         37.24         36.33         1.36 o                         
   0   5  33         34.38         39.18         2.21 o                         
   1   5  33        192.69        189.55         5.22 o                         
  -1   6  33        221.83        231.82         9.16 o                         
   0   6  33         90.40         92.37         3.39 o                         
  -3   0  34          0.06          0.91         0.94 o                         
  -2   0  34        344.60        297.76         7.53 o                         
  -1   0  34        238.85        249.79         8.57 o                         
   0   0  34         10.59          7.66         0.95 o                         
   1   0  34        128.98        135.69         6.56 o                         
   2   0  34          5.97          5.74         1.20 o                         
  -3   1  34         85.47         71.47         1.23 o                         
  -2   1  34         19.29         22.36         1.62 o                         
  -1   1  34         17.38         17.68         0.73 o                         
   0   1  34          5.89          8.42         0.66 o                         
   1   1  34         11.95         14.14         0.74 o                         
   2   1  34          2.03          2.74         0.72 o                         
  -3   2  34         99.02         91.02         2.66 o                         
  -2   2  34          0.64          3.13         0.65 o                         
  -1   2  34        167.00        158.58         3.35 o                         
   0   2  34          0.13          1.02         0.54 o                         
   1   2  34         47.01         42.01         1.51 o                         
   2   2  34         25.59         27.64         1.36 o                         
  -2   3  34         23.66         24.33         0.79 o                         
  -1   3  34        126.12        122.17         1.91 o                         
   0   3  34         97.26         90.72         2.51 o                         
   1   3  34          7.03         10.13         0.80 o                         
  -2   4  34         35.32         33.87         0.79 o                         
  -1   4  34         60.63         60.85         1.94 o                         
   0   4  34         23.71         24.44         0.83 o                         
   1   4  34        131.18        119.39         4.08 o                         
  -1   5  34         62.75         57.57         2.20 o                         
   0   5  34          2.40          2.51         0.74 o                         
  -2   1  35         11.93         11.16         0.80 o                         
  -1   1  35        227.89        215.67         8.08 o                         
   0   1  35         56.18         51.96         1.87 o                         
   1   1  35         16.65         18.97         1.08 o                         
  -2   2  35        359.55        342.32         9.72 o                         
  -1   2  35          3.93          5.44         0.65 o                         
   0   2  35          1.80          2.90         0.63 o                         
   1   2  35         29.39         25.18         1.26 o                         
  -2   3  35         89.06         84.93         1.72 o                         
  -1   3  35          0.35          2.06         0.87 o                         
   0   3  35          4.46          7.11         0.67 o                         
   1   3  35        106.30         91.75         2.16 o                         
  -1   4  35         49.92         47.51         0.91 o                         
   0   4  35          4.79          4.50         0.67 o                         
  -2   0  36        191.63        153.87         7.03 o                         
  -1   0  36          2.70          3.89         0.87 o                         
   0   0  36         35.54         35.45         1.62 o                         
  -1   1  36          0.01          1.42         0.99 o                         
   0   1  36          0.36          1.54         0.68 o                         
  -1   2  36          3.06          3.08         0.72 o                         
   0   2  36          1.34          1.45         0.64 o                         
  -1   3  36        333.97        300.84         5.52 o                         
                                                                                
