# Supplementary material for: Crystal structure of the 1,3,6,8-tetra­aza­tri­cyclo[4.3.1.13,8]undecane (TATU)–4-nitro­phenol (1/2) adduct: the role of anomeric effect in the formation of a second hydrogen-bond inter­action
Source: Acta Crystallogr E Crystallogr Commun. 2015 Oct 24;71(Pt 11):1356–60. doi: 10.1107/S2056989015019659 (PMC4645038; doi:10.1107/S2056989015019659)
Supplement: Supplementary file 3 [file e-71-01356-Isup3.cml]

<?xml version="1.0" ?>
<cml>
<molecule title="1,3,6,8-tetraazatricyclo[4.3.1.1^{3,8}]undecane&#59; 4-nitrophenol&#59; 4-nitrophenol" id="m1">
  <atomArray>
    <atom id="a1" elementType="C"
          x2="-1.7317975220847939" y2="1.4999990632379143" />
    <atom id="a2" elementType="N"
          x2="-0.3981184002567595" y2="2.269999063237916" />
    <atom id="a3" elementType="C"
          x2="1.118485539382041" y2="2.002580869630845" />
    <atom id="a4" elementType="N"
          x2="2.108378458299313" y2="0.8228724272276197" />
    <atom id="a5" elementType="C"
          x2="-0.09155086661911094" y2="-0.5287242722761906" />
    <atom id="a6" elementType="N"
          x2="-2.2585085428063207" y2="0.052872427227621865" />
    <atom id="a7" elementType="C"
          x2="-1.7317975220847917" y2="-1.3942542087826784" />
    <atom id="a8" elementType="N"
          x2="-0.3981184002567555" y2="-2.1642542087826793" />
    <atom id="a9" elementType="C"
          x2="0.15616325874581705" y2="0.05287242722761898" />
    <atom id="a10" elementType="C"
          x2="1.1184855393820445" y2="-1.8968360151756065" />
    <atom id="a11" elementType="C"
          x2="2.1083784582993146" y2="-0.7171275727723804" />
    <atom id="a12" elementType="O"
          x2="7.40205758012735" y2="-3.850000000000001" />
    <atom id="a13" elementType="C"
          x2="7.40205758012735" y2="-2.3100000000000005" />
    <atom id="a14" elementType="C"
          x2="6.068378458299315" y2="-1.5399999999999996" />
    <atom id="a15" elementType="C"
          x2="6.068378458299316" y2="8.881784197001252E-16" />
    <atom id="a16" elementType="C"
          x2="7.402057580127352" y2="0.77" />
    <atom id="a17" elementType="C"
          x2="8.735736701955387" y2="8.881784197001252E-16" />
    <atom id="a18" elementType="C"
          x2="8.735736701955389" y2="-1.539999999999999" />
    <atom id="a19" elementType="N" formalCharge="1"
          x2="7.402057580127352" y2="2.3100000000000005" />
    <atom id="a20" elementType="O" formalCharge="-1"
          x2="6.068378458299316" y2="3.0799999999999996" />
    <atom id="a21" elementType="O"
          x2="8.735736701955387" y2="3.0799999999999996" />
    <atom id="a22" elementType="O"
          x2="-1.3322676295501878E-15" y2="-13.860000000000003" />
    <atom id="a23" elementType="C"
          x2="-1.3322676295501878E-15" y2="-12.320000000000002" />
    <atom id="a24" elementType="C"
          x2="-1.3336791218280364" y2="-11.55" />
    <atom id="a25" elementType="C"
          x2="-1.3336791218280353" y2="-10.010000000000002" />
    <atom id="a26" elementType="C"
          x2="4.440892098500626E-16" y2="-9.240000000000002" />
    <atom id="a27" elementType="C"
          x2="1.3336791218280362" y2="-10.010000000000002" />
    <atom id="a28" elementType="C"
          x2="1.333679121828038" y2="-11.55" />
    <atom id="a29" elementType="N" formalCharge="1"
          x2="4.440892098500626E-16" y2="-7.700000000000001" />
    <atom id="a30" elementType="O" formalCharge="-1"
          x2="-1.3336791218280353" y2="-6.9300000000000015" />
    <atom id="a31" elementType="O"
          x2="1.3336791218280362" y2="-6.9300000000000015" />
  </atomArray>
  <bondArray>
    <bond atomRefs2="a1 a2" order="1" />
    <bond atomRefs2="a2 a3" order="1" />
    <bond atomRefs2="a3 a4" order="1" />
    <bond atomRefs2="a4 a5" order="1" />
    <bond atomRefs2="a5 a6" order="1" />
    <bond atomRefs2="a1 a6" order="1" />
    <bond atomRefs2="a6 a7" order="1" />
    <bond atomRefs2="a7 a8" order="1" />
    <bond atomRefs2="a8 a9" order="1" />
    <bond atomRefs2="a2 a9" order="1" />
    <bond atomRefs2="a8 a10" order="1" />
    <bond atomRefs2="a10 a11" order="1" />
    <bond atomRefs2="a4 a11" order="1" />
    <bond atomRefs2="a12 a13" order="1" />
    <bond atomRefs2="a13 a14" order="2" />
    <bond atomRefs2="a14 a15" order="1" />
    <bond atomRefs2="a15 a16" order="2" />
    <bond atomRefs2="a16 a17" order="1" />
    <bond atomRefs2="a17 a18" order="2" />
    <bond atomRefs2="a13 a18" order="1" />
    <bond atomRefs2="a16 a19" order="1" />
    <bond atomRefs2="a19 a20" order="1" />
    <bond atomRefs2="a19 a21" order="2" />
    <bond atomRefs2="a22 a23" order="1" />
    <bond atomRefs2="a23 a24" order="2" />
    <bond atomRefs2="a24 a25" order="1" />
    <bond atomRefs2="a25 a26" order="2" />
    <bond atomRefs2="a26 a27" order="1" />
    <bond atomRefs2="a27 a28" order="2" />
    <bond atomRefs2="a23 a28" order="1" />
    <bond atomRefs2="a26 a29" order="1" />
    <bond atomRefs2="a29 a30" order="1" />
    <bond atomRefs2="a29 a31" order="2" />
  </bondArray>
</molecule>
</cml>
